# Supplementary material for: The MYB-like protein MylA contributes to conidiogenesis and conidial germination in Aspergillus nidulans
Source: Commun Biol. 2024 Jun 25;7:768. doi: 10.1038/s42003-024-05866-7 (PMC11199622; doi:10.1038/s42003-024-05866-7)
Supplement: Supplementary file 4 — Supplementary Data 1 [file 42003_2024_5866_MOESM4_ESM.xlsx]

## Sheet: Supplementary Data 1
	Supplementary Data 1. Differentially expressed genes between hyphae and conidia of Aspergillus nidulans
	Gene ID	Description	Hyphae_1	Hyphae_2	Hyphae_3	Conidia_1	Conidia_2	Conidia_3	LOG2(FC)	p value	q value
	AN0006	Lactobacillus up-regulated protein [Source:SWISS;Acc:Q5BHG4]	16.04	18.23	16.71	1.83	3.32	1.58	-2.48	5e-05	7.67007e-05
	AN0009	Hydantoin utilization protein A [Source:SWISS;Acc:Q01262]	1.04	1.19	1.16	0	0	0	#NAME?	5e-05	7.67007e-05
	AN0010	N amino acid transport system protein [Source:SWISS;Acc:P38680]	1	1.24	0.78	0	0	0	#NAME?	5e-05	7.67007e-05
	AN0018	Putative HC-toxin efflux carrier TOXA [Source:SWISS;Acc:Q00357]	0.03	0.06	0.07	1.82	2.47	1.39	5.56	0.03385	0.0412865
	AN0019	-	0.96	0.49	1.29	0.09	0.5	0.42	-1.01	0.01285	0.0162421
	AN0020	-	0	0	0	90.56	80.55	106.49	inf	5e-05	7.67007e-05
	AN0028	-	0	0	0.16	0.55	0.86	0.78	4.2	0.0026	0.00350973
	AN0031	Glucan endo-1,3-beta-glucosidase A1 [Source:SWISS;Acc:P23903]	12.16	12	11.32	0.3	0	0.32	-5.41	5e-05	7.67007e-05
	AN0033	-	0.34	0.19	0.43	0.65	1.56	0.53	1.93	0.00025	0.000366435
	AN0036	Uncharacterized oxidoreductase C513.06c [Source:SWISS;Acc:Q9UT60]	1.73	1.39	1.39	0.27	0.21	0.23	-2.27	0.0003	0.00043748
	AN0039	Uncharacterized protein YNL011C [Source:SWISS;Acc:P53980]	11.94	11.94	12.85	63.89	57.51	60.59	2.71	5e-05	7.67007e-05
	AN0040	DNA polymerase gamma, mitochondrial [Source:SWISS;Acc:Q9Y767]	7.58	7.63	7.33	30.4	27.6	27.65	2.35	5e-05	7.67007e-05
	AN0042	Magnesium transport protein CorA [Source:SWISS;Acc:Q9WZ31]	6.41	5.69	5.62	14.91	13.15	15.54	1.75	5e-05	7.67007e-05
	AN0043	NADH dehydrogenase (ubiquinone) complex I, assembly factor 6 [Source:SWISS;Acc:D3ZN43]	12.21	11.96	14.24	61.14	53.74	50.49	2.5	5e-05	7.67007e-05
	AN0044	DNA repair protein rad5 [Source:SWISS;Acc:Q5BHD6]	1.77	1.72	1.54	4.16	3.56	3.72	1.6	5e-05	7.67007e-05
	AN0045	-	110.67	89.88	129.06	2225.28	2578.4	2450.56	4.92	5e-05	7.67007e-05
	AN0048	-	4.11	3.35	3.06	0.82	0.43	0.27	-2.43	5e-05	7.67007e-05
	AN0050	2-amino-3-carboxymuconate-6-semialdehyde decarboxylase [Source:SWISS;Acc:Q54LN9]	2.05	2.8	2.11	0.46	0.83	0.21	-1.84	0.0213	0.0264588
	AN0051	None [Source:SWISS;Acc:Q84MB6]	4.15	3.48	3.18	1.04	1.16	1.09	-1.27	0.03565	0.0433607
	AN0052	Rhamnolipids biosynthesis 3-oxoacyl-[acyl-carrier-protein] reductase [Source:SWISS;Acc:Q9RPT1]	50.24	53.39	48.42	10.06	15.55	9	-1.74	5e-05	7.67007e-05
	AN0054	4-coumarate--CoA ligase-like 7 [Source:SWISS;Acc:Q9M0X9]	141.29	153.68	144.14	0.74	1.37	0.84	-6.82	5e-05	7.67007e-05
	AN0056	Uncharacterized protein C1F12.05 [Source:SWISS;Acc:Q10347]	191.18	189.79	186.27	61.53	54.7	65.88	-1.21	5e-05	7.67007e-05
	AN0057	Tyrosine--tRNA ligase, cytoplasmic [Source:SWISS;Acc:P36421]	121.93	120.67	121.25	39.33	32.72	30.56	-1.44	5e-05	7.67007e-05
	AN0062	Cytoplasmic tRNA 2-thiolation protein 2 [Source:SWISS;Acc:Q5BHB8]	4.77	5.46	5.26	25.13	19.71	22.17	2.52	5e-05	7.67007e-05
	AN0063	Membrane protein PTM1 [Source:SWISS;Acc:P32857]	31.89	35.25	31.37	69.83	77.68	65.92	1.54	5e-05	7.67007e-05
	AN0068	-	30.84	33.06	35.22	14.01	10.93	9.89	-1.11	5e-05	7.67007e-05
	AN0069	Uncharacterized WD repeat-containing protein C3H5.08c [Source:SWISS;Acc:Q6LA54]	7.74	7.63	7.72	45.54	47.56	44.29	2.99	5e-05	7.67007e-05
	AN0070	Probable allantoinase 1 [Source:SWISS;Acc:Q54SV3]	59.53	62.57	54.32	6.75	7.79	4.84	-2.81	5e-05	7.67007e-05
	AN0071	-	43.12	40.25	41.69	9.22	10.56	9.01	-1.72	5e-05	7.67007e-05
	AN0072	Probable tRNA pseudouridine synthase 4 [Source:SWISS;Acc:O59721]	18.36	17.95	16.66	34.07	27.92	28.18	1.17	0.00065	0.000924173
	AN0073	-	11.3	11.29	11.44	23.52	19.29	20.93	1.33	5e-05	7.67007e-05
	AN0076	Uncharacterized protein C139.01c [Source:SWISS;Acc:Q9UTN2]	73.2	74.01	66	23.6	25.35	18.92	-1.26	5e-05	7.67007e-05
	AN0080	2-keto-4-pentenoate hydratase [Source:SWISS;Acc:A4JPX9]	2.79	2.96	3.13	0.18	0.07	0.31	-3.53	0.00015	0.000223148
	AN0082	Phosducin-like protein [Source:SWISS;Acc:Q13371]	80.31	80.6	79.17	17.13	19.69	12.17	-1.88	5e-05	7.67007e-05
	AN0088	Uncharacterized vacuolar membrane protein YML018C [Source:SWISS;Acc:Q03730]	40.3	44.65	41.36	9.45	10.44	8.05	-1.76	5e-05	7.67007e-05
	AN0089	Probable Ras-related protein Rab7 [Source:SWISS;Acc:Q9C2L8]	178.08	190.18	181.04	421.13	341.84	429.76	1.54	5e-05	7.67007e-05
	AN0091	Histone-lysine N-methyltransferase, H3 lysine-79 specific [Source:SWISS;Acc:Q5BH89]	31.85	30.81	27.6	47.95	49.13	48.63	1.11	5e-05	7.67007e-05
	AN0092	AdoMet-dependent rRNA methyltransferase spb1 [Source:SWISS;Acc:Q5BH88]	10.71	12.06	13.02	48.09	31.91	44.64	2.21	5e-05	7.67007e-05
	AN0094	-	43.97	47.02	42.77	17.85	15.29	16.41	-1.01	5e-05	7.67007e-05
	AN0095	Increased rDNA silencing protein 4 [Source:SWISS;Acc:Q5BH85]	9.68	10.2	9.73	21.78	25.23	16.49	1.48	5e-05	7.67007e-05
	AN0096	None [Source:SWISS;Acc:Q5AMH6]	3.21	2.28	3.11	16.05	17.54	15.34	2.93	5e-05	7.67007e-05
	AN0097	DNA ligase 4 [Source:SWISS;Acc:Q5BH83]	6.95	5.48	6.49	13.14	13.5	17.23	1.67	5e-05	7.67007e-05
	AN0098	Nitrogen assimilation transcription factor nirA [Source:SWISS;Acc:P28348]	8.46	7.85	8.04	32.65	30.84	29.78	2.36	5e-05	7.67007e-05
	AN0103	Putative serine/threonine-protein phosphatase C26H8.05c [Source:SWISS;Acc:O74789]	7.64	6.61	7.99	15.87	10.67	10.68	1.13	5e-05	7.67007e-05
	AN0105	Dol-P-Man:Man(5)GlcNAc(2)-PP-Dol alpha-1,3-mannosyltransferase [Source:SWISS;Acc:Q2U6A4]	2.69	2.7	2.89	1.03	0.7	1.01	-1.16	0.01315	0.016603
	AN0107	-	6.43	7.03	6.52	0.98	1.38	0.67	-2.29	5e-05	7.67007e-05
	AN0108	Tubulin-specific chaperone D [Source:SWISS;Acc:Q28205]	10.14	10.16	9.67	2.86	3	2.57	-1.41	5e-05	7.67007e-05
	AN0113	Rho guanine nucleotide exchange factor gef2 [Source:SWISS;Acc:Q09733]	44.99	43.79	43.18	5.48	4.64	5.73	-2.64	5e-05	7.67007e-05
	AN0114	Probable tRNA(Ile)-lysidine synthase [Source:SWISS;Acc:Q10441]	3.53	3.84	3.64	11.7	9.14	10.36	1.91	0.00505	0.00664455
	AN0118	Dynein heavy chain, cytoplasmic [Source:SWISS;Acc:P45444]	5.56	5.26	5.42	0.46	0.51	0.41	-3.15	5e-05	7.67007e-05
	AN0119	Dicer-like protein 1 [Source:SWISS;Acc:A1CBC9]	1.26	1.43	1.15	4.16	2.75	2.62	1.71	5e-05	7.67007e-05
	AN0124	Serine/threonine-protein kinase rio2 [Source:SWISS;Acc:Q9P7W5]	14.14	15.68	15.81	60.96	41.06	52.79	2.17	5e-05	7.67007e-05
	AN0126	DNA mismatch repair protein MLH1 [Source:SWISS;Acc:P38920]	3.42	3.68	3.85	1.11	1.46	0.65	-1.38	0.0083	0.0106888
	AN0128	Leucine carboxyl methyltransferase 2 [Source:SWISS;Acc:Q5BH52]	6.12	6.27	6.12	20.88	15.57	20.15	2.02	5e-05	7.67007e-05
	AN0129	Dual specificity protein phosphatase PPS1 [Source:SWISS;Acc:P38148]	88.74	88.21	83.22	284.53	254.16	296.08	2.11	5e-05	7.67007e-05
	AN0130	tRNA wybutosine-synthesizing protein 2 [Source:SWISS;Acc:Q09832]	3.53	4.17	3.86	1.29	1.09	0.63	-1.59	0.0002	0.000294942
	AN0131	Uncharacterized calcium-binding protein C613.03 [Source:SWISS;Acc:O74903]	39.12	38.87	40.67	9.2	9.96	6.83	-1.76	5e-05	7.67007e-05
	AN0132	-	35.34	35.04	34.72	6.36	5.5	6.05	-2.12	5e-05	7.67007e-05
	AN0133	Pre-mRNA-splicing factor ATP-dependent RNA helicase PRP43 [Source:SWISS;Acc:P53131]	20.71	17.34	19.57	83	70.35	72.08	2.38	5e-05	7.67007e-05
	AN0135	Ring assembly protein 3 [Source:SWISS;Acc:O74994]	15.42	14.57	16.01	66.69	61.4	62.22	2.43	5e-05	7.67007e-05
	AN0139	Threonine aspartase 1 [Source:SWISS;Acc:Q9H6P5]	4.99	5.37	5.73	1.74	1.82	1.72	-1.18	5e-05	7.67007e-05
	AN0141	tRNA (uracil(54)-C(5))-methyltransferase [Source:SWISS;Acc:Q09833]	8.47	7.97	8.03	15.82	13.56	14.19	1.25	0.00995	0.0126958
	AN0144	Serine/threonine-protein kinase nrc-2 [Source:SWISS;Acc:O42626]	31.91	27.44	29.4	96.21	91.28	87.14	2.04	5e-05	7.67007e-05
	AN0146	Versicolorin reductase [Source:SWISS;Acc:Q00791]	0.5	0.56	0.7	2.74	2.71	2.44	2.52	5e-05	7.67007e-05
	AN0148	Aflatoxin biosynthesis regulatory protein [Source:SWISS;Acc:P41765]	0.16	0.18	0.18	0.67	0.85	0.15	2.07	0.00085	0.00119775
	AN0150	Conidial yellow pigment biosynthesis polyketide synthase [Source:SWISS;Acc:Q03149]	0.28	0.34	0.29	0.52	0.99	0.36	1.43	5e-05	7.67007e-05
	AN0156	Inositol polyphosphate multikinase [Source:SWISS;Acc:P07250]	6.95	7.88	6.59	12.6	12.25	11.24	1.16	5e-05	7.67007e-05
	AN0158	Probable quinone oxidoreductase [Source:SWISS;Acc:P38230]	52.64	51.72	53.93	1.65	2.75	0.73	-4.58	5e-05	7.67007e-05
	AN0160	Chitooligosaccharide deacetylase [Source:SWISS;Acc:P04675]	8.51	8.04	7.71	16.36	14.12	15.99	1.37	5e-05	7.67007e-05
	AN0162	Bouquet formation protein 4 [Source:SWISS;Acc:O60158]	45.8	43.02	45.09	70.81	78.48	65.28	1.09	5e-05	7.67007e-05
	AN0163	Rho GDP-dissociation inhibitor [Source:SWISS;Acc:O14224]	448.46	449.85	452.55	30.17	27.48	21.16	-3.71	5e-05	7.67007e-05
	AN0164	Putative serine/threonine-protein phosphatase C22H10.04 [Source:SWISS;Acc:Q10298]	28.3	28.52	29.87	57.95	46.04	54.12	1.29	0.00225	0.00305393
	AN0165	AP-3 complex subunit beta-2 [Source:SWISS;Acc:Q9JME5]	11.99	11.67	13.24	22.58	20.14	23.54	1.24	5e-05	7.67007e-05
	AN0170	Thioredoxin [Source:SWISS;Acc:P29429]	2534.85	2695.42	2797.53	669.5	709.67	717.23	-1.53	5e-05	7.67007e-05
	AN0171	-	2.86	3.06	2.9	0.35	0.18	0.12	-3.37	5e-05	7.67007e-05
	AN0172	Signaling protein YkoW [Source:SWISS;Acc:O34311]	4.47	3.47	3.55	0.51	0.99	0.61	-2.03	5e-05	7.67007e-05
	AN0173	-	4.92	4.85	4.12	18.24	19.01	13.01	2.26	5e-05	7.67007e-05
	AN0174	D-amino-acid oxidase [Source:SWISS;Acc:P24552]	14.58	16.78	14.68	31.95	24.78	35.33	1.45	5e-05	7.67007e-05
	AN0178	-	5.66	4.6	6.22	209.84	211.23	192.75	5.66	5e-05	7.67007e-05
	AN0179	Uncharacterized oxidoreductase C521.03 [Source:SWISS;Acc:Q9P7B4]	157.19	153.99	152.08	15.98	21.34	10.61	-2.86	5e-05	7.67007e-05
	AN0181	Uncharacterized protein CAWG_04269, mitochondrial [Source:SWISS;Acc:P53716]	7.27	8.66	7.27	0.12	0.27	0.14	-5.02	5e-05	7.67007e-05
	AN0186	-	260.37	294.51	261.49	15.53	15.55	13.15	-3.79	5e-05	7.67007e-05
	AN0187	-	1.6	3.62	2.56	0	0	0	#NAME?	0.00025	0.000366435
	AN0189	Ribonuclease P protein subunit p29 [Source:SWISS;Acc:O95707]	3.71	3.08	3.16	6.45	5.61	5.24	1.2	5e-05	7.67007e-05
	AN0190	Probable tRNA-splicing endonuclease subunit sen-34 [Source:SWISS;Acc:Q7SAK9]	19.55	19.36	20.81	42.69	28.34	35.41	1.27	5e-05	7.67007e-05
	AN0192	DNA-directed RNA polymerases I, II, and III subunit RPABC3 [Source:SWISS;Acc:Q92399]	50.08	51.54	48.29	108.07	89.55	106.85	1.46	5e-05	7.67007e-05
	AN0193	Uncharacterized protein YJR142W [Source:SWISS;Acc:P47173]	26.58	26.8	27.53	4.4	4.64	2.96	-2.33	5e-05	7.67007e-05
	AN0197	Uncharacterized transcriptional regulatory protein C530.05 [Source:SWISS;Acc:O59741]	11.69	11.57	11.15	5.27	3.19	1.79	-1.37	5e-05	7.67007e-05
	AN0201	Multidrug resistance protein fnx1 [Source:SWISS;Acc:Q09752]	6.86	6.14	6.77	62.34	46.98	65.16	3.57	5e-05	7.67007e-05
	AN0202	Adhesion and hyphal regulator 1 [Source:SWISS;Acc:Q5A4F3]	5.55	5.66	5.49	25.53	20.22	24.86	2.49	5e-05	7.67007e-05
	AN0205	Pantoate--beta-alanine ligase [Source:SWISS;Acc:P40459]	21.06	22.72	21.13	39.18	28.49	31.91	1.01	5e-05	7.67007e-05
	AN0210	Golgi apyrase [Source:SWISS;Acc:P40009]	55.57	48.05	56.27	92.96	88.98	91.83	1.2	5e-05	7.67007e-05
	AN0214	Inversin [Source:SWISS;Acc:Q9Y283]	172.73	188.76	181.9	0	0.05	0	-13	0.0097	0.0123923
	AN0215	Putative alpha-ketoglutarate-dependent sulfonate dioxygenase [Source:SWISS;Acc:B5BP48]	3.42	3.7	3.65	0.11	0	0.07	-5.52	0.0085	0.0109233
	AN0218	Putative transporter C543.05c [Source:SWISS;Acc:Q9HGM6]	1.37	1.1	1.23	24.66	23.47	21.52	4.64	5e-05	7.67007e-05
	AN0219	SET domain-containing protein SNOG_11806 [Source:SWISS;Acc:P0CY36]	1.63	1.86	1.34	3.7	3.9	2.59	1.49	5e-05	7.67007e-05
	AN0224	Putative dipeptidase MCYG_02918 [Source:SWISS;Acc:C5FK77]	74.2	78.71	75.11	3.17	2.02	1.67	-4.67	5e-05	7.67007e-05
	AN0225	ATP-dependent bile acid permease [Source:SWISS;Acc:P32386]	17.3	17.24	16.92	62.46	64.46	66.18	2.32	5e-05	7.67007e-05
	AN0226	Ubiquitin-conjugating enzyme E2-34 kDa [Source:SWISS;Acc:P14682]	88.86	86.21	88.16	270.71	221.85	274.92	1.92	5e-05	7.67007e-05
	AN0231	O-aminophenol oxidase [Source:SWISS;Acc:B1VTI5]	9.38	10.19	7.69	0.39	0.86	0.21	-3.84	0.0019	0.00259658
	AN0232	Uncharacterized urease accessory protein ureG-like [Source:SWISS;Acc:Q96WV0]	559.23	614.44	578.62	14.7	12.9	8.53	-5.21	5e-05	7.67007e-05
	AN0233	Lactose permease [Source:SWISS;Acc:P07921]	21.57	22.84	22.21	5.07	3.67	3.2	-2.08	5e-05	7.67007e-05
	AN0234	Uncharacterized AIM2 family protein C977.15 [Source:SWISS;Acc:Q9P7U1]	68.32	72.48	69.05	1.93	2.61	1.26	-4.78	5e-05	7.67007e-05
	AN0235	Serine/threonine-protein kinase ppk4 [Source:SWISS;Acc:O94537]	42.77	45.29	43.43	7.9	8.65	6.18	-2.14	5e-05	7.67007e-05
	AN0237	Nucleolar pre-ribosomal-associated protein 1 [Source:SWISS;Acc:P34241]	4.55	4.15	4.55	21.35	16.52	18.37	2.5	5e-05	7.67007e-05
	AN0239	Beige protein homolog 1 [Source:SWISS;Acc:Q7LKZ7]	6.01	5.51	5.61	17.8	16.17	18.95	2.04	5e-05	7.67007e-05
	AN0240	None [Source:SWISS;Acc:J9MJK9]	677.46	680.32	691.41	2282.24	2273.9	2527.44	2.19	5e-05	7.67007e-05
	AN0242	Staphylococcal nuclease domain-containing protein 1 [Source:SWISS;Acc:Q9Y7U7]	54.12	52.23	53.96	9.12	9.53	6.83	-2.26	5e-05	7.67007e-05
	AN0243	SEC14 cytosolic factor [Source:SWISS;Acc:P45816]	21.97	22.94	22.39	79.43	80.95	67.16	2.17	5e-05	7.67007e-05
	AN0246	Beta-1,2-xylosyltransferase 1 [Source:SWISS;Acc:Q5K8R6]	4.76	3.77	4.41	43.42	35.17	42.07	3.64	5e-05	7.67007e-05
	AN0247	UPF0202 protein KRE33 [Source:SWISS;Acc:P53914]	9.7	9.57	9.85	42.47	33.67	33	2.32	5e-05	7.67007e-05
	AN0248	Putative protein disulfide-isomerase DDB_G0275025 [Source:SWISS;Acc:Q869Z0]	20.57	20.99	18.94	1.98	1.87	2.09	-2.94	5e-05	7.67007e-05
	AN0251	DnaJ homolog subfamily B member 9 [Source:SWISS;Acc:P97554]	0.7	1.09	0.79	0.2	0.05	0.22	-2.02	0.03185	0.0389614
	AN0252	ATP synthase subunit gamma, mitochondrial [Source:SWISS;Acc:O74754]	573.13	566.9	556.76	146.38	181.1	132.29	-1.48	5e-05	7.67007e-05
	AN0253	DNA topoisomerase 1 [Source:SWISS;Acc:P04786]	26.82	27.25	25.34	40.14	40.54	45.1	1.09	5e-05	7.67007e-05
	AN0256	Calpain-like protease palB [Source:SWISS;Acc:Q00204]	5.26	4.93	5.55	14.29	17.47	12.2	1.87	5e-05	7.67007e-05
	AN0257	Peroxisomal adenine nucleotide transporter 1 [Source:SWISS;Acc:Q75A82]	7.55	7.08	7.41	37.51	59.86	39.23	3.04	5e-05	7.67007e-05
	AN0259	GTP:AMP phosphotransferase, mitochondrial [Source:SWISS;Acc:E9P974]	21.57	19.29	22.39	1.92	1.9	0.99	-3.33	5e-05	7.67007e-05
	AN0260	Probable DNA primase large subunit [Source:SWISS;Acc:Q8NIZ4]	15.71	12.19	12.29	2.67	1.89	1.91	-2.22	5e-05	7.67007e-05
	AN0261	Protein transport protein sec23 [Source:SWISS;Acc:Q5BGR9]	86.47	81.46	83.12	19.47	21.71	16.86	-1.7	5e-05	7.67007e-05
	AN0266	Uncharacterized protein C16C4.16c [Source:SWISS;Acc:O74460]	12.13	12.45	13.78	56.86	56.01	50.17	2.52	5e-05	7.67007e-05
	AN0267	Probable myosin regulatory light chain [Source:SWISS;Acc:Q09510]	35.82	37.33	36.08	1.51	2.74	0.86	-4.02	5e-05	7.67007e-05
	AN0268	Protein mesA [Source:SWISS;Acc:Q5BGR2]	10.4	9	10.54	2.16	1.41	1.27	-2.24	5e-05	7.67007e-05
	AN0270	Putative pyridoxal kinase C6F6.11c [Source:SWISS;Acc:O14242]	18.97	20.23	17.92	3.87	4.22	2.43	-2.03	5e-05	7.67007e-05
	AN0271	Deoxyuridine 5'-triphosphate nucleotidohydrolase [Source:SWISS;Acc:Q6MVL2]	80.09	73.45	75.21	17.53	16.01	9.96	-2.04	5e-05	7.67007e-05
	AN0272	Acyl-CoA dehydrogenase family member 11 [Source:SWISS;Acc:Q5ZHT1]	11	11.41	10.34	4.23	3.63	2.78	-1.23	5e-05	7.67007e-05
	AN0273	Metallothionein expression activator [Source:SWISS;Acc:P21192]	100.89	101.01	98.21	34.84	34.45	29.68	-1.21	5e-05	7.67007e-05
	AN0274	-	6.48	6.14	5.65	1.51	1.77	0.84	-1.74	5e-05	7.67007e-05
	AN0275	Cystinosin homolog [Source:SWISS;Acc:Q54WT7]	60.48	60.52	61.14	14.65	12.25	11.38	-1.84	5e-05	7.67007e-05
	AN0276	-	19.59	18.27	19.79	1.94	1.89	1.65	-2.97	5e-05	7.67007e-05
	AN0279	Myb-like DNA-binding protein myb-1 [Source:SWISS;Acc:O13493]	28.04	28.4	27.01	62.45	76.7	35.57	1.45	5e-05	7.67007e-05
	AN0280	Uncharacterized family 31 glucosidase ORF2 [Source:SWISS;Acc:Q01336]	2.36	3.21	3.07	5.17	5.48	4.26	1.18	5e-05	7.67007e-05
	AN0281	Cell division control protein 16 [Source:SWISS;Acc:P36618]	25.88	26.67	26.5	46.18	42.33	39.6	1.11	5e-05	7.67007e-05
	AN0282	-	2.12	2.17	2.52	14.82	14.12	12.24	3.02	5e-05	7.67007e-05
	AN0283	-	0.91	0.76	1.3	0.3	0.35	0.13	-1.54	0.03745	0.0454775
	AN0284	-	0.1	0.11	0.05	1.88	1.39	0.83	4.36	0.0243	0.0300549
	AN0285	Probable 6-phosphogluconolactonase [Source:SWISS;Acc:O74455]	312.06	277.06	297.6	567.31	724.48	592.77	1.51	5e-05	7.67007e-05
	AN0286	-	85.67	88.65	76.38	13.72	14.32	13.66	-2.15	5e-05	7.67007e-05
	AN0289	Pre-mRNA-splicing factor cwc22 [Source:SWISS;Acc:Q5BGP1]	27.45	26.11	27.47	48.83	47.89	44.11	1.2	5e-05	7.67007e-05
	AN0290	F-actin-capping protein subunit beta [Source:SWISS;Acc:Q5BGP0]	93.56	95.01	94.05	10.66	12.76	12.8	-2.51	5e-05	7.67007e-05
	AN0293	Protein phosphatase methylesterase 1 [Source:SWISS;Acc:Q5BGN7]	30.4	29.07	30.85	66.5	68.44	71.56	1.61	5e-05	7.67007e-05
	AN0294	Uncharacterized protein C23C11.06c [Source:SWISS;Acc:O13912]	128.52	113.07	149.48	524.65	529.01	601.63	2.49	5e-05	7.67007e-05
	AN0295	Nuclear protein localization protein 4 [Source:SWISS;Acc:Q5BGN5]	20.13	18.7	19.56	29.8	31.32	30.83	1.09	0.0085	0.0109233
	AN0297	Minor allergen Alt a 7 [Source:SWISS;Acc:P42058]	183.41	184.07	178.72	290.3	388.48	264.64	1.21	5e-05	7.67007e-05
	AN0299	Endochitinase 1 [Source:SWISS;Acc:Q1E3R8]	23.78	23.51	23.75	2.57	2.2	2.28	-2.9	5e-05	7.67007e-05
	AN0300	Probable L-asparaginase 1 [Source:SWISS;Acc:P87015]	1.27	1.3	1.24	0.5	0.35	0.41	-1.17	0.0005	0.000717589
	AN0302	Protein DSF2 [Source:SWISS;Acc:P38213]	1.39	1.33	1.33	0.41	0.45	0.33	-1.36	5e-05	7.67007e-05
	AN0303	-	29.21	28.33	27.77	68.86	65.96	73.14	1.71	5e-05	7.67007e-05
	AN0305	Uncharacterized WD repeat-containing protein C3D6.12 [Source:SWISS;Acc:P87177]	7.83	8.36	8.1	15.09	13.89	13.43	1.2	5e-05	7.67007e-05
	AN0306	Actin-related protein 2/3 complex subunit 2 [Source:SWISS;Acc:O14241]	144.74	143.23	147.15	37.88	51.48	32.99	-1.4	5e-05	7.67007e-05
	AN0310	Uncharacterized WD repeat-containing protein C17D11.16 [Source:SWISS;Acc:Q9P775]	16.66	17.66	18.86	31.06	26.75	28.72	1.12	5e-05	7.67007e-05
	AN0311	-	77.72	76.49	74.91	934.78	812.18	993.41	4	5e-05	7.67007e-05
	AN0312	RNA polymerase I-specific transcription initiation factor rrn3 [Source:SWISS;Acc:Q10110]	3.8	4.5	4.09	20.08	18.98	24.27	2.77	5e-05	7.67007e-05
	AN0315	-	21.06	19.94	19.94	42.35	38.19	39.81	1.45	0.0043	0.00569209
	AN0316	Tubulin alpha-1 chain [Source:SWISS;Acc:P24633]	388.42	409.31	372.27	4.58	4.55	2.84	-6.23	5e-05	7.67007e-05
	AN0318	Plasma membrane ATPase [Source:SWISS;Acc:Q07421]	2.91	3.46	3.81	0.8	0.96	0.66	-1.67	0.00025	0.000366435
	AN0319	-	7.34	7.58	7.13	23.09	23.83	19.2	2	5e-05	7.67007e-05
	AN0321	DNA-directed RNA polymerase III subunit RPC2 [Source:SWISS;Acc:Q10233]	7.38	6.54	6.65	23.73	18.95	18.86	1.99	5e-05	7.67007e-05
	AN0323	Transmembrane protein 53 [Source:SWISS;Acc:Q2TBP5]	47.63	49.69	49.04	124.42	144.31	122.83	1.84	5e-05	7.67007e-05
	AN0324	-	33.6	34.59	30.85	2.94	3.56	2.03	-3.12	5e-05	7.67007e-05
	AN0325	Abhydrolase domain-containing protein C22H12.03 [Source:SWISS;Acc:O94437]	12.47	12.63	12.88	44.76	45.27	52.7	2.34	5e-05	7.67007e-05
	AN0329	Ubiquitin fusion degradation protein 1 [Source:SWISS;Acc:O42915]	31.76	31.65	31.51	102.74	104.47	90.71	2.07	5e-05	7.67007e-05
	AN0330	Putative NADPH dehydrogenase C23G7.10c [Source:SWISS;Acc:O94467]	36.82	36.2	35.21	0.94	0.92	0.72	-5	5e-05	7.67007e-05
	AN0331	-	15.43	16.56	12.39	2.68	3.61	2.58	-1.94	5e-05	7.67007e-05
	AN0332	Uncharacterized transporter C1529.01 [Source:SWISS;Acc:Q9USN4]	35.35	36.11	31.36	0.73	0.5	0.33	-5.66	5e-05	7.67007e-05
	AN0333	-	19.19	21.31	18.28	8.49	6.59	5.9	-1.08	0.0005	0.000717589
	AN0335	-	89.59	97.93	84.24	5.65	3.51	4.05	-3.93	5e-05	7.67007e-05
	AN0336	-	0.1	0.05	0.11	1.01	0.86	1.07	3.9	0.0253	0.0312158
	AN0337	-	40.62	40.57	41.24	10.19	14.58	9.81	-1.43	5e-05	7.67007e-05
	AN0338	Trichodiene oxygenase [Source:SWISS;Acc:Q12612]	0.51	1.12	0.65	0.15	0.12	0.03	-2.57	0.0004	0.000577603
	AN0340	ARS-binding protein 2 [Source:SWISS;Acc:Q9USY4]	34.31	33.98	33.38	0.25	0.27	0.21	-6.7	5e-05	7.67007e-05
	AN0341	-	2.65	2.92	2.6	0	0	0	#NAME?	5e-05	7.67007e-05
	AN0346	Mitochondrial carrier protein RIM2 [Source:SWISS;Acc:P38127]	23.96	25.36	23.75	104.28	95.84	101.27	2.42	5e-05	7.67007e-05
	AN0350	-	22.84	23.39	22.39	67.62	49.72	63.01	1.82	5e-05	7.67007e-05
	AN0353	-	21.81	19.22	20.81	109.01	115.04	116.82	2.89	5e-05	7.67007e-05
	AN0357	Cytochrome c1, heme protein, mitochondrial [Source:SWISS;Acc:P07142]	396.06	388.01	388.2	143.17	173.54	119.74	-1.05	5e-05	7.67007e-05
	AN0362	-	443	489.39	475.58	1.53	1.63	1.23	-7.95	5e-05	7.67007e-05
	AN0363	-	48.79	45.82	49.79	112.91	116.34	101.74	1.6	5e-05	7.67007e-05
	AN0365	-	1273.9	1351.9	1262.24	500.02	449.54	492.29	-1.01	5e-05	7.67007e-05
	AN0367	Transmembrane protein 246 [Source:SWISS;Acc:Q5R868]	7.66	7.98	8.28	15.18	14.73	13.31	1.29	5e-05	7.67007e-05
	AN0369	Methionine aminopeptidase 2-2 [Source:SWISS;Acc:Q5BGG1]	215.62	211.75	208.21	78.15	74.63	80.32	-1.04	5e-05	7.67007e-05
	AN0370	3-hydroxypropionyl-coenzyme A dehydratase [Source:SWISS;Acc:A4YI89]	8.2	9.03	8.8	1.2	1.9	1.36	-2.16	5e-05	7.67007e-05
	AN0372	UPF0641 membrane protein PJ4664.05 [Source:SWISS;Acc:Q96WV4]	5.76	7.04	5.32	26.05	29.34	35.23	2.72	5e-05	7.67007e-05
	AN0374	Siderophore iron transporter mirB [Source:SWISS;Acc:Q870L2]	1.25	1.64	1.11	0.46	0.4	0.57	-1.04	0.00065	0.000924173
	AN0376	Transposon Tf2-9 polyprotein [Source:SWISS;Acc:P0CT40]	0.79	0.9	0.59	0.16	0.22	0.09	-1.87	5e-05	7.67007e-05
	AN0377	Aflatoxin B1 aldehyde reductase member 2 [Source:SWISS;Acc:Q8CG76]	9.69	10.94	8.8	0.27	0.49	0.36	-4.26	5e-05	7.67007e-05
	AN0378	-	3.29	3.61	2.99	0.31	0.43	0.06	-3.26	0.0042	0.00556535
	AN0379	-	171.4	166.21	159.82	18.69	24.47	15.08	-2.7	5e-05	7.67007e-05
	AN0383	Putative mannan endo-1,6-alpha-mannosidase C1198.07c [Source:SWISS;Acc:Q9P6I3]	1.34	0.69	1.11	2.87	1.67	1.18	1.26	0.0002	0.000294942
	AN0386	-	1.38	1.46	1.76	5.02	3.84	3.63	1.85	5e-05	7.67007e-05
	AN0387	Deoxyribodipyrimidine photo-lyase [Source:SWISS;Acc:P27526]	9.25	7.55	10.6	61.02	57.57	81.26	3.29	5e-05	7.67007e-05
	AN0389	-	12.41	12.56	12.41	1.9	1.93	1.96	-2.28	5e-05	7.67007e-05
	AN0390	-	1.89	2.65	1.96	47.33	51.19	48.16	4.89	5e-05	7.67007e-05
	AN0391	-	0.48	0.32	0.3	223.74	289.65	237.97	9.85	5e-05	7.67007e-05
	AN0394	Apoptosis-inducing factor homolog B [Source:SWISS;Acc:Q54NS8]	3.9	3.63	3.56	0.78	0.84	0.35	-2.09	5e-05	7.67007e-05
	AN0396	-	9.41	10.3	9.02	48.19	47.64	23.88	2.43	5e-05	7.67007e-05
	AN0397	-	4.15	5.9	4.22	46.97	34.79	43.41	3.5	5e-05	7.67007e-05
	AN0398	4-coumarate--CoA ligase [Source:SWISS;Acc:P41636]	18.58	18.97	19.82	7.35	4.98	3.77	-1.47	5e-05	7.67007e-05
	AN0400	-	22.81	24.65	23.53	7825.88	7974.58	8026.43	8.82	5e-05	7.67007e-05
	AN0401	-	8.69	8.69	8.42	34.06	25.22	30.06	2.18	5e-05	7.67007e-05
	AN0402	Conidiation-specific protein 13 [Source:SWISS;Acc:P19463]	3.83	4.37	3.57	24.23	19.25	17.39	2.75	5e-05	7.67007e-05
	AN0403	-	3.2	3.65	4.23	0.12	0.3	0.18	-3.81	5e-05	7.67007e-05
	AN0404	Leptomycin B resistance protein pmd1 [Source:SWISS;Acc:P36619]	9.19	9.29	10.23	1.29	1.51	1.02	-2.51	5e-05	7.67007e-05
	AN0406	Protein vts1 [Source:SWISS;Acc:Q5BGC4]	47.76	46.47	48.28	115.31	110.55	95.36	1.58	5e-05	7.67007e-05
	AN0407	Transcription factor tau 131 kDa subunit [Source:SWISS;Acc:P33339]	1.99	2.31	2.02	3.84	3.4	2.42	1.03	5e-05	7.67007e-05
	AN0410	Serine/threonine-protein phosphatase PP1 [Source:SWISS;Acc:P20654]	67.52	64.69	69.84	169.66	147.41	148.64	1.61	5e-05	7.67007e-05
	AN0412	-	55.91	54.5	55.72	132.39	142.81	121.47	1.67	5e-05	7.67007e-05
	AN0414	Abnormal spindle-like microcephaly-associated protein homolog [Source:SWISS;Acc:P62286]	4.12	4.2	4.04	0.15	0.15	0.13	-4.4	5e-05	7.67007e-05
	AN0416	UPF0658 Golgi apparatus membrane protein C23H3.04 [Source:SWISS;Acc:O13938]	90.9	81.98	94.41	1.68	1.43	1.54	-5.44	5e-05	7.67007e-05
	AN0417	Protein transport protein Sec61 subunit beta [Source:SWISS;Acc:Q9HFC7]	141.63	139.13	143.39	37.12	42.43	33.24	-1.52	5e-05	7.67007e-05
	AN0419	-	43.34	50.35	47.9	7.41	8.56	5.31	-2.35	5e-05	7.67007e-05
	AN0420	Dynein light chain, cytoplasmic [Source:SWISS;Acc:O94111]	205	187.28	209.1	46.21	39.94	35.48	-1.87	5e-05	7.67007e-05
	AN0421	Multiple RNA-binding domain-containing protein 1 [Source:SWISS;Acc:Q5BGA9]	8.39	8.18	7.52	39.74	24.57	34.32	2.45	5e-05	7.67007e-05
	AN0424	-	10.11	9.48	9.93	19.14	13.86	18.03	1.23	0.00295	0.00396291
	AN0427	-	59.3	67.39	62.56	9.99	11.25	6.5	-2.42	5e-05	7.67007e-05
	AN0435	-	6.17	5.63	6.49	0.7	0.81	1.05	-2.4	5e-05	7.67007e-05
	AN0437	5' exonuclease Apollo [Source:SWISS;Acc:Q5QJC3]	2.74	2.12	2.65	14.84	12.54	13.57	2.89	5e-05	7.67007e-05
	AN0439	Nitrogen permease regulator 2 homolog [Source:SWISS;Acc:O42857]	11.22	10.88	11.49	19.73	22.77	12.98	1.14	5e-05	7.67007e-05
	AN0441	Uncharacterized RING finger membrane protein C15C4.06c [Source:SWISS;Acc:Q1MTR5]	4.2	4.58	3.14	57.66	72.25	53.07	4.38	5e-05	7.67007e-05
	AN0442	Protein frg1 [Source:SWISS;Acc:Q9P7X3]	26.16	23.82	28.63	43.56	40.65	37.72	1.04	5e-05	7.67007e-05
	AN0443	D-arabinitol dehydrogenase 1 [Source:SWISS;Acc:Q4R0J7]	301.13	312.24	279.7	7.99	7.64	7.8	-4.86	5e-05	7.67007e-05
	AN0447	NifU-like protein C1709.19c [Source:SWISS;Acc:Q9UUB8]	106.98	97.92	116.81	541.43	532.07	578.96	2.8	5e-05	7.67007e-05
	AN0449	Ras guanine nucleotide exchange factor K [Source:SWISS;Acc:Q54FF3]	8.11	7.81	8.15	20.41	18.64	15.92	1.59	5e-05	7.67007e-05
	AN0451	C-8 sterol isomerase [Source:SWISS;Acc:Q92254]	319.96	314.74	325.52	96.15	73.27	77.52	-1.56	5e-05	7.67007e-05
	AN0452	Xyloglucan-specific endo-beta-1,4-glucanase A [Source:SWISS;Acc:Q5BG78]	11.51	10.27	10.25	19.47	18.58	15.21	1.14	5e-05	7.67007e-05
	AN0454	Uncharacterized protein YGL159W [Source:SWISS;Acc:P53110]	42.14	39.92	42.64	66.09	67	67.24	1.1	5e-05	7.67007e-05
	AN0456	-	0.87	1.42	0.75	0.39	0.25	0.16	-1.55	0.0022	0.00299005
	AN0457	-	4.01	4.04	3.54	0.66	0.72	0.7	-2.09	0.0264	0.0325423
	AN0459	Probable cytochrome P450 110 [Source:SWISS;Acc:P29980]	7.84	6.71	7.56	30.95	29.64	30.82	2.48	5e-05	7.67007e-05
	AN0460	-	2.79	3.29	3.07	16.23	16.96	18.28	2.95	5e-05	7.67007e-05
	AN0462	Exocyst complex component SEC3 [Source:SWISS;Acc:P33332]	8.08	7.12	8.26	23.57	21.32	22.01	1.93	5e-05	7.67007e-05
	AN0466	-	20.34	21.99	19.69	2.88	3.78	2.28	-2.41	5e-05	7.67007e-05
	AN0467	-	250.9	250.97	273.62	25.57	32.81	18.23	-2.87	5e-05	7.67007e-05
	AN0468	-	1001.88	950.46	1125.57	127.55	142.2	95.92	-2.64	5e-05	7.67007e-05
	AN0469	Uncharacterized transporter C3B8.04c [Source:SWISS;Acc:O59712]	12	11.11	11.44	27.63	19.99	25.3	1.51	0.0027	0.00363507
	AN0471	Vacuolar calcium ion transporter [Source:SWISS;Acc:O59768]	69.35	61.91	70.68	260.17	284.48	308.11	2.49	5e-05	7.67007e-05
	AN0475	U3 small nucleolar RNA-associated protein 14 [Source:SWISS;Acc:Q04500]	10.32	10.54	11.13	20.94	14.6	15.52	1.06	5e-05	7.67007e-05
	AN0480	-	18.29	15.08	16.41	4.56	4.14	3.58	-1.61	5e-05	7.67007e-05
	AN0481	Putative 30S ribosomal protein S17P-like [Source:SWISS;Acc:Q8TP90]	0.97	0.98	1.26	0.14	0.04	0.1	-3.1	5e-05	7.67007e-05
	AN0483	-	42.43	39.45	39.22	1180.2	840.29	1183.4	5.18	5e-05	7.67007e-05
	AN0484	-	4.52	3.82	3.71	0.78	0.63	0.21	-2.52	5e-05	7.67007e-05
	AN0485	CRAL-TRIO domain-containing protein C3H8.02 [Source:SWISS;Acc:Q10138]	4.11	3.42	3.98	1.08	0.89	0.61	-1.77	5e-05	7.67007e-05
	AN0487	Sterol 3-beta-glucosyltransferase UGT80B1 [Source:SWISS;Acc:Q9XIG1]	5.11	5.71	5.64	0.54	0.58	0.47	-2.96	5e-05	7.67007e-05
	AN0490	CTP synthase [Source:SWISS;Acc:Q7RZV2]	53.09	53.61	53.58	93.92	76.18	84.67	1.05	5e-05	7.67007e-05
	AN0492	-	1.89	0.35	0.83	0	0	0	#NAME?	5e-05	7.67007e-05
	AN0493	-	347.47	337.65	347.18	37.29	25.32	24.59	-3.14	5e-05	7.67007e-05
	AN0494	1,4-beta-D-glucan cellobiohydrolase B [Source:SWISS;Acc:Q8NK02]	18.95	19.74	18.16	0.9	1.21	0.5	-4.07	5e-05	7.67007e-05
	AN0497	Uncharacterized transporter C757.13 [Source:SWISS;Acc:O74923]	1.43	1.32	1.53	0.15	0.43	0.11	-2.26	5e-05	7.67007e-05
	AN0498	Uncharacterized MFS-type transporter C947.06c [Source:SWISS;Acc:O43081]	15.87	16.13	14.86	0.34	0.22	0.42	-5.19	5e-05	7.67007e-05
	AN0499	-	0.09	0.29	0.28	5.35	8.98	4.85	5.26	0.044	0.0529191
	AN0502	tRNA wybutosine-synthesizing protein 1 [Source:SWISS;Acc:O59761]	20.03	17.6	19.64	67.49	55.1	53.2	2.01	5e-05	7.67007e-05
	AN0507	-	1.47	1.24	1.25	0.51	0.53	0.42	-1.01	5e-05	7.67007e-05
	AN0510	-	1.81	1.86	1.59	0	0	0	#NAME?	5e-05	7.67007e-05
	AN0512	-	5.13	5.18	5.74	0	0	0	#NAME?	5e-05	7.67007e-05
	AN0518	-	4.02	2.73	3.37	6.05	8.05	3.76	1.23	5e-05	7.67007e-05
	AN0531	-	0.14	0.24	0.23	0.55	0.81	0.79	2.29	0.0113	0.0143523
	AN0532	Jerky protein homolog-like [Source:SWISS;Acc:B2RRL2]	0.13	0.17	0.18	3.56	2.75	2.46	4.59	5e-05	7.67007e-05
	AN0535	-	1.92	1.53	1.61	5.97	5.56	6.27	2.28	5e-05	7.67007e-05
	AN0539	Putative 30S ribosomal protein S17P-like [Source:SWISS;Acc:Q8TP90]	0.99	1.01	0.95	0.02	0.01	0	-6.41	0.00265	0.00356933
	AN0548	-	6.99	8.14	8.94	0	0	0	#NAME?	5e-05	7.67007e-05
	AN0550	Glucan 1,3-beta-glucosidase [Source:SWISS;Acc:P49426]	24.27	23.23	23.5	0.02	0.07	0.06	-8.4	5e-05	7.67007e-05
	AN0551	Mannosyl-oligosaccharide 1,2-alpha-mannosidase [Source:SWISS;Acc:Q8J0Q0]	8.96	7.93	7.7	0.39	0.18	0.26	-4.51	5e-05	7.67007e-05
	AN0553	-	39.16	39.32	36.01	0	0	0	#NAME?	5e-05	7.67007e-05
	AN0554	Aldehyde dehydrogenase [Source:SWISS;Acc:P08157]	32.87	29.34	31.69	303.82	265.3	242.66	3.53	5e-05	7.67007e-05
	AN0557	-	38.65	38.05	40.46	136.79	133.3	120.88	2.14	5e-05	7.67007e-05
	AN0558	1,3-beta-glucanosyltransferase gel2 [Source:SWISS;Acc:P0C954]	89.07	85.68	83.82	13.16	13.86	13.71	-2.24	5e-05	7.67007e-05
	AN0559	Mitochondrial import receptor subunit tom-20 [Source:SWISS;Acc:P35848]	136.56	138.72	136.94	336.41	336.05	320.46	1.68	5e-05	7.67007e-05
	AN0562	Acyl-CoA synthetase family member 3, mitochondrial [Source:SWISS;Acc:Q6GLK6]	12.72	12.35	13.46	3.84	4.88	3.14	-1.31	5e-05	7.67007e-05
	AN0566	None [Source:SWISS;Acc:Q5A2J7]	22.1	19.97	23.21	5.04	5.63	3.84	-1.77	5e-05	7.67007e-05
	AN0573	TBC domain-containing protein C4G8.04 [Source:SWISS;Acc:Q09830]	29.44	27.4	33.7	67.33	78.08	74.02	1.69	5e-05	7.67007e-05
	AN0574	3-oxoacyl-[acyl-carrier-protein] reductase FabG [Source:SWISS;Acc:Q9X248]	8.46	8.56	10.14	16.09	19.24	12.46	1.2	5e-05	7.67007e-05
	AN0575	C-myc promoter-binding protein [Source:SWISS;Acc:Q7Z401]	39.27	36.43	39.19	0.29	0.49	0.3	-6.33	5e-05	7.67007e-05
	AN0578	Zinc finger and BTB domain-containing protein 7A [Source:SWISS;Acc:O95365]	13.49	13.21	13.71	1.65	1.7	1.2	-2.72	5e-05	7.67007e-05
	AN0583	ATP-dependent RNA helicase dbp10 [Source:SWISS;Acc:Q5BFU7]	6.56	6.52	6.76	25.7	17.64	20.58	2.08	5e-05	7.67007e-05
	AN0585	Transcription activator of gluconeogenesis ERT1-2 [Source:SWISS;Acc:Q6C764]	9.3	9.29	8.53	0.15	0.17	0.21	-5.29	5e-05	7.67007e-05
	AN0589	ATP-dependent RNA helicase dbp4 [Source:SWISS;Acc:Q5BFU1]	4.37	5.35	5.23	13.11	8.21	13.04	1.61	5e-05	7.67007e-05
	AN0592	Sporulation-specific protein 5 [Source:SWISS;Acc:Q2L4W6]	1.63	1.44	1.19	0.16	0.19	0.07	-2.94	5e-05	7.67007e-05
	AN0593	3-hydroxyisobutyrate dehydrogenase, mitochondrial [Source:SWISS;Acc:Q99L13]	21.17	21.91	19.46	6.21	5.08	5	-1.55	5e-05	7.67007e-05
	AN0595	NADPH--cytochrome P450 reductase [Source:SWISS;Acc:Q5BFT5]	253.77	246.38	247.32	35.87	32.18	30.92	-2.5	5e-05	7.67007e-05
	AN0596	DNA damage-binding protein 1a [Source:SWISS;Acc:Q9M0V3]	12.49	13.47	12.76	23.11	21.93	20.61	1.19	5e-05	7.67007e-05
	AN0597	-	21.64	21.71	22.66	46.46	44.4	38.56	1.39	5e-05	7.67007e-05
	AN0599	(R,R)-butanediol dehydrogenase [Source:SWISS;Acc:O34788]	7.42	6.32	8.58	226.84	264.85	240.62	5.46	5e-05	7.67007e-05
	AN0600	-	72.75	66.97	76.12	209.77	207.21	197.12	1.92	5e-05	7.67007e-05
	AN0602	-	4.5	3.47	5.06	9.8	10.71	10.53	1.67	5e-05	7.67007e-05
	AN0604	UV-damage endonuclease [Source:SWISS;Acc:Q01408]	64.32	49.4	69.5	209.5	208.69	210.48	2.22	5e-05	7.67007e-05
	AN0605	Uncharacterized protein C29B5.04c [Source:SWISS;Acc:Q9HGP1]	7.5	7.72	6.74	18.16	13.49	13.49	1.43	5e-05	7.67007e-05
	AN0607	Nonribosomal peptide synthetase 2 [Source:SWISS;Acc:Q4WR82]	1.73	1.75	1.74	0.05	0.02	0.03	-5.33	5e-05	7.67007e-05
	AN0608	Putative lysine N-acyltransferase C17G9.06c [Source:SWISS;Acc:Q9UUE3]	8.25	7.72	9.35	0.09	0.04	0	-7.28	0.04575	0.0547863
	AN0609	Putative acyl-CoA synthetase YngI [Source:SWISS;Acc:O31826]	1.21	1.42	1.8	0.07	0.06	0.03	-4.43	0.00095	0.0013323
	AN0610	Probable voltage-gated potassium channel subunit beta [Source:SWISS;Acc:O23016]	4.96	6.65	6.21	10.75	16.75	5.91	1.27	5e-05	7.67007e-05
	AN0617	Putative 4-hydroxy-2-oxoglutarate aldolase, mitochondrial [Source:SWISS;Acc:P0CL20]	1.2	1.61	0.98	0.48	0.19	0.59	-1.17	0.0052	0.00683405
	AN0620	-	88.98	83.83	91.2	8.28	7.19	9.6	-2.99	5e-05	7.67007e-05
	AN0628	D-lactate dehydrogenase [Source:SWISS;Acc:P52643]	172	183.28	201.44	17.27	18.03	14.51	-3.08	5e-05	7.67007e-05
	AN0633	Oxidative stress-induced growth inhibitor 1 [Source:SWISS;Acc:Q9UJX0]	21.55	21.64	21.52	39.05	37.8	31.57	1.16	5e-05	7.67007e-05
	AN0635	-	0.68	1.24	0.46	2225.37	2482.18	2546.4	12	5e-05	7.67007e-05
	AN0636	Phosphatidylinositol N-acetylglucosaminyltransferase gpi3 subunit [Source:SWISS;Acc:P87172]	7.06	5.53	6.92	17.94	13.38	14.76	1.67	5e-05	7.67007e-05
	AN0637	ATP-dependent RNA helicase dbp6 [Source:SWISS;Acc:A2QA23]	5.41	4.78	4.66	11.97	9.84	11.01	1.55	5e-05	7.67007e-05
	AN0638	-	3.22	3.36	3.83	0.17	0.16	0.22	-3.79	5e-05	7.67007e-05
	AN0639	-	0.85	0.6	0.8	1.64	0.84	0.99	1.03	0.001	0.00139856
	AN0640	Sphingolipid C4-hydroxylase SUR2 [Source:SWISS;Acc:P38992]	356.84	355.78	343.13	77.48	66.87	71.4	-1.88	5e-05	7.67007e-05
	AN0641	Translationally-controlled tumor protein homolog [Source:SWISS;Acc:Q5BFN9]	1173.23	1148.96	1128.1	451.93	331.53	417.57	-1.1	5e-05	7.67007e-05
	AN0647	U3 small nucleolar ribonucleoprotein protein IMP4 [Source:SWISS;Acc:Q6C804]	20.69	23.75	19.41	54.9	40.06	49.89	1.6	5e-05	7.67007e-05
	AN0651	Guanine nucleotide-binding protein subunit alpha [Source:SWISS;Acc:Q00743]	44.94	38.4	42.43	124.19	108.57	137.16	2.01	5e-05	7.67007e-05
	AN0653	Smr domain-containing protein C11H11.03c [Source:SWISS;Acc:Q9UTP4]	33.06	38.25	36.65	1.69	1.58	1.16	-4.17	5e-05	7.67007e-05
	AN0655	Cell division control protein 14 [Source:SWISS;Acc:P36589]	16.03	13.86	18.42	0.64	1.43	0.49	-3.88	5e-05	7.67007e-05
	AN0658	Protein GRISEA [Source:SWISS;Acc:Q92258]	16.28	12.67	15.2	4.02	3.9	2.55	-1.68	5e-05	7.67007e-05
	AN0659	Nucleolar pre-ribosomal-associated protein 2 [Source:SWISS;Acc:P47108]	6.2	6.12	5.67	19.68	16.81	17.61	2	5e-05	7.67007e-05
	AN0661	-	31.13	29.79	29.26	4.48	4.85	3.67	-2.38	5e-05	7.67007e-05
	AN0664	1-phosphatidylinositol 4,5-bisphosphate phosphodiesterase 1 [Source:SWISS;Acc:P40977]	7.87	6.11	7.37	18.45	16.05	19.09	1.75	5e-05	7.67007e-05
	AN0667	Mannose-6-phosphate isomerase [Source:SWISS;Acc:P29951]	52.36	53.49	53.21	6.28	5.77	5.68	-2.73	5e-05	7.67007e-05
	AN0670	Probable GTP cyclohydrolase-2 [Source:SWISS;Acc:Q9P7M9]	33.76	33.13	34.91	91.11	84.76	80.57	1.76	5e-05	7.67007e-05
	AN0671	-	14.75	12.67	13.66	29.58	30.1	24.79	1.45	5e-05	7.67007e-05
	AN0673	Actin-related protein 2 [Source:SWISS;Acc:Q9UUJ1]	122.47	117.51	115.39	35.32	36.61	32.56	-1.36	5e-05	7.67007e-05
	AN0674	Uncharacterized transporter C405.03c [Source:SWISS;Acc:O94654]	24.01	26.07	24.75	49.46	41.8	54.06	1.38	5e-05	7.67007e-05
	AN0675	Aflatoxin B1 aldehyde reductase member 2 [Source:SWISS;Acc:Q8CG45]	10.85	10.61	12.49	42.05	43.39	38.46	2.3	5e-05	7.67007e-05
	AN0676	Tubulin gamma chain [Source:SWISS;Acc:P18695]	25.11	24.78	24.59	52.95	53.14	51.04	1.51	5e-05	7.67007e-05
	AN0677	AN1-type zinc finger protein YOR052C [Source:SWISS;Acc:Q08422]	4805.24	4807.82	4982.73	1036.86	1166.34	1132.62	-1.73	5e-05	7.67007e-05
	AN0680	-	7.77	6.77	7.37	2.13	1.44	1.82	-1.6	5e-05	7.67007e-05
	AN0682	-	80.24	85.34	78.62	10.85	10.31	8.53	-2.64	5e-05	7.67007e-05
	AN0684	-	61.24	58.44	62.7	188.08	182.35	179.65	2.01	5e-05	7.67007e-05
	AN0687	Probable transketolase [Source:SWISS;Acc:Q9URM2]	364.81	345.62	359.6	118.32	169.98	112.32	-1	5e-05	7.67007e-05
	AN0689	Transcriptional activator protein acu-15 [Source:SWISS;Acc:P87000]	43.01	40.92	41.14	97.15	122.97	93.05	1.73	5e-05	7.67007e-05
	AN0690	SET domain-containing protein 8 [Source:SWISS;Acc:O14135]	4.85	6.25	4.75	12.1	13.74	12.13	1.68	5e-05	7.67007e-05
	AN0691	-	2.7	2.25	2.27	763.83	749.72	912.77	8.92	5e-05	7.67007e-05
	AN0693	-	295.78	257.53	332.89	4486.21	5092.01	5398.72	4.56	5e-05	7.67007e-05
	AN0694	-	59.2	46.53	68.01	1304.32	1889.28	1349.68	5.13	5e-05	7.67007e-05
	AN0695	H/ACA ribonucleoprotein complex subunit 2 [Source:SWISS;Acc:P32495]	72.89	75.37	73.38	208.7	141.77	190.11	1.71	0.00065	0.000924173
	AN0698	-	58.23	47.36	54.22	0.39	0.26	0.17	-7.21	5e-05	7.67007e-05
	AN0699	Cyclin-dependent kinase 20 [Source:SWISS;Acc:A8WIP6]	19.18	19.4	19.03	1.82	1.68	0.98	-3.27	5e-05	7.67007e-05
	AN0700	Putative oligopeptide transporter YGL114W [Source:SWISS;Acc:P53134]	9.71	8.32	9.83	21.59	21.73	19.4	1.57	5e-05	7.67007e-05
	AN0706	Intracellular protein transport protein USO1 [Source:SWISS;Acc:P25386]	16.71	16.25	19.08	5	4.29	4.11	-1.56	5e-05	7.67007e-05
	AN0707	5'-3' exoribonuclease 2 [Source:SWISS;Acc:Q5BFH3]	9.75	8.84	10.59	51.1	41.37	44.45	2.65	5e-05	7.67007e-05
	AN0712	Beta-glucosidase B [Source:SWISS;Acc:Q5BFG8]	3.37	3.15	2.97	0.09	0.02	0	-6.18	0.00225	0.00305393
	AN0713	Maltose permease MAL31 [Source:SWISS;Acc:P38156]	4.86	6.22	6	17.85	15.12	14.99	1.88	5e-05	7.67007e-05
	AN0714	U4/U6.U5 small nuclear ribonucleoprotein component snu23 [Source:SWISS;Acc:Q09776]	16.91	19.77	18.82	77.36	65.56	74.32	2.36	5e-05	7.67007e-05
	AN0715	Protein bir1 [Source:SWISS;Acc:O14064]	21.65	23.54	21.26	2.01	1.79	1.78	-3.16	5e-05	7.67007e-05
	AN0718	-	0.98	1.23	0.75	0.13	0.18	0.09	-2.49	0.0232	0.0287255
	AN0719	SAGA complex subunit spt3 [Source:SWISS;Acc:O14311]	29.98	27.75	28.94	6.58	3.79	3.74	-2.2	5e-05	7.67007e-05
	AN0723	-	19.07	18.46	16.43	1.03	1.04	0.88	-3.77	5e-05	7.67007e-05
	AN0725	Vacuolar protein sorting-associated protein IST1 [Source:SWISS;Acc:P53843]	26.06	25.51	28.35	10.02	10.46	6.85	-1.17	5e-05	7.67007e-05
	AN0726	Uncharacterized protein YMR244W [Source:SWISS;Acc:Q04018]	113.63	106.26	107.04	0.81	0.91	0.49	-6.8	5e-05	7.67007e-05
	AN0727	U4/U5/U6 small nuclear ribonucleoprotein prp3 [Source:SWISS;Acc:Q09856]	11.17	10.44	10.74	21.43	19.15	22.68	1.38	5e-05	7.67007e-05
	AN0728	H/ACA ribonucleoprotein complex non-core subunit NAF1 [Source:SWISS;Acc:O14360]	3.31	2.79	3.7	45	31.39	34.03	3.9	5e-05	7.67007e-05
	AN0734	Histone H4 [Source:SWISS;Acc:Q76MU7]	2023.4	2072.68	2107.73	44.73	45.41	42	-5.18	5e-05	7.67007e-05
	AN0742	Uncharacterized transcriptional regulatory protein C3C7.04 [Source:SWISS;Acc:O14130]	40.2	35.86	39.64	81.86	66.98	77.18	1.38	5e-05	7.67007e-05
	AN0744	Probable inactive 1-aminocyclopropane-1-carboxylate synthase-like protein 2 [Source:SWISS;Acc:Q3UX83]	5.4	5.54	4.66	0	0.25	0.14	-4.94	5e-05	7.67007e-05
	AN0745	rRNA 2'-O-methyltransferase fibrillarin [Source:SWISS;Acc:Q9HE26]	137.62	136.88	141.63	407.83	338.75	353.17	1.8	5e-05	7.67007e-05
	AN0751	-	19.44	18.71	18.8	3.71	4.44	3.18	-1.91	5e-05	7.67007e-05
	AN0753	Uncharacterized protein C458.02c [Source:SWISS;Acc:Q9P3W6]	151.05	144.77	149.16	53.86	58.24	45.76	-1.07	5e-05	7.67007e-05
	AN0755	-	32.18	32.68	34	3.4	3.06	1.68	-3.25	5e-05	7.67007e-05
	AN0757	Multisite-specific tRNA:(cytosine-C(5))-methyltransferase [Source:SWISS;Acc:P38205]	19.02	18.61	19.34	58.56	52.83	58.63	2.01	5e-05	7.67007e-05
	AN0758	Putative lysine N-acyltransferase C17G9.06c [Source:SWISS;Acc:Q9UUE3]	0.26	0.35	0.5	155.89	138.31	190.95	9.22	5e-05	7.67007e-05
	AN0762	Protein CASP [Source:SWISS;Acc:P34237]	18.04	18.34	17.38	5.33	5.2	4.11	-1.48	5e-05	7.67007e-05
	AN0763	Transforming growth factor-beta receptor-associated protein 1 [Source:SWISS;Acc:Q8WUH2]	9.52	9.61	10.62	2.76	2.44	2.17	-1.62	5e-05	7.67007e-05
	AN0768	-	90.34	94.35	97.09	303.98	351.84	318.02	2.21	5e-05	7.67007e-05
	AN0771	Multidrug resistance protein CDR1 [Source:SWISS;Acc:P43071]	58.67	50.76	73.94	769	514.2	411.6	3.61	5e-05	7.67007e-05
	AN0773	Probable ferric reductase transmembrane component [Source:SWISS;Acc:P78588]	230.13	240.55	228.86	2.86	3.47	2.48	-5.89	5e-05	7.67007e-05
	AN0774	Sorbitol dehydrogenase [Source:SWISS;Acc:Q64442]	6.53	8.36	8.06	2.89	2.31	1.71	-1.35	5e-05	7.67007e-05
	AN0775	Putative 2-hydroxyacid dehydrogenase UNK4.10 [Source:SWISS;Acc:O14075]	13.96	11.34	15.09	21.09	30.36	21.77	1.27	5e-05	7.67007e-05
	AN0778	-	8.59	7.64	7.06	13.06	11.68	10.72	1.03	5e-05	7.67007e-05
	AN0779	Glucan 1,3-beta-glucosidase [Source:SWISS;Acc:P49426]	29.02	28.08	27.47	3.45	4.46	3.44	-2.48	5e-05	7.67007e-05
	AN0781	-	47.1	43.01	44.61	6.49	6.21	5.32	-2.5	5e-05	7.67007e-05
	AN0782	Ankyrin repeat domain-containing protein 50 [Source:SWISS;Acc:Q9ULJ7]	9.65	9.3	10.57	0.36	0.39	0.38	-4.28	5e-05	7.67007e-05
	AN0783	Putative amidase C550.07 [Source:SWISS;Acc:O59805]	5.25	4.77	4.58	2.08	1.98	0.79	-1.24	5e-05	7.67007e-05
	AN0784	Rhamnolipids biosynthesis 3-oxoacyl-[acyl-carrier-protein] reductase [Source:SWISS;Acc:Q9RPT1]	3.59	2.09	1.95	0.66	1.81	0.17	-1.14	0.0002	0.000294942
	AN0786	-	0.43	0.73	0.57	1.93	3.72	0.62	2.26	0.00135	0.00186837
	AN0787	Mannosyl-oligosaccharide alpha-1,2-mannosidase 1B [Source:SWISS;Acc:Q5BF93]	22.88	24.44	25.35	1.03	0.81	0.71	-4.43	5e-05	7.67007e-05
	AN0788	Fluoroacetate dehalogenase [Source:SWISS;Acc:Q6NAM1]	22.34	23.04	22.14	1.05	0.82	0.51	-4.45	5e-05	7.67007e-05
	AN0789	Protein MAM3 [Source:SWISS;Acc:Q12296]	186.01	195.68	189.72	28.06	27.85	28.47	-2.36	5e-05	7.67007e-05
	AN0790	-	668.51	685.19	709.12	12.18	9.9	16.61	-5.28	5e-05	7.67007e-05
	AN0791	-	361.44	349.58	361.89	1.7	3.5	2.52	-6.65	5e-05	7.67007e-05
	AN0795	-	92.88	96.85	106.91	18.92	17.79	19.26	-1.95	5e-05	7.67007e-05
	AN0796	Probable U3 small nucleolar RNA-associated protein 11 [Source:SWISS;Acc:Q8S1Z1]	11.84	10.37	11.28	24.51	17.25	26.14	1.46	5e-05	7.67007e-05
	AN0798	-	0.92	1.1	0.63	2.67	1.38	1.84	1.55	5e-05	7.67007e-05
	AN0801	Putative acyl-coenzyme A synthetase [Source:SWISS;Acc:C8VTR6]	0.76	0.61	0.51	0.27	0.23	0.15	-1.14	0.00455	0.00601173
	AN0803	-	19.23	18.29	19.1	60.14	54.02	55.47	2	5e-05	7.67007e-05
	AN0805	-	4.63	4.94	4.76	6.54	5.7	8.92	1.01	5e-05	7.67007e-05
	AN0806	Uncharacterized WD repeat-containing protein YNL035C [Source:SWISS;Acc:P53962]	8.59	7.18	7.89	32.33	35.46	29.68	2.48	5e-05	7.67007e-05
	AN0809	DNA-directed RNA polymerase II subunit rpb1 [Source:SWISS;Acc:P36594]	23.01	22.35	23.45	57.79	49.07	54.46	1.65	5e-05	7.67007e-05
	AN0814	WD repeat-containing protein slp1 [Source:SWISS;Acc:P78972]	29.4	31.57	30.39	0.86	0.41	0.6	-5.23	5e-05	7.67007e-05
	AN0815	Failed axon connections homolog [Source:SWISS;Acc:D3ZAT9]	12.72	14.15	14.24	0.77	0.9	1.18	-3.4	5e-05	7.67007e-05
	AN0816	Transcription initiation factor IIA large subunit [Source:SWISS;Acc:Q9USU9]	51.72	49.98	51.32	90.32	80.42	86.57	1.17	5e-05	7.67007e-05
	AN0817	Transcription factor SFP1 [Source:SWISS;Acc:P32432]	44.94	41.57	40.18	97.67	100.63	100.25	1.66	5e-05	7.67007e-05
	AN0818	tRNA-dihydrouridine(47) synthase [NAD(P)(+)] [Source:SWISS;Acc:Q5BF62]	11.53	11.33	11.58	20.14	17.24	16.73	1.06	5e-05	7.67007e-05
	AN0820	-	49.08	44.36	57.01	14.64	17.53	13.62	-1.3	5e-05	7.67007e-05
	AN0822	Serine/threonine-protein kinase KIN4 [Source:SWISS;Acc:Q01919]	15.81	15.39	15.07	2.53	2.71	1.93	-2.29	5e-05	7.67007e-05
	AN0823	Spartin [Source:SWISS;Acc:Q8R1X6]	289.54	267.01	283.91	77.52	90.15	66.76	-1.46	5e-05	7.67007e-05
	AN0824	Probable short/branched chain specific acyl-CoA dehydrogenase [Source:SWISS;Acc:Q54RR5]	21.66	22.38	20.98	8.03	10.5	4.41	-1.1	5e-05	7.67007e-05
	AN0825	-	31.34	30.21	28.72	0.66	0.54	0.09	-5.77	5e-05	7.67007e-05
	AN0829	3',5'-cyclic-nucleotide phosphodiesterase [Source:SWISS;Acc:P36599]	1.51	1.84	1.51	2.52	3.23	2.19	1.12	5e-05	7.67007e-05
	AN0830	Aquaporin-3 [Source:SWISS;Acc:Q08DE6]	13.92	13.99	12.99	1.94	3.1	2.55	-2.06	5e-05	7.67007e-05
	AN0833	-	2962.79	3088.66	2999.46	145.04	144.02	109.09	-4.09	5e-05	7.67007e-05
	AN0837	Advillin [Source:SWISS;Acc:O88398]	11.59	11.77	11.27	0.55	0.68	0.42	-4	5e-05	7.67007e-05
	AN0839	Kievitone hydratase [Source:SWISS;Acc:Q00870]	0.22	0.35	0.15	1.02	0.9	0.51	2.15	0.0022	0.00299005
	AN0844	Protein sda1 [Source:SWISS;Acc:Q10342]	6.69	7.06	6.68	27.05	19.71	20.77	2.13	5e-05	7.67007e-05
	AN0845	-	2.81	2.56	2.69	6.02	5.88	5.31	1.47	5e-05	7.67007e-05
	AN0849	-	9.78	9.72	8.88	1.23	0.68	0.7	-3.08	5e-05	7.67007e-05
	AN0851	3-beta-hydroxysteroid-Delta(8),Delta(7)-isomerase [Source:SWISS;Acc:Q9JJ46]	5.09	4.2	4.69	1.1	1.46	0.87	-1.62	5e-05	7.67007e-05
	AN0857	-	59.59	59.97	58.18	2.11	2.43	1.67	-4.42	5e-05	7.67007e-05
	AN0858	Heat shock protein hsp98 [Source:SWISS;Acc:P31540]	1029.88	1004.61	1026.98	154.28	163.46	146.84	-2.31	5e-05	7.67007e-05
	AN0859	-	66.62	72.74	56.56	8.7	8.06	7.59	-2.56	5e-05	7.67007e-05
	AN0862	Prefoldin subunit 4 [Source:SWISS;Acc:P53900]	61.69	68.2	67.45	5.02	6.69	5.43	-3.03	5e-05	7.67007e-05
	AN0863	Uncharacterized transcriptional regulatory protein C530.05 [Source:SWISS;Acc:O59741]	9.07	8.98	9.89	2.16	2.32	1.38	-1.84	5e-05	7.67007e-05
	AN0864	-	36.59	40.17	39.91	10.28	8.61	8.11	-1.65	5e-05	7.67007e-05
	AN0865	UPF0586 protein C1778.07 [Source:SWISS;Acc:Q9Y7J3]	27.25	27.11	26.74	6.85	4.83	4.55	-1.95	5e-05	7.67007e-05
	AN0866	Heat shock 70 kDa protein 12B [Source:SWISS;Acc:Q96MM6]	17.11	16.05	17.09	2.09	2.2	1.76	-2.65	5e-05	7.67007e-05
	AN0867	-	135.38	150.53	134.46	2.41	2.45	2.08	-5.52	5e-05	7.67007e-05
	AN0868	Acyl-coenzyme A thioesterase 8 [Source:SWISS;Acc:P58137]	7.52	6.87	6.82	14.27	13.82	10.15	1.24	0.0251	0.0309941
	AN0869	-	6.34	5	6.04	2.37	1.96	1.39	-1.19	5e-05	7.67007e-05
	AN0870	Mitochondrial phosphate carrier protein [Source:SWISS;Acc:P23641]	893.52	884.89	884.7	1797.69	2207.79	2045.87	1.57	5e-05	7.67007e-05
	AN0871	GPI-anchor transamidase [Source:SWISS;Acc:P49018]	37.49	41.88	44.18	92.79	102.14	91.64	1.62	5e-05	7.67007e-05
	AN0874	Poly(A) polymerase pla1 [Source:SWISS;Acc:Q10295]	17.63	15.96	16.37	83.6	65.78	82.98	2.64	5e-05	7.67007e-05
	AN0875	Homoserine O-acetyltransferase [Source:SWISS;Acc:O27848]	1.64	1.7	1.56	4.45	2.32	2.54	1.31	5e-05	7.67007e-05
	AN0876	Uncharacterized protein BH2278 [Source:SWISS;Acc:Q9KAK9]	17.03	19.72	17.99	29.04	29.64	26.1	1.01	5e-05	7.67007e-05
	AN0878	Laccase-1 [Source:SWISS;Acc:P17489]	21.03	20.61	20.78	0.04	0.05	0.13	-7.63	5e-05	7.67007e-05
	AN0879	Coiled-coil domain-containing protein 124 homolog [Source:SWISS;Acc:O94389]	117.12	124.7	119.84	41.37	35.92	37	-1.26	5e-05	7.67007e-05
	AN0881	None [Source:SWISS;Acc:Q9SIE0]	8.64	9.13	8.7	50.45	36.87	47.06	2.75	5e-05	7.67007e-05
	AN0883	Protein crossbronx homolog [Source:SWISS;Acc:Q7PRH1]	15.93	15.2	14.68	3.46	3.53	3.41	-1.71	5e-05	7.67007e-05
	AN0884	-	255.45	267.26	253.43	49.35	51.23	43.64	-2.04	5e-05	7.67007e-05
	AN0886	Lactam utilization protein lamB [Source:SWISS;Acc:P38096]	12.54	12.9	12.04	56.1	49.24	44.87	2.38	5e-05	7.67007e-05
	AN0887	Putative urea carboxylase [Source:SWISS;Acc:P38095]	50.93	53.29	49.74	17.13	19.67	19.63	-1.03	5e-05	7.67007e-05
	AN0888	Lysine-specific demethylase 8 [Source:SWISS;Acc:B5XF11]	14.98	15.77	15.15	6	4.86	3.68	-1.27	5e-05	7.67007e-05
	AN0889	GTPase MTG2, mitochondrial [Source:SWISS;Acc:P38860]	17.21	17.83	17.57	35.81	35.16	31.02	1.34	5e-05	7.67007e-05
	AN0890	Uncharacterized membrane protein YCR023C [Source:SWISS;Acc:P25351]	10.35	10.84	9.98	1.51	2.14	1.37	-2.24	5e-05	7.67007e-05
	AN0891	Positive regulator of purine utilization [Source:SWISS;Acc:P49413]	59.5	63.37	59.13	12.52	10.96	9.52	-2.06	5e-05	7.67007e-05
	AN0893	Adenylosuccinate synthetase [Source:SWISS;Acc:Q5BEY7]	70.31	66.49	71.3	203.16	196.11	172.77	1.88	5e-05	7.67007e-05
	AN0894	ATP-dependent RNA helicase mss116, mitochondrial [Source:SWISS;Acc:Q4WRP2]	16.06	13.44	15.77	123.2	113.87	105.11	3.32	5e-05	7.67007e-05
	AN0895	Zinc-type alcohol dehydrogenase-like protein PB24D3.08c [Source:SWISS;Acc:Q9C0Y6]	103.04	105.41	98.09	211.24	257.41	173.83	1.49	5e-05	7.67007e-05
	AN0897	Maf-like protein C3G6.03c [Source:SWISS;Acc:O14141]	33.61	34.08	37.86	12.65	13.19	10.77	-1.11	0.0024	0.00325126
	AN0899	-	0.03	0.1	0.03	0.57	1.02	0.58	4.07	0.00045	0.000647556
	AN0902	-	4.89	4.54	5.35	0.11	0	0	-6.8	0.0092	0.0117848
	AN0903	-	1.38	1.6	1.4	8.23	8.38	7.35	2.87	5e-05	7.67007e-05
	AN0905	Anaphase-promoting complex subunit 4 [Source:SWISS;Acc:O42839]	6.05	6.39	6.38	0.49	0.8	0.52	-2.96	5e-05	7.67007e-05
	AN0908	Transcription factor tau 55 kDa subunit [Source:SWISS;Acc:Q12415]	5.79	6.51	5.71	1.86	1.69	1.37	-1.48	0.0043	0.00569209
	AN0913	CDP-diacylglycerol--inositol 3-phosphatidyltransferase [Source:SWISS;Acc:Q10153]	285.59	293.55	270.95	21.05	21.77	17.14	-3.42	5e-05	7.67007e-05
	AN0917	RNA-binding protein rsd1 [Source:SWISS;Acc:O13845]	28.86	30.41	29	54.45	38.57	46.96	1.09	5e-05	7.67007e-05
	AN0918	Ceramide very long chain fatty acid hydroxylase SCS7 [Source:SWISS;Acc:Q03529]	433.91	409.96	393.04	91.56	66.66	68.92	-2.04	5e-05	7.67007e-05
	AN0919	Orotidine 5'-phosphate decarboxylase [Source:SWISS;Acc:P21593]	135.9	128.36	128.47	2.41	3.74	2.07	-5.13	5e-05	7.67007e-05
	AN0920	-	11.28	12.8	11.52	3.61	3.09	3.37	-1.42	5e-05	7.67007e-05
	AN0921	Quinic acid utilization activator [Source:SWISS;Acc:P10563]	1.2	1.48	1.22	2.52	2.13	2.25	1.21	5e-05	7.67007e-05
	AN0923	-	16.99	17.23	16.4	40.66	26.66	33.05	1.4	5e-05	7.67007e-05
	AN0925	Phosphatidylinositide phosphatase SAC2 [Source:SWISS;Acc:A8E7C5]	9.47	9.35	9.82	23.49	24.07	21.77	1.7	5e-05	7.67007e-05
	AN0930	Uncharacterized transporter YBR287W [Source:SWISS;Acc:P38355]	156.82	145.41	159.44	370.33	332.38	382.83	1.65	5e-05	7.67007e-05
	AN0931	Protein kinase wis1 [Source:SWISS;Acc:P33886]	48.57	41.94	48.26	148.79	157.57	143.45	2.11	5e-05	7.67007e-05
	AN0933	Probable glycosidase crf1 [Source:SWISS;Acc:Q8J0P4]	264.18	254.46	260.38	42.75	60.17	31.15	-2.13	5e-05	7.67007e-05
	AN0935	-	39.69	38.76	43.52	1.98	2.04	2.08	-3.88	5e-05	7.67007e-05
	AN0936	Probable threonine--tRNA ligase, mitochondrial [Source:SWISS;Acc:O13969]	30.54	32.66	29.96	10.72	8.24	7.95	-1.38	5e-05	7.67007e-05
	AN0937	Nitrogen assimilation transcription factor nit-4 [Source:SWISS;Acc:P28349]	6.1	4.91	5.94	10.06	10.35	7.78	1.15	5e-05	7.67007e-05
	AN0939	2-pyrone-4,6-dicarbaxylate hydrolase [Source:SWISS;Acc:Q93PS7]	21.85	21.68	20.02	4.5	5.21	4.21	-1.77	5e-05	7.67007e-05
	AN0944	ATP-dependent RNA helicase rok1 [Source:SWISS;Acc:Q5BET6]	4.76	4.49	4.96	11.89	7.55	12.1	1.57	5e-05	7.67007e-05
	AN0946	Uncharacterized NOC2 family protein C1142.04 [Source:SWISS;Acc:Q9P7G0]	16.07	16.66	17.66	64.84	51.25	49.34	2.1	5e-05	7.67007e-05
	AN0947	Molybdenum cofactor biosynthesis protein 1 [Source:SWISS;Acc:Q9NZB8]	24.16	27.29	27	46.88	42.9	46.09	1.21	5e-05	7.67007e-05
	AN0948	ABC transporter F family member 4 [Source:SWISS;Acc:Q9M1H3]	16.73	15.52	17.64	4.01	3.5	4.52	-1.62	5e-05	7.67007e-05
	AN0950	-	217.89	243.28	215.69	1566.18	1412.1	1549.13	3.17	5e-05	7.67007e-05
	AN0956	tRNA-dihydrouridine(16/17) synthase [NAD(P)(+)] [Source:SWISS;Acc:Q9HGN6]	7.46	7.31	7.23	25.74	18.58	21.59	2	5e-05	7.67007e-05
	AN0958	-	1.14	0.34	1.23	2.31	1.73	1.83	1.54	0.00065	0.000924173
	AN0963	-	17.26	15.77	18.69	3.46	3.25	3.17	-1.97	5e-05	7.67007e-05
	AN0966	SWR1-complex protein 5 [Source:SWISS;Acc:Q5BER4]	7.86	8.26	8.61	15.74	12.77	14.34	1.17	5e-05	7.67007e-05
	AN0969	Uncharacterized N-acetyltransferase C1271.07c [Source:SWISS;Acc:O94340]	6.78	6.75	6.43	2.39	2.26	2.26	-1.09	5e-05	7.67007e-05
	AN0970	Uncharacterized transporter C36.03c [Source:SWISS;Acc:O59700]	2.99	2.3	2.13	0.13	0.05	0.32	-3.48	5e-05	7.67007e-05
	AN0973	Regulatory protein brlA [Source:SWISS;Acc:P10069]	0.62	0.46	0.36	2.96	2.32	2.68	2.91	5e-05	7.67007e-05
	AN0977	-	68.56	67.69	73.79	15.47	14.84	13.2	-1.85	5e-05	7.67007e-05
	AN0979	Protein BNI4 [Source:SWISS;Acc:P53858]	107.28	102.29	106.07	6.73	7.92	5.71	-3.55	5e-05	7.67007e-05
	AN0980	Probable beta-galactosidase B [Source:SWISS;Acc:Q5BEQ0]	36.97	36.58	35.4	0.94	1.11	0.82	-4.82	5e-05	7.67007e-05
	AN0981	Elongation of fatty acids protein sre1 [Source:SWISS;Acc:Q54TC9]	76.39	77.22	76.09	300.53	329.17	315.66	2.45	5e-05	7.67007e-05
	AN0983	-	19.29	18.25	23.41	5.06	5.51	4.91	-1.55	5e-05	7.67007e-05
	AN0985	-	3.34	2.5	2.94	0.89	1.16	0.59	-1.31	5e-05	7.67007e-05
	AN0986	-	10.81	9.96	10.11	3.36	4.35	2.33	-1.22	5e-05	7.67007e-05
	AN0988	Dual specificity protein kinase lkh1 [Source:SWISS;Acc:Q10156]	40.46	36.29	42.82	138.53	129.81	128.91	2.14	5e-05	7.67007e-05
	AN0989	-	29.12	28.19	28.96	52.77	47.43	44.05	1.17	5e-05	7.67007e-05
	AN0991	Uncharacterized aminotransferase C1771.03c [Source:SWISS;Acc:O94562]	28.41	30.76	30.09	3.94	3.64	2.52	-2.75	5e-05	7.67007e-05
	AN0995	Protein stu1 [Source:SWISS;Acc:Q5BEN5]	10.09	10.31	10.79	2.34	2.23	1.79	-1.88	5e-05	7.67007e-05
	AN0996	-	23.48	23.71	23.25	6.18	5.81	4.86	-1.67	5e-05	7.67007e-05
	AN0999	Adenylyl cyclase-associated protein [Source:SWISS;Acc:P36621]	55.87	56.05	53.23	19.9	19.81	16.63	-1.13	5e-05	7.67007e-05
	AN1000	-	8.68	8.73	9.66	46.41	33.27	50.47	2.7	5e-05	7.67007e-05
	AN10002	Nucleoporin NUP192 [Source:SWISS;Acc:P47054]	7.8	7.03	7.09	12.02	12.02	10.2	1.05	5e-05	7.67007e-05
	AN10006	E3 ubiquitin-protein ligase RNF185 [Source:SWISS;Acc:Q91YT2]	31.16	29.41	31.08	85.05	69.38	72.46	1.68	5e-05	7.67007e-05
	AN10011	Succinate-semialdehyde dehydrogenase [NADP(+)] [Source:SWISS;Acc:P38067]	8.8	10.12	9.89	0.22	0.29	0.41	-4.53	5e-05	7.67007e-05
	AN10013	Uncharacterized MFS-type transporter C947.06c [Source:SWISS;Acc:O43081]	9.79	9.28	10.36	28.85	21.45	26.01	1.8	5e-05	7.67007e-05
	AN10014	-	21.69	22.91	20.09	8.8	7.28	7.08	-1.07	5e-05	7.67007e-05
	AN10016	-	2.55	2.19	1.88	4.7	5.71	4.59	1.63	5e-05	7.67007e-05
	AN10017	UBP9-binding protein bun107 [Source:SWISS;Acc:Q09731]	21.56	21.07	21.77	6.94	6.35	5.51	-1.37	5e-05	7.67007e-05
	AN10019	Serine/threonine-protein kinase oca2 [Source:SWISS;Acc:O59763]	27.35	25.88	27.13	127.5	123.47	115.81	2.6	5e-05	7.67007e-05
	AN10020	26S proteasome regulatory subunit rpn-1 [Source:SWISS;Acc:Q7S8R8]	64.67	60.42	65.9	100.91	95.59	98.17	1.06	5e-05	7.67007e-05
	AN10021	O-methyltransferase FtmD [Source:SWISS;Acc:B9WZX2]	0.41	0.32	0.31	2.17	3.12	1.19	3.03	5e-05	7.67007e-05
	AN10024	-	0.8	0.91	0.8	3.35	2.99	3.09	2.31	5e-05	7.67007e-05
	AN10025	-	1.48	0.77	1.27	29.93	29.14	30.58	5.16	5e-05	7.67007e-05
	AN10028	Probable sterigmatocystin biosynthesis P450 monooxygenase STCB [Source:SWISS;Acc:Q12608]	0.46	0.21	0.36	25.14	67.79	17.86	7.14	5e-05	7.67007e-05
	AN10031	-	284.8	280.76	285.63	111.53	110.29	93.2	-1.01	5e-05	7.67007e-05
	AN10036	Uncharacterized transporter mfs2 [Source:SWISS;Acc:Q10084]	1.03	1.27	1.25	3.08	2.36	2.87	1.65	5e-05	7.67007e-05
	AN10039	-	0.79	0.52	0.58	110.29	136.84	118.11	8	5e-05	7.67007e-05
	AN10040	-	3.31	3.61	4.06	1523.98	2806.97	1539.37	9.47	5e-05	7.67007e-05
	AN10042	-	4.95	5.76	4.85	0	0.31	0.17	-4.51	0.00045	0.000647556
	AN10043	Probable global transcription activator SNF2L1 [Source:SWISS;Acc:Q6PGB8]	21.83	22.72	21.92	0.62	0.46	0.4	-5.09	5e-05	7.67007e-05
	AN10048	-	2.78	2.8	2.24	0.17	0.44	0.58	-2.13	5e-05	7.67007e-05
	AN10049	Scytalone dehydratase [Source:SWISS;Acc:Q00455]	0.3	0.17	0.26	4.09	4.13	3.7	4.45	0.001	0.00139856
	AN1005	Gamma-tubulin complex component 6 [Source:SWISS;Acc:Q96RT7]	3.38	2.99	3.47	5.99	7.02	4.71	1.27	5e-05	7.67007e-05
	AN10050	-	194.61	191.54	183.79	11.38	11.96	7.1	-3.79	5e-05	7.67007e-05
	AN10051	-	20.02	25.06	22.99	0	0.18	0.1	-7.39	0.03895	0.0472176
	AN10052	rRNA-processing protein utp23 [Source:SWISS;Acc:O74862]	17.03	16.68	17.83	39.21	25.75	36.66	1.39	5e-05	7.67007e-05
	AN10053	-	12.2	8.61	12.59	0.45	0.72	0.39	-4.02	5e-05	7.67007e-05
	AN10055	Ribosome biogenesis protein BRX1 [Source:SWISS;Acc:Q08235]	32.7	32.89	33.07	53.95	40.71	54.52	1	5e-05	7.67007e-05
	AN10056	Uncharacterized membrane protein YLR241W [Source:SWISS;Acc:Q06538]	21.47	21.66	22.67	49.58	42.65	53.63	1.58	5e-05	7.67007e-05
	AN10058	None [Source:SWISS;Acc:G0SC29]	9.19	9.2	8.75	23.66	18.86	23.08	1.68	5e-05	7.67007e-05
	AN10059	Transcriptional regulatory protein moc3 [Source:SWISS;Acc:Q9UT46]	7.06	7.22	6.44	2.31	2.33	2	-1.23	5e-05	7.67007e-05
	AN1006	Nitrate reductase [NADPH] [Source:SWISS;Acc:P22945]	145.68	152.36	138.09	0.01	0.02	0.05	-11.8	0.0013	0.00180135
	AN10060	Glycogen debranching enzyme [Source:SWISS;Acc:Q06625]	38.38	32.65	44.65	59.66	60.91	71.79	1.18	5e-05	7.67007e-05
	AN10063	ATP-dependent DNA helicase mph1 [Source:SWISS;Acc:Q2URJ5]	6.04	6.57	5.68	2.36	2.14	1.63	-1.17	5e-05	7.67007e-05
	AN10064	Protein phosphatase PTC7 homolog [Source:SWISS;Acc:Q8NI37]	22.23	24.29	24.04	82.67	76.92	64.97	2.07	5e-05	7.67007e-05
	AN10065	-	0.86	0.95	0.53	4.08	2.69	4.11	2.65	5e-05	7.67007e-05
	AN10068	LIM domain and RING finger protein C1223.01 [Source:SWISS;Acc:Q76PD2]	16.71	15.27	16.48	45.51	45.87	40.5	1.84	5e-05	7.67007e-05
	AN1007	Nitrite reductase [NAD(P)H] [Source:SWISS;Acc:P22944]	684.42	676.02	638.89	17.93	14.17	14.92	-4.99	5e-05	7.67007e-05
	AN10070	-	11.01	13.8	10.96	1.81	2.06	1.67	-2.29	5e-05	7.67007e-05
	AN10071	Pumilio domain-containing protein C6G9.14 [Source:SWISS;Acc:Q92359]	39.6	35.25	39.88	2.13	2.46	1.53	-3.82	5e-05	7.67007e-05
	AN10073	-	20.45	21.29	21.13	39.36	40.22	37.42	1.35	5e-05	7.67007e-05
	AN10075	Uncharacterized transporter C1002.16c [Source:SWISS;Acc:Q9US44]	5.35	5.05	4.07	11.95	15.3	9.15	1.71	5e-05	7.67007e-05
	AN10076	-	20.36	18.8	20.58	41.66	34.75	35.74	1.34	5e-05	7.67007e-05
	AN1008	Nitrate transporter [Source:SWISS;Acc:P22152]	8.29	10.8	7.34	0.11	0.2	0.25	-5.11	5e-05	7.67007e-05
	AN10080	Putative lysine N-acyltransferase C17G9.06c [Source:SWISS;Acc:Q9UUE3]	183.21	170.67	173.57	28.19	24.55	24.21	-2.36	5e-05	7.67007e-05
	AN10081	Putative dioxygenase C576.01c [Source:SWISS;Acc:O74885]	6.22	7.08	6.72	0.25	0.33	0.26	-4.16	5e-05	7.67007e-05
	AN10082	Serine/threonine-protein kinase SRPK [Source:SWISS;Acc:Q45FA5]	5.25	5.79	4.48	0.33	0.38	0.35	-3.43	5e-05	7.67007e-05
	AN10083	Sterol uptake control protein 2 [Source:SWISS;Acc:Q12151]	4.43	4.14	4.07	1.4	1.77	1.07	-1.18	5e-05	7.67007e-05
	AN10084	None [Source:SWISS;Acc:Q6SSJ6]	4.73	4.23	5	0.36	0.55	0.4	-2.98	5e-05	7.67007e-05
	AN10086	-	1.36	1.57	1.57	0.58	0.45	0.65	-1.01	0.00015	0.000223148
	AN10087	Proliferating cell nuclear antigen [Source:SWISS;Acc:Q03392]	90.5	89.2	87.06	15.7	15.82	11.76	-2.2	5e-05	7.67007e-05
	AN10088	Protein phosphatase 1 regulatory subunit SDS22 [Source:SWISS;Acc:P22194]	134.04	135.43	122.91	25.68	21.39	22.12	-2.11	5e-05	7.67007e-05
	AN10093	Uncharacterized protein L509 [Source:SWISS;Acc:Q5UQ73]	7.76	6.67	7.78	1.05	0.93	1.25	-2.35	5e-05	7.67007e-05
	AN10096	-	11.35	10.26	11.07	3.73	4	3.42	-1.16	5e-05	7.67007e-05
	AN10097	Ammonium transporter 1 [Source:SWISS;Acc:Q9C0V1]	18.94	18.94	16.69	3.66	5.26	3.73	-1.73	0.0003	0.00043748
	AN10098	Reticulon-4-interacting protein 1 homolog, mitochondrial [Source:SWISS;Acc:Q7T3C7]	1.5	2.05	1.49	6.93	3.57	3	1.76	0.00015	0.000223148
	AN10099	-	0.75	1.17	0.78	2.64	2.15	1.97	1.71	5e-05	7.67007e-05
	AN10103	High mobility group protein 1 [Source:SWISS;Acc:Q03973]	103.83	102.28	105.84	330.67	251.18	300.71	1.91	5e-05	7.67007e-05
	AN10105	Uncharacterized transcriptional regulatory protein C139.03 [Source:SWISS;Acc:Q9UTN0]	5.94	5.31	6.08	25.24	22.06	21.29	2.39	0.02065	0.0256688
	AN10108	Uncharacterized protein AN0679 [Source:SWISS;Acc:P0C154]	58	69.34	60.32	2.33	1.2	1.29	-4.89	5e-05	7.67007e-05
	AN10109	-	1.43	2.63	1.92	1.91	5	2.21	1.01	0.0006	0.000856141
	AN1011	Kinetochore protein fta4 [Source:SWISS;Acc:O94716]	15.29	12.32	15.09	34.34	32.76	40.01	1.79	5e-05	7.67007e-05
	AN10113	-	1.82	2.25	1.93	3.56	6.13	3.79	1.57	5e-05	7.67007e-05
	AN10116	-	7.21	6.92	6.83	0.84	1.05	0.6	-2.67	5e-05	7.67007e-05
	AN10117	-	7.68	7.41	6.68	2.71	2.77	2.3	-1.05	5e-05	7.67007e-05
	AN10118	Alpha-1,2-mannosyltransferase alg9 [Source:SWISS;Acc:Q9P7Q9]	5.24	5.3	5.1	9.99	10.42	7.53	1.25	5e-05	7.67007e-05
	AN10119	PAB-dependent poly(A)-specific ribonuclease subunit pan3 [Source:SWISS;Acc:Q5BFB1]	42.35	41.95	41.79	84.42	76.46	83.09	1.36	5e-05	7.67007e-05
	AN1012	Bifunctional epoxide hydrolase 2 [Source:SWISS;Acc:P34913]	4.92	5.91	4.8	9.3	8.51	7.42	1.11	5e-05	7.67007e-05
	AN10121	PAB-dependent poly(A)-specific ribonuclease subunit pan3 [Source:SWISS;Acc:Q5BFB1]	24.32	25.57	32.45	70.1	63.28	65.93	1.69	5e-05	7.67007e-05
	AN10123	-	1.77	1.82	1.7	3.26	3.62	2.43	1.24	5e-05	7.67007e-05
	AN10126	Uncharacterized protein YDL144C [Source:SWISS;Acc:Q07589]	0.92	0.85	1.11	0.28	0.05	0.1	-2.41	0.0013	0.00180135
	AN10133	-	23.35	24.16	21.66	0.25	0.22	0.2	-6.28	5e-05	7.67007e-05
	AN1014	ATP-binding cassette sub-family D member 2 [Source:SWISS;Acc:Q9UBJ2]	7.99	7.97	9.97	33.88	30.28	27.99	2.25	0.00025	0.000366435
	AN10147	Probable pectin lyase C [Source:SWISS;Acc:Q5BEB9]	4.19	4.14	2.91	0.86	1.46	1.22	-1.21	5e-05	7.67007e-05
	AN10148	Cysteine and histidine-rich domain-containing protein 1 [Source:SWISS;Acc:Q7T3F7]	123.18	128.27	114.63	24.73	22.73	25.51	-1.9	5e-05	7.67007e-05
	AN10149	-	29.05	29.25	29.13	96.13	106.09	110.01	2.26	5e-05	7.67007e-05
	AN1015	Glycogen phosphorylase [Source:SWISS;Acc:P06738]	149.11	144.02	145.61	36.69	41.08	27.81	-1.63	5e-05	7.67007e-05
	AN10150	Glucan 1,3-beta-glucosidase [Source:SWISS;Acc:P15703]	161.07	165.13	160.99	21.62	21.08	18.6	-2.57	5e-05	7.67007e-05
	AN10151	Activator of stress genes 1 [Source:SWISS;Acc:P40467]	0.75	0.44	0.42	0.11	0.13	0.07	-1.94	0.00365	0.00486755
	AN10152	Uncharacterized transporter C1529.01 [Source:SWISS;Acc:Q9USN4]	0.84	0.64	0.86	1.25	1.66	1.37	1.26	5e-05	7.67007e-05
	AN10155	Metal tolerance protein 3 [Source:SWISS;Acc:Q6Z7K5]	7.79	9.29	8.1	2.03	2.08	1.71	-1.7	5e-05	7.67007e-05
	AN10158	Uncharacterized protein YBR096W [Source:SWISS;Acc:P38256]	13.11	14.4	12.56	3.12	3.92	3.62	-1.5	5e-05	7.67007e-05
	AN10159	-	238.2	249.79	239.45	467.05	427.75	474.18	1.35	5e-05	7.67007e-05
	AN10160	-	7.47	7.97	7.25	0.39	0.57	0.3	-3.77	5e-05	7.67007e-05
	AN10165	-	0.71	0.6	0.41	2.37	2.59	1.26	2.32	5e-05	7.67007e-05
	AN10166	Probable vacuolar amino acid transporter YPQ1 [Source:SWISS;Acc:Q12010]	20.66	19.96	22.48	133.3	146.35	164.77	3.25	5e-05	7.67007e-05
	AN10167	Flavin-containing monooxygenase FMO GS-OX-like 9 [Source:SWISS;Acc:Q9FF12]	2.93	2.92	3.43	0.37	0.26	0.21	-3.07	5e-05	7.67007e-05
	AN1017	Mitogen-activated protein kinase hog1 [Source:SWISS;Acc:Q9P419]	296.31	275.79	312.99	576.11	572.77	620.35	1.43	5e-05	7.67007e-05
	AN10173	Pumilio homology domain family member 6 [Source:SWISS;Acc:Q9UU76]	16.18	17.51	16.72	49.94	35.71	40.07	1.71	5e-05	7.67007e-05
	AN10179	-	13.23	14.42	13.99	2.56	2.22	1.88	-2.22	5e-05	7.67007e-05
	AN10180	-	1.68	1.92	1.62	0.45	0.18	0.09	-2.46	5e-05	7.67007e-05
	AN10184	Pheromone-processing carboxypeptidase kex1 [Source:SWISS;Acc:Q5BDJ6]	12.07	12.05	11.2	28.11	25.52	22.87	1.54	5e-05	7.67007e-05
	AN1019	Cullin-1 [Source:SWISS;Acc:Q5R4G6]	51.91	47.57	50.53	133.92	117.98	149.23	1.85	5e-05	7.67007e-05
	AN10190	-	21.77	23.22	20.09	52.39	40.36	52.25	1.56	5e-05	7.67007e-05
	AN10192	None [Source:SWISS;Acc:Q59NX5]	6.07	5.98	6.08	2.46	2.09	1.94	-1.08	5e-05	7.67007e-05
	AN10193	Serine/threonine-protein kinase ppk13 [Source:SWISS;Acc:Q10078]	26.9	26.84	25.85	8.35	7.56	3.78	-1.64	5e-05	7.67007e-05
	AN10194	Pre-mRNA-splicing factor brr2 [Source:SWISS;Acc:Q9UT24]	10.71	10.46	11	29	27.52	25.2	1.76	5e-05	7.67007e-05
	AN10196	-	30.37	31.89	30.5	57.44	63.95	53.48	1.32	5e-05	7.67007e-05
	AN10197	Phosphosulfolactate synthase [Source:SWISS;Acc:O27710]	2.94	3.02	2.97	62.48	86.88	66.13	5.03	5e-05	7.67007e-05
	AN10198	Dipeptidyl-peptidase 5 [Source:SWISS;Acc:B0XRV0]	19.74	19.29	19.63	7.46	6.9	5.19	-1.18	5e-05	7.67007e-05
	AN10199	-	6.98	7.77	7.58	3.11	2.03	1.74	-1.32	5e-05	7.67007e-05
	AN10200	Ribosome production factor 2 homolog [Source:SWISS;Acc:Q9UUG1]	23.68	24.66	24.1	91.94	61.03	84.56	2.16	5e-05	7.67007e-05
	AN10203	Zinc-regulated transporter 2 [Source:SWISS;Acc:Q12436]	9.2	9.18	9.78	17.81	17.16	14.02	1.23	5e-05	7.67007e-05
	AN10204	-	2.88	2.7	3.1	59.94	50.08	52.09	4.66	5e-05	7.67007e-05
	AN10207	Uncharacterized MFS-type transporter C1271.10c [Source:SWISS;Acc:O94343]	1.01	1.05	0.89	0.2	0.14	0.03	-2.6	5e-05	7.67007e-05
	AN10209	-	8.11	6.59	8.05	33.05	25.8	34.34	2.46	5e-05	7.67007e-05
	AN10210	Putative amidase PB8B6.03 [Source:SWISS;Acc:Q8TFF9]	1.25	1.2	1.04	2.65	2.51	2.39	1.54	5e-05	7.67007e-05
	AN10211	-	6.7	6.27	6.48	20.77	15.93	23.08	2.04	5e-05	7.67007e-05
	AN10212	NADH dehydrogenase [ubiquinone] complex I, assembly factor 7 homolog [Source:SWISS;Acc:O14138]	18.1	17.4	17.28	31.22	30.73	25.62	1.14	5e-05	7.67007e-05
	AN10213	Vacuolar protein sorting-associated protein atg6 [Source:SWISS;Acc:P87117]	4.84	4.38	4.9	13.48	12.01	11.39	1.79	5e-05	7.67007e-05
	AN10215	Peroxisomal targeting signal receptor [Source:SWISS;Acc:Q99144]	33.43	31.24	32.35	66.72	60.93	61.8	1.38	5e-05	7.67007e-05
	AN10218	-	12.76	15.38	12.56	3.12	4.33	1.74	-1.77	5e-05	7.67007e-05
	AN10219	-	1223.83	1197.01	1392.38	162.04	167.63	165.86	-2.53	5e-05	7.67007e-05
	AN10223	Mitochondrial peroxiredoxin PRX1 [Source:SWISS;Acc:P34227]	1264.72	1281.22	1342	78.05	107.86	65.37	-3.55	5e-05	7.67007e-05
	AN10224	Diphthamide biosynthesis protein 4 [Source:SWISS;Acc:P0C0V5]	3.18	2.47	3.12	16.69	15.67	18.06	2.96	5e-05	7.67007e-05
	AN10225	Spindle pole body protein ppc89 [Source:SWISS;Acc:Q10218]	23.82	25.48	23.99	0.65	0.42	0.47	-5.18	5e-05	7.67007e-05
	AN1023	Actin cytoskeleton-regulatory complex protein end3 [Source:SWISS;Acc:Q5BEK7]	32.99	33.98	35.88	11.75	10.43	7.97	-1.37	5e-05	7.67007e-05
	AN10230	S-methyl-5'-thioadenosine phosphorylase [Source:SWISS;Acc:C8VP37]	68.76	65.95	69.78	7.63	7.32	8.44	-2.73	5e-05	7.67007e-05
	AN10233	6-phosphogluconate dehydrogenase, decarboxylating [Source:SWISS;Acc:C8VP36]	0.44	0.34	0.81	142.8	179.37	136.01	8.58	5e-05	7.67007e-05
	AN10235	Uncharacterized vacuolar membrane protein YJR054W [Source:SWISS;Acc:P47114]	12.91	11.14	12.88	3.49	3.98	3.15	-1.41	5e-05	7.67007e-05
	AN10236	-	28.18	29.27	25.48	6.72	5.01	4.11	-1.99	5e-05	7.67007e-05
	AN10237	Iron-sulfur assembly protein 1 [Source:SWISS;Acc:Q07821]	322.14	312.64	318.82	514.35	464.2	552.83	1.12	5e-05	7.67007e-05
	AN10239	mRNA cap guanine-N7 methyltransferase [Source:SWISS;Acc:Q2UM19]	8.71	8.96	7.17	35.45	27.52	33.98	2.37	5e-05	7.67007e-05
	AN1024	Uncharacterized ATP-dependent helicase IRC5 [Source:SWISS;Acc:P43610]	9	9.07	8.85	34.28	27.91	28	2.16	5e-05	7.67007e-05
	AN10240	-	9.93	10.38	11.39	1.3	1.33	0.87	-2.8	5e-05	7.67007e-05
	AN10242	-	7.5	7.61	6.84	0.78	1.31	0.54	-2.64	5e-05	7.67007e-05
	AN10248	Diphthamide biosynthesis protein 3 [Source:SWISS;Acc:P0C0V4]	38.67	43.14	39.57	131.56	100.36	139.84	2.06	5e-05	7.67007e-05
	AN10249	Probable peptidyl-tRNA hydrolase 2 [Source:SWISS;Acc:O13830]	23.78	21.95	22.75	43.9	35.33	43.5	1.26	5e-05	7.67007e-05
	AN10251	RING finger protein ETP1 homolog [Source:SWISS;Acc:O13747]	20.82	19.69	21.61	42.48	41.62	43.47	1.44	5e-05	7.67007e-05
	AN10252	-	14.84	16.68	16.39	4.55	2.64	3.84	-1.68	5e-05	7.67007e-05
	AN10253	Chromosome transmission fidelity protein 8 [Source:SWISS;Acc:P38877]	9.27	10.93	11.13	2.31	3.66	0.97	-1.8	5e-05	7.67007e-05
	AN10254	Uncharacterized protein AN1985 [Source:SWISS;Acc:P0C0V6]	3.69	3.36	4.94	8.78	9.44	9.68	1.62	5e-05	7.67007e-05
	AN10255	-	100.75	99.55	95.92	37.19	36.07	37.72	-1.01	5e-05	7.67007e-05
	AN10256	Transposon Tf2-6 polyprotein [Source:SWISS;Acc:P0CT39]	1.63	1.64	1.27	0.25	0.26	0.35	-1.89	5e-05	7.67007e-05
	AN1026	DASH complex subunit ask1 [Source:SWISS;Acc:Q9P6S5]	61.46	64.43	56.03	4.21	4.05	3.89	-3.48	5e-05	7.67007e-05
	AN10260	-	118.43	125	127.65	271.91	356.75	274.82	1.69	5e-05	7.67007e-05
	AN10261	-	118.96	131.2	114.56	21.19	17.31	21.9	-2.18	5e-05	7.67007e-05
	AN10264	-	91.14	86.21	92.92	362.61	348.99	397.37	2.46	5e-05	7.67007e-05
	AN10265	Mannan polymerase II complex ANP1 subunit [Source:SWISS;Acc:P32629]	19.64	20.3	22.03	105.68	106.35	91.94	2.7	5e-05	7.67007e-05
	AN10268	Ankyrin repeat domain-containing protein 50 [Source:SWISS;Acc:Q9ULJ7]	7.4	8.16	6.88	1.59	1.42	0.96	-2.09	5e-05	7.67007e-05
	AN10271	-	87.78	88.71	85.88	155.97	161.48	129.97	1.17	5e-05	7.67007e-05
	AN10272	-	21.73	20.6	20.65	129.88	120.19	142.14	3.1	5e-05	7.67007e-05
	AN10273	Glutathione S-transferase omega-like 2 [Source:SWISS;Acc:O94524]	95.19	91.08	88.97	168.17	171.17	157.8	1.31	5e-05	7.67007e-05
	AN10274	Alpha-L-rhamnosidase rgxB [Source:SWISS;Acc:A2QG68]	2.02	3.02	1.84	0.86	0.18	0.84	-1.47	5e-05	7.67007e-05
	AN10277	-	1.34	1.6	1.28	0.23	0.16	0.26	-2.26	5e-05	7.67007e-05
	AN10278	Electron transfer flavoprotein subunit beta [Source:SWISS;Acc:P38117]	165.72	175.96	177.13	45.03	47.87	38.59	-1.58	5e-05	7.67007e-05
	AN1028	-	1.53	1.47	1.43	23.05	26.63	18.98	4.36	5e-05	7.67007e-05
	AN10286	Uncharacterized transporter C3H1.06c [Source:SWISS;Acc:Q10072]	1.52	1.7	1.45	6.7	6.04	8.94	2.63	5e-05	7.67007e-05
	AN10287	Oleate hydratase [Source:SWISS;Acc:C7DLJ6]	6.29	6.94	5.16	30.46	35.61	28.06	2.76	5e-05	7.67007e-05
	AN10288	SH3 domain-containing protein PJ696.02 [Source:SWISS;Acc:Q9URW6]	5.03	4.26	5.47	0	0.14	0	-6.3	0.02935	0.0359945
	AN1029	-	0.03	0.08	0.05	2.5	2.31	0.32	5.34	0.044	0.0529191
	AN10290	Pyridoxine/pyridoxamine 5'-phosphate oxidase [Source:SWISS;Acc:Q2T0M6]	80.81	90.09	81.65	14.34	14.02	11.09	-2.29	5e-05	7.67007e-05
	AN10292	Uncharacterized protein C57A7.05 [Source:SWISS;Acc:P87136]	6.26	5.33	6.82	52.16	44.61	62.25	3.54	5e-05	7.67007e-05
	AN10293	-	18.1	17.38	16.87	0.72	1.1	0.69	-3.98	5e-05	7.67007e-05
	AN10294	Sterol regulatory element-binding protein ECM22 [Source:SWISS;Acc:Q05958]	3.17	3.24	2.73	1.21	0.77	0.66	-1.4	5e-05	7.67007e-05
	AN10296	Fumarate reductase [Source:SWISS;Acc:P32614]	2398.64	2558.79	2504.37	0.11	0.23	0.03	-13.9	5e-05	7.67007e-05
	AN10297	Linear gramicidin synthase subunit D [Source:SWISS;Acc:Q70LM4]	0.24	0.26	0.24	0.4	0.66	0.55	1.58	5e-05	7.67007e-05
	AN10299	Aromatic-L-amino-acid decarboxylase [Source:SWISS;Acc:P14173]	372.79	397.36	380.67	3.68	3.58	3.4	-6.34	5e-05	7.67007e-05
	AN10301	-	16.43	16.93	15.18	1.31	1.83	1	-3.12	5e-05	7.67007e-05
	AN10303	Peroxisomal adenine nucleotide transporter 1 [Source:SWISS;Acc:Q75A82]	43.09	42.26	46.55	165.43	152.07	178.88	2.32	5e-05	7.67007e-05
	AN10304	Probable tRNA-splicing endonuclease subunit sen54 [Source:SWISS;Acc:O74908]	8.99	8.42	9.23	25.83	22.03	18.45	1.7	5e-05	7.67007e-05
	AN10305	V-type proton ATPase 16 kDa proteolipid subunit [Source:SWISS;Acc:Q00607]	26.7	33.93	22.7	0.36	0.22	0.46	-5.91	0.0016	0.00219907
	AN10306	Cullin-associated NEDD8-dissociated protein 1, N-terminal part [Source:SWISS;Acc:C8VP82]	42.49	40.25	44.84	5.48	5.11	4.06	-2.72	5e-05	7.67007e-05
	AN10308	3-oxoacyl-[acyl-carrier-protein] reductase FabG [Source:SWISS;Acc:Q9X248]	20.44	21.14	20.84	5.47	6.45	4.28	-1.53	0.00945	0.0120915
	AN10309	Peptidoglycan-N-acetylglucosamine deacetylase [Source:SWISS;Acc:Q8DP63]	26.86	26.28	26.22	4.2	4.06	2.89	-2.41	5e-05	7.67007e-05
	AN1031	Putative HC-toxin efflux carrier TOXA [Source:SWISS;Acc:Q00357]	0.57	0.7	1.03	2.81	2.07	0.38	1.57	5e-05	7.67007e-05
	AN10310	-	47.21	47.74	43.71	0.46	0.31	0.62	-6.17	5e-05	7.67007e-05
	AN10311	-	1640.2	1591.57	1754.46	50.9	56.38	34.87	-4.75	5e-05	7.67007e-05
	AN10316	DNA-directed RNA polymerase III subunit RPC1 [Source:SWISS;Acc:P04051]	8.31	7.52	8.57	19.63	16.49	16.41	1.52	5e-05	7.67007e-05
	AN10319	High-affinity methionine permease [Source:SWISS;Acc:P50276]	3.56	3.48	3.42	0.39	0.53	0.26	-2.77	5e-05	7.67007e-05
	AN1032	None [Source:SWISS;Acc:Q0C8M2]	0.42	0.78	0.66	9.77	9.41	6.45	4.16	5e-05	7.67007e-05
	AN10321	Uncharacterized transporter YgaY [Source:SWISS;Acc:Q8X4V6]	7.67	9.27	8.69	12.49	19.09	8.49	1.03	5e-05	7.67007e-05
	AN10323	None [Source:SWISS;Acc:Q8H113]	12.23	13.1	12.38	2.34	1.91	2.04	-2.2	5e-05	7.67007e-05
	AN10327	-	131.26	155.96	135.55	1.44	1.98	1.18	-6.13	5e-05	7.67007e-05
	AN10329	Transposable element Tc1 transposase [Source:SWISS;Acc:P03934]	1.03	0.72	0.52	4.82	2.53	3.07	2.63	5e-05	7.67007e-05
	AN1033	Salicylate hydroxylase [Source:SWISS;Acc:P23262]	0.35	0.31	0.28	3.53	2.71	1.61	3.43	5e-05	7.67007e-05
	AN10331	Cutinase transcription factor 1 alpha [Source:SWISS;Acc:P52958]	1.51	1.49	1.33	3.79	3.08	2.6	1.56	5e-05	7.67007e-05
	AN10332	UNC93-like protein C922.05c [Source:SWISS;Acc:Q9URX1]	6.7	6.1	6.57	29.1	33.1	35.8	2.73	5e-05	7.67007e-05
	AN10336	N-acetyltransferase eso1 [Source:SWISS;Acc:O42917]	40.35	39.32	40.44	134.15	129.43	144	2.17	5e-05	7.67007e-05
	AN10338	Vacuolar amino acid transporter 5 [Source:SWISS;Acc:O74327]	31.72	29.51	30.64	90.76	93.51	84.19	1.94	5e-05	7.67007e-05
	AN1034	Conidial yellow pigment biosynthesis polyketide synthase [Source:SWISS;Acc:Q03149]	1.7	1.89	1.58	0.01	0.04	0.01	-6.04	5e-05	7.67007e-05
	AN10341	SANT domain-containing protein 2 [Source:SWISS;Acc:P53127]	11.05	11.26	12.68	34.63	36.76	31.5	1.96	5e-05	7.67007e-05
	AN10343	Phosphate-repressible phosphate permease [Source:SWISS;Acc:P15710]	2.6	2.93	2.58	4.35	4.76	4.25	1.12	5e-05	7.67007e-05
	AN10347	-	9.28	9.58	10.13	68.93	58.41	64.5	3.14	5e-05	7.67007e-05
	AN10350	PX domain-containing protein C1450.12 [Source:SWISS;Acc:Q9Y7N9]	119.92	114.89	127.07	214.96	212.18	257.8	1.36	5e-05	7.67007e-05
	AN10354	Signal peptidase complex catalytic subunit sec11 [Source:SWISS;Acc:Q5B8K4]	47.53	50.67	50.68	16.49	18.15	15.48	-1.16	5e-05	7.67007e-05
	AN10355	GTPase-activating protein gyp3 [Source:SWISS;Acc:P87234]	22.56	22.1	21.44	1.63	1.93	1.16	-3.41	5e-05	7.67007e-05
	AN10356	-	63.96	69.56	70.96	208.99	214.02	227.05	2.08	5e-05	7.67007e-05
	AN10358	Alcohol dehydrogenase [Source:SWISS;Acc:P00332]	0.29	0.5	0.27	0.85	0.77	0.23	1.16	0.0179	0.022375
	AN10361	tRNA (guanine(37)-N1)-methyltransferase [Source:SWISS;Acc:C8VJ35]	18.97	17.75	16.86	28.99	26.21	24.45	1	5e-05	7.67007e-05
	AN10364	-	11.33	9.81	9.94	33.3	25.66	31.7	1.97	5e-05	7.67007e-05
	AN10365	Ubiquitin conjugating enzyme E2 B [Source:SWISS;Acc:Q94490]	116.96	114.19	118.38	31.68	38.27	32.88	-1.35	5e-05	7.67007e-05
	AN10367	Probable cation-transporting ATPase 1 [Source:SWISS;Acc:P39986]	23.03	21.74	21.77	57.3	47.38	49.77	1.64	5e-05	7.67007e-05
	AN10368	-	4.16	4.05	4.6	30.71	27.79	35.44	3.33	5e-05	7.67007e-05
	AN10369	-	3.03	3.55	3.86	392.13	315.46	438.5	7.22	5e-05	7.67007e-05
	AN10374	-	27.69	27.49	24.05	7.83	6.11	8.12	-1.44	5e-05	7.67007e-05
	AN10376	Alpha-L-fucosidase 2 [Source:SWISS;Acc:Q8L7W8]	4.19	3.39	3.36	0.74	0.97	0.54	-1.88	5e-05	7.67007e-05
	AN10377	Protein pns1 [Source:SWISS;Acc:Q4WYG7]	22.05	23	22.15	203.52	223.3	191.3	3.61	5e-05	7.67007e-05
	AN1038	Trafficking protein particle complex subunit 10 [Source:SWISS;Acc:Q556Z3]	43.39	45.77	42.57	8.19	7.36	6.22	-2.21	5e-05	7.67007e-05
	AN10380	Dicer-like protein 2 [Source:SWISS;Acc:P0C5H7]	1.96	2.6	2.22	0.77	0.97	0.65	-1.08	5e-05	7.67007e-05
	AN10382	-	40.39	40.52	39.18	67.78	62.75	54.57	1.03	5e-05	7.67007e-05
	AN10385	-	1.38	1.26	0.98	0	0.13	0	-4.32	0.02935	0.0359945
	AN10386	-	0.53	0.83	0.9	0	0	0	#NAME?	5e-05	7.67007e-05
	AN10387	Uncharacterized transporter C1002.16c [Source:SWISS;Acc:Q9US44]	1.43	2.06	2.13	0	0	0.11	-5.16	0.00265	0.00356933
	AN1039	Ankyrin and IPT/TIG repeat-containing protein C26H5.05 [Source:SWISS;Acc:O13987]	14.91	14.81	15.79	46.54	40.27	40.45	1.89	5e-05	7.67007e-05
	AN10391	Vegetative incompatibility protein HET-E-1 [Source:SWISS;Acc:Q00808]	0.27	0.32	0.37	0.93	0.73	0.71	1.71	5e-05	7.67007e-05
	AN10392	Bifunctional solanapyrone synthase [Source:SWISS;Acc:D7UQ40]	18.45	20.06	17.45	1.95	2.92	1.18	-2.83	5e-05	7.67007e-05
	AN10394	Anaphase-promoting complex subunit 11 [Source:SWISS;Acc:Q9M9L0]	11.16	8.74	8.95	0.99	0.69	0.36	-3.42	5e-05	7.67007e-05
	AN10395	Thiosulfate sulfurtransferase TUM1 [Source:SWISS;Acc:Q08686]	41.76	42.17	37.1	0.89	0.86	0.34	-5.46	5e-05	7.67007e-05
	AN10397	Serine/threonine-protein phosphatase 6 regulatory ankyrin repeat subunit C [Source:SWISS;Acc:Q8BTI7]	0.51	0.26	0.57	1.18	1.82	2.59	2.59	5e-05	7.67007e-05
	AN10398	-	1.57	1.16	1.57	5.22	5.2	7.87	2.55	5e-05	7.67007e-05
	AN10399	NADPH-dependent 1-acyldihydroxyacetone phosphate reductase [Source:SWISS;Acc:Q09851]	265.81	279.45	266.36	5.64	7.47	4.36	-5.14	5e-05	7.67007e-05
	AN1040	-	1.46	1.53	1.26	19.87	28.71	23.3	4.46	5e-05	7.67007e-05
	AN10400	-	35.34	37.68	36.05	59.13	55.01	53.23	1.02	5e-05	7.67007e-05
	AN10401	-	7.38	10.71	7.07	1.59	2.12	0.69	-2.13	5e-05	7.67007e-05
	AN10404	UPF0183 protein C16orf70 [Source:SWISS;Acc:Q9BSU1]	36.2	35.53	36.07	10.92	8.86	10.79	-1.4	5e-05	7.67007e-05
	AN10405	-	124.25	133.66	127.66	27.26	16.03	17.62	-2.28	5e-05	7.67007e-05
	AN10407	Next to BRCA1 gene 1 protein [Source:SWISS;Acc:Q5RC94]	110.97	106.67	110.43	181.74	205.07	166.21	1.17	5e-05	7.67007e-05
	AN1041	Endoglucanase-4 [Source:SWISS;Acc:O14405]	98.36	101.71	96.43	6.66	5.3	4.48	-3.79	5e-05	7.67007e-05
	AN10410	Riboflavin transporter MCH5 [Source:SWISS;Acc:Q08777]	6.65	8.39	7.27	1.16	1.4	2.09	-1.82	5e-05	7.67007e-05
	AN10413	Phospholipase D1 [Source:SWISS;Acc:Q09706]	6.61	6.14	6.28	2.1	2.17	1.56	-1.29	5e-05	7.67007e-05
	AN10414	ATP-dependent RNA helicase chl1 [Source:SWISS;Acc:A2QY22]	5.24	5.37	5.27	2.1	1.72	2.01	-1.01	5e-05	7.67007e-05
	AN10415	Structural maintenance of chromosomes protein 6 [Source:SWISS;Acc:P53692]	13.36	14	13.01	23.85	18.67	24.24	1.16	5e-05	7.67007e-05
	AN10417	ATP-dependent RNA helicase dhh1 [Source:SWISS;Acc:Q0CBE1]	15.95	14.05	15.12	36.09	28.45	32.53	1.53	5e-05	7.67007e-05
	AN10421	UPF0173 metal-dependent hydrolase AF_1265 [Source:SWISS;Acc:O29003]	7.95	8.17	8.41	144.52	151.42	161.18	4.66	5e-05	7.67007e-05
	AN10422	-	98.43	96.01	100.25	174.45	165.57	218.49	1.37	5e-05	7.67007e-05
	AN10423	Probable sucrose utilization protein SUC1 [Source:SWISS;Acc:P33181]	1.72	2.3	2.09	0.5	0.23	0.29	-2.19	5e-05	7.67007e-05
	AN10432	-	0.53	0.54	0.54	1.84	2.12	1.11	2.06	5e-05	7.67007e-05
	AN10434	BRCT-containing protein 1 [Source:SWISS;Acc:Q10337]	4.42	5.39	5.43	2.28	1.68	1.42	-1.09	0.00015	0.000223148
	AN10435	-	5.08	4.51	4.63	0.1	0.08	0.17	-4.87	5e-05	7.67007e-05
	AN10436	Mediator of RNA polymerase II transcription subunit 19 [Source:SWISS;Acc:Q2GW22]	37.08	39.14	39.75	106.62	90.08	98.42	1.76	5e-05	7.67007e-05
	AN10437	Putative GTP cyclohydrolase 1 type 2 [Source:SWISS;Acc:O94404]	37.75	37.14	39.26	13.08	14.89	12.25	-1.11	5e-05	7.67007e-05
	AN10438	Genetic interactor of prohibitins 3, mitochondrial [Source:SWISS;Acc:C4QZZ7]	10.64	9.57	10.11	31.82	27.38	28.96	1.96	5e-05	7.67007e-05
	AN10443	Methyl-CpG-binding domain protein 4 [Source:SWISS;Acc:O95243]	7.01	7.62	6.57	21.66	16.63	15.89	1.75	5e-05	7.67007e-05
	AN10444	Gamma-glutamyltranspeptidase 1 [Source:SWISS;Acc:P20735]	13.25	13.39	12.27	3.92	4.13	3.29	-1.38	5e-05	7.67007e-05
	AN10446	Phosphatase DCR2 [Source:SWISS;Acc:Q05924]	32.76	30.82	31.93	93.38	86.75	83.73	1.87	5e-05	7.67007e-05
	AN10447	Carnitine O-acetyltransferase, mitochondrial [Source:SWISS;Acc:Q00614]	1.12	0.84	0.83	0.21	0.03	0.09	-2.7	0.00405	0.00537359
	AN10449	NAD-dependent protein deacetylase hst1 [Source:SWISS;Acc:C8V3W5]	28.39	27.55	30.64	133.66	117.33	134.54	2.57	5e-05	7.67007e-05
	AN10451	tRNA (guanine-N(7)-)-methyltransferase [Source:SWISS;Acc:Q4WQB9]	10.42	10.35	12.06	60.34	53.45	50.44	2.71	5e-05	7.67007e-05
	AN10454	Telomere maintenance protein SDE2 [Source:SWISS;Acc:O14113]	35.37	37.53	39.21	73.64	64.37	65.72	1.26	5e-05	7.67007e-05
	AN10456	NEDD8-specific protease 2 [Source:SWISS;Acc:O13612]	99.46	97.24	104.86	349.66	295.79	403.48	2.24	5e-05	7.67007e-05
	AN10457	-	29.51	29.12	28.4	1.76	1.39	1.09	-3.96	5e-05	7.67007e-05
	AN10458	-	8.99	8.88	9.06	1.44	0.28	0.46	-3.22	5e-05	7.67007e-05
	AN1046	Chitin synthase D [Source:SWISS;Acc:P78746]	0.93	1.03	0.88	2.57	1.91	2.03	1.61	5e-05	7.67007e-05
	AN10460	-	19.69	18.53	21.06	7.84	5.86	7.29	-1.13	0.00025	0.000366435
	AN10461	-	426.6	447.15	412.52	95.36	104.05	120.46	-1.58	5e-05	7.67007e-05
	AN10466	Altered inheritance of mitochondria protein 24, mitochondrial [Source:SWISS;Acc:C8V7C7]	46.03	42.38	45.6	76.51	80.48	75.01	1.2	5e-05	7.67007e-05
	AN10467	-	17.97	18.56	18.62	1.22	1.27	1.69	-3.29	5e-05	7.67007e-05
	AN10468	Zinc-regulated transporter 2 [Source:SWISS;Acc:Q12436]	8.42	7.18	8.17	45.37	47.52	38.38	2.85	5e-05	7.67007e-05
	AN10471	3-hydroxybutyryl-CoA dehydrogenase [Source:SWISS;Acc:P77851]	1.08	1.26	1.03	2.47	2.29	1.61	1.32	5e-05	7.67007e-05
	AN10478	N-acetyltransferase 9-like protein [Source:SWISS;Acc:Q9USR6]	3.67	4.96	5.05	0.73	0.55	0.92	-2.22	5e-05	7.67007e-05
	AN10479	Leukotriene-B4 omega-hydroxylase 3 [Source:SWISS;Acc:Q9EP75]	1.7	1.74	2.3	0.17	0.13	0.14	-3.27	5e-05	7.67007e-05
	AN10487	High-affinity nicotinic acid transporter [Source:SWISS;Acc:P53322]	12.02	10.8	13.59	20.79	18.2	19.23	1.12	5e-05	7.67007e-05
	AN10488	Cellobiose dehydrogenase [Source:SWISS;Acc:Q01738]	0.14	0	0.37	0.48	1.75	1.24	3.13	0.00875	0.0112351
	AN1049	Ubiquitin and WLM domain-containing protein C1442.07c [Source:SWISS;Acc:O94580]	45.57	45.47	47.22	12.61	14.54	12.48	-1.4	0.0019	0.00259658
	AN10494	Putative oxidoreductase bli-4, mitochondrial [Source:SWISS;Acc:Q92247]	0.74	0.85	0.52	636.5	646.38	687.08	10.3	5e-05	7.67007e-05
	AN10495	Succinyl-CoA:3-ketoacid coenzyme A transferase 1, mitochondrial [Source:SWISS;Acc:P55809]	9.44	9.69	7.34	15.92	14.32	13.87	1.14	5e-05	7.67007e-05
	AN10496	Protein MNN4 [Source:SWISS;Acc:P36044]	105.36	99.53	101.16	34.62	29.77	30.26	-1.25	5e-05	7.67007e-05
	AN10499	Uncharacterized oxidoreductase C26F1.07 [Source:SWISS;Acc:Q10494]	1.25	0.97	1.42	745.84	891.07	781.99	9.8	5e-05	7.67007e-05
	AN1050	3-ketoacyl-CoA thiolase, peroxisomal [Source:SWISS;Acc:Q05493]	18.55	20.66	21.02	213.42	213.2	184.52	3.74	5e-05	7.67007e-05
	AN10500	-	1.42	1.74	1.3	0.22	0	0	-3.98	0.0215	0.0266855
	AN10501	RNA polymerase I-specific transcription initiation factor rrn7 [Source:SWISS;Acc:Q9UST5]	6.27	5.79	5.91	11.37	8.5	10.84	1.22	5e-05	7.67007e-05
	AN10505	Unsaturated rhamnogalacturonyl hydrolase YteR [Source:SWISS;Acc:O34559]	0.34	0.84	0.1	2.72	2.03	2.12	2.84	5e-05	7.67007e-05
	AN10506	Trehalose phosphorylase [Source:SWISS;Acc:A6YRN9]	4.29	3.65	3.61	0.72	0.45	0.51	-2.37	5e-05	7.67007e-05
	AN10507	30 kDa heat shock protein [Source:SWISS;Acc:P40920]	1373.99	1387.45	1281.63	115.53	93.47	79.04	-3.41	5e-05	7.67007e-05
	AN10509	-	56.87	61.66	53.14	4	2.06	1.3	-4.15	5e-05	7.67007e-05
	AN10510	-	31.76	33.19	36.81	116.17	113.49	126.67	2.23	5e-05	7.67007e-05
	AN10513	Calpain-type cysteine protease ADL1 [Source:SWISS;Acc:Q6ZFZ4]	21.29	20.77	20.5	3.99	3.9	3.12	-2.1	5e-05	7.67007e-05
	AN10514	Uncharacterized oxidoreductase C736.13 [Source:SWISS;Acc:O74959]	8.26	7.8	5.69	2.92	2.98	1.79	-1.12	5e-05	7.67007e-05
	AN10518	-	694.21	673.15	691.25	50	51.91	41.96	-3.42	5e-05	7.67007e-05
	AN10520	3-oxoadipate enol-lactonase 2 [Source:SWISS;Acc:P00632]	7.29	7.59	7.45	45.65	49.97	38.2	2.96	5e-05	7.67007e-05
	AN10521	Mediator of RNA polymerase II transcription subunit 10 [Source:SWISS;Acc:Q5B5I6]	7.21	7.5	8.59	18.31	13.07	9.86	1.17	5e-05	7.67007e-05
	AN10523	Non-structural maintenance of chromosome element 3 [Source:SWISS;Acc:Q9Y7U4]	9.12	9.29	9.11	3.31	3.47	1.85	-1.3	5e-05	7.67007e-05
	AN10526	Probable protein arginine N-methyltransferase [Source:SWISS;Acc:Q9URX7]	31.19	31.5	31.54	193.25	152.07	154.35	2.85	5e-05	7.67007e-05
	AN10527	Trimethyllysine dioxygenase [Source:SWISS;Acc:Q96UB1]	159.05	166.08	158.03	4.1	5.8	3.61	-4.75	5e-05	7.67007e-05
	AN1053	-	5.43	5.62	5.24	1.18	1.36	1.13	-1.73	5e-05	7.67007e-05
	AN10530	-	6.09	5.05	4.94	1.36	1.62	1.08	-1.58	5e-05	7.67007e-05
	AN10531	-	7.07	7.35	7.04	1.41	2.14	1.01	-1.83	5e-05	7.67007e-05
	AN10533	Putative alpha,alpha-trehalose-phosphate synthase [UDP-forming] 106 kDa subunit [Source:SWISS;Acc:O14081]	151.47	146.45	163.94	624.65	660.09	630.27	2.48	5e-05	7.67007e-05
	AN10534	-	7.16	7.93	7.01	2.42	1.64	2.25	-1.39	5e-05	7.67007e-05
	AN10535	Translation initiation factor IF-2, mitochondrial [Source:SWISS;Acc:P25038]	10.89	10.04	10	20.79	19.72	15.97	1.28	5e-05	7.67007e-05
	AN10536	-	10.14	9.84	9.65	20.24	15.17	16.19	1.21	0.0244	0.0301745
	AN10539	Uncharacterized protein YNL024C [Source:SWISS;Acc:P53970]	23.3	28.6	24.87	87.82	88.1	91.82	2.23	5e-05	7.67007e-05
	AN1054	-	7.68	7.85	7.53	0.72	1.45	0.47	-2.71	5e-05	7.67007e-05
	AN10540	Probable dipeptidyl peptidase 3 [Source:SWISS;Acc:Q08225]	85.98	82.98	80.23	22.73	23.79	19.66	-1.51	5e-05	7.67007e-05
	AN10543	Regulatory protein GAL4 [Source:SWISS;Acc:P04386]	2.65	2.36	1.69	0.66	0.99	0.59	-1.17	5e-05	7.67007e-05
	AN10544	Pentafunctional AROM polypeptide [Source:SWISS;Acc:Q0D0F3]	3.87	3.79	3.86	19.4	17.83	14.38	2.54	5e-05	7.67007e-05
	AN10547	-	313.22	327.23	343.99	38.06	43.76	33.55	-2.71	5e-05	7.67007e-05
	AN10548	Uncharacterized transcriptional regulatory protein PB1A11.04c [Source:SWISS;Acc:Q9HDX1]	5.73	6.36	5.96	13.05	11.71	11.9	1.4	5e-05	7.67007e-05
	AN10550	None [Source:SWISS;Acc:A2QJX5]	1.12	0.91	0.94	0.36	0.2	0.32	-1.34	0.0001	0.000150774
	AN10551	Elongator complex protein 1 [Source:SWISS;Acc:O59704]	13.89	13.77	13.32	36.93	29.95	27.81	1.61	5e-05	7.67007e-05
	AN10553	-	1003.89	997.09	993.34	152.34	171.7	141.5	-2.27	5e-05	7.67007e-05
	AN10555	Cruciform cutting endonuclease 1, mitochondrial [Source:SWISS;Acc:Q10423]	9.07	9.04	10.25	0.97	0.81	1.27	-2.79	5e-05	7.67007e-05
	AN10557	ATP-dependent RNA helicase ded1 [Source:SWISS;Acc:C8V8H4]	25.71	25.31	27.22	104.8	100.94	103.72	2.39	5e-05	7.67007e-05
	AN10558	Protein SOK1 [Source:SWISS;Acc:P40317]	7.55	8.45	7.14	2	2.37	1.51	-1.57	5e-05	7.67007e-05
	AN10559	Uncharacterized protein C9.08c [Source:SWISS;Acc:Q9UT20]	13.41	14.58	14.55	99.48	107.1	124.53	3.39	5e-05	7.67007e-05
	AN10563	Repressible alkaline phosphatase [Source:SWISS;Acc:P11491]	54.04	56.12	55.82	205.06	199.72	200.46	2.26	5e-05	7.67007e-05
	AN10569	NADH dehydrogenase [ubiquinone] 1 alpha subcomplex assembly factor 3 [Source:SWISS;Acc:Q6DFN1]	24.8	26.34	27.66	145.91	140.94	160.39	2.94	5e-05	7.67007e-05
	AN1057	Spermatogenesis-associated protein 20 [Source:SWISS;Acc:Q8TB22]	49.73	45.34	47.25	78.89	79.72	86.88	1.22	5e-05	7.67007e-05
	AN10570	Low molecular weight phosphotyrosine protein phosphatase [Source:SWISS;Acc:P41893]	18.36	17.89	17.46	28.89	23.15	27.52	1.02	0.03015	0.036941
	AN10571	-	0.96	1.44	1.15	0.55	0.26	0.34	-1.25	0.00635	0.00826828
	AN10572	Leucine-rich repeat protein soc-2 homolog [Source:SWISS;Acc:B3P3E8]	20.76	21.36	19.36	0.39	0.49	0.26	-5.36	5e-05	7.67007e-05
	AN10573	Trichodiene oxygenase [Source:SWISS;Acc:Q12612]	0.26	0.26	0.09	1.36	1.64	1.33	3.3	5e-05	7.67007e-05
	AN10575	-	673.69	682.41	726.3	4.63	3.03	3.05	-7.19	5e-05	7.67007e-05
	AN10576	Nonribosomal peptide synthetase 1 [Source:SWISS;Acc:Q4WT66]	0.43	0.15	0.24	10.41	15.03	12.61	5.91	5e-05	7.67007e-05
	AN10578	-	211.01	216.76	223.3	48.77	61.26	47.63	-1.65	5e-05	7.67007e-05
	AN1058	Fruiting body protein SC14 [Source:SWISS;Acc:P35795]	215.43	217.03	207.81	9.71	8.84	10.24	-4.03	5e-05	7.67007e-05
	AN10581	-	638.79	594.28	690.79	13.35	14.72	16.53	-5.03	5e-05	7.67007e-05
	AN10584	LYR motif-containing protein 4 [Source:SWISS;Acc:Q54FN9]	64.93	66.98	68.76	201.2	183.64	207.78	1.99	5e-05	7.67007e-05
	AN10585	Cytochrome c oxidase subunit 6A, mitochondrial [Source:SWISS;Acc:P32799]	2569.42	2628.85	2569.76	271.77	313.56	300.01	-2.68	5e-05	7.67007e-05
	AN10588	-	2.61	2.59	2.07	0.21	0.34	0.15	-2.99	0.0012	0.00166758
	AN10589	Uncharacterized protein YIL067C [Source:SWISS;Acc:P40514]	21.38	20.72	18.41	6.88	6.09	5.1	-1.34	5e-05	7.67007e-05
	AN1059	Putative mitochondrial carnitine O-acetyltransferase [Source:SWISS;Acc:P80235]	44.37	44.21	47.79	462.91	437.65	491.02	3.77	5e-05	7.67007e-05
	AN10590	Nuclear nucleic acid-binding protein C1D [Source:SWISS;Acc:Q5XJ97]	10.62	10.62	11.89	36.76	30.33	48.96	2.27	5e-05	7.67007e-05
	AN10592	-	5.74	4.3	3.84	0.25	0.52	0.24	-3.36	5e-05	7.67007e-05
	AN10595	Septin-14 [Source:SWISS;Acc:A6QQL3]	55.68	51.49	54.26	18.38	17.94	14.03	-1.28	5e-05	7.67007e-05
	AN10598	Annexin A7 [Source:SWISS;Acc:P20073]	23.41	23.17	22.82	1.14	1.68	0.74	-3.89	5e-05	7.67007e-05
	AN10599	D-galactonate dehydratase [Source:SWISS;Acc:Q1R4P4]	3.67	4.07	3.62	0.45	0.44	0.2	-3	5e-05	7.67007e-05
	AN10600	Putative transcriptional regulatory protein YJL206C [Source:SWISS;Acc:P39529]	0.29	0.3	0.26	0.35	0.61	0.41	1.11	0.0045	0.00595082
	AN10601	-	7.21	6.86	6.64	0.45	0.81	0.5	-3.16	5e-05	7.67007e-05
	AN10603	-	22.39	20.99	21.37	0.47	0.59	0.22	-5.28	5e-05	7.67007e-05
	AN10604	Solute carrier family 35 member E3 [Source:SWISS;Acc:Q1JQ66]	116.23	110.76	116.97	4.18	5.02	2.53	-4.5	5e-05	7.67007e-05
	AN10608	7,8-dihydropterin-6-methyl-4-(beta-D-ribofuranosyl)-aminobenzene-5'-phosphate synthase [Source:SWISS;Acc:Q57749]	6.25	6.55	7.15	20.59	18.2	21.75	2.01	5e-05	7.67007e-05
	AN10610	Peroxisomal membrane protein PER10 [Source:SWISS;Acc:P78723]	29.38	27.59	26.79	54.21	49.86	36.42	1.16	5e-05	7.67007e-05
	AN10615	Branchpoint-bridging protein [Source:SWISS;Acc:Q4WXV6]	140.36	146.19	133.26	238.69	204.37	193.94	1.01	5e-05	7.67007e-05
	AN10617	Cytochrome P450 52E1 [Source:SWISS;Acc:P43083]	4.78	4.3	4.86	19.98	22.93	21.84	2.65	5e-05	7.67007e-05
	AN10619	Glutamate decarboxylase 1 [Source:SWISS;Acc:A0PA85]	16.58	18.32	18.99	101.89	120.03	117.25	3.07	5e-05	7.67007e-05
	AN1062	None [Source:SWISS;Acc:C4R8D7]	14.59	14.34	13.54	3.72	4.22	2.77	-1.58	5e-05	7.67007e-05
	AN10620	-	36.02	38.59	38.29	15.27	11.94	12.08	-1.12	0.0001	0.000150774
	AN10622	Uncharacterized protein C119.18 [Source:SWISS;Acc:Q96VG1]	40.49	38.51	36.6	107.41	83.81	111.72	1.83	5e-05	7.67007e-05
	AN10626	ATP synthase subunit alpha, mitochondrial [Source:SWISS;Acc:P37211]	0.35	0.28	0.35	629.07	626.59	766.34	11.4	5e-05	7.67007e-05
	AN10627	Tubulin alpha-2 chain [Source:SWISS;Acc:P24634]	6.57	6.71	6.18	29.84	19.22	27.09	2.39	5e-05	7.67007e-05
	AN10628	-	3	2.09	3.91	702.42	702.78	820.85	8.41	5e-05	7.67007e-05
	AN10629	-	4.54	3.96	4.87	358.61	322.77	441.87	6.81	5e-05	7.67007e-05
	AN10631	SDO1-like protein C21C3.19 [Source:SWISS;Acc:Q9P7K6]	4.76	5.02	3.82	498.66	489.34	526.09	7.29	5e-05	7.67007e-05
	AN10632	Transposon Tf2-6 polyprotein [Source:SWISS;Acc:P0CT39]	0.17	0.19	0.27	0.56	0.56	0.85	2.14	0.001	0.00139856
	AN10634	Mitochondrial escape protein 2 [Source:SWISS;Acc:A2QPL8]	23.08	21.28	26.1	61.18	57.85	65.53	1.82	5e-05	7.67007e-05
	AN10637	Vacuolar transporter chaperone 2 [Source:SWISS;Acc:P43585]	20.31	19.06	21.06	92.5	89.23	90.32	2.59	5e-05	7.67007e-05
	AN10638	Uncharacterized transcriptional regulatory protein C1F7.11c [Source:SWISS;Acc:Q09922]	2.85	3.2	2.77	7.61	8.17	5.75	1.71	5e-05	7.67007e-05
	AN10642	Coenzyme Q-binding protein coq10, mitochondrial [Source:SWISS;Acc:Q9USM9]	18.25	22.59	20.56	37.29	34.02	31.97	1.12	5e-05	7.67007e-05
	AN10644	Uncharacterized THOC5 family protein [Source:SWISS;Acc:Q9USR5]	19.38	20.4	17.36	97.16	74.99	107.02	2.71	5e-05	7.67007e-05
	AN10645	-	30.27	27.4	30.23	121.26	117.02	113.83	2.38	5e-05	7.67007e-05
	AN10647	25-hydroxycholesterol 7-alpha-hydroxylase [Source:SWISS;Acc:O75881]	8.19	7.38	7.51	21.13	17.17	22.2	1.83	5e-05	7.67007e-05
	AN10651	Uncharacterized protein YIL156W-B [Source:SWISS;Acc:Q2V2P4]	355.29	372.3	365.84	30.01	29.74	25.38	-3.24	5e-05	7.67007e-05
	AN10652	Putative carboxymethylenebutenolidase [Source:SWISS;Acc:Q07505]	67.49	70.79	65.75	9.48	10.41	6.63	-2.54	5e-05	7.67007e-05
	AN10656	Methylcrotonoyl-CoA carboxylase subunit alpha, mitochondrial [Source:SWISS;Acc:Q42523]	0.44	0.64	0.66	0.04	0.02	0.02	-3.9	0.04595	0.054997
	AN10658	Quinate permease [Source:SWISS;Acc:Q4U3U6]	0	0	0	0.43	0.3	0.62	inf	5e-05	7.67007e-05
	AN10659	Uncharacterized transcriptional regulatory protein C139.03 [Source:SWISS;Acc:Q9UTN0]	0.61	0.85	0.77	0.17	0.14	0.21	-1.62	0.0005	0.000717589
	AN1066	Respiratory supercomplex factor 2 homolog C1565.01 [Source:SWISS;Acc:Q9P3B2]	882.3	864.82	904.4	2398.56	2340.4	2615.13	1.9	5e-05	7.67007e-05
	AN10660	Probable NADH dehydrogenase [Source:SWISS;Acc:Q55CD9]	0.48	0.62	0.53	82.71	118.97	86.09	7.85	5e-05	7.67007e-05
	AN10662	Uncharacterized transporter C1002.16c [Source:SWISS;Acc:Q9US44]	2.01	2.54	2.83	0.85	0.53	0.67	-1.4	5e-05	7.67007e-05
	AN10663	-	66.85	70.93	65.49	16.88	13.51	11.03	-1.89	5e-05	7.67007e-05
	AN10667	Alcohol dehydrogenase 2 [Source:SWISS;Acc:O94038]	1.76	1.67	1.41	0	0	0	#NAME?	5e-05	7.67007e-05
	AN10668	None [Source:SWISS;Acc:Q9X1C1]	0	0	0	0.45	0.42	0.28	inf	5e-05	7.67007e-05
	AN10670	-	1.59	1.37	1.59	5.86	4.89	4.93	2.21	5e-05	7.67007e-05
	AN10672	Uncharacterized glycosidase Rv0584 [Source:SWISS;Acc:O86365]	0.83	0.78	0.7	1.53	1.67	0.96	1.24	5e-05	7.67007e-05
	AN10673	Pro-apoptotic serine protease nma111 [Source:SWISS;Acc:A5AB13]	21	20.74	21.12	53.67	52.61	45.57	1.68	5e-05	7.67007e-05
	AN10677	DNA repair protein rhp54 [Source:SWISS;Acc:P41410]	9.47	9.65	9.38	3.05	3.61	2.72	-1.17	5e-05	7.67007e-05
	AN10678	-	72.16	64.43	87.17	300.55	326.74	364.21	2.55	5e-05	7.67007e-05
	AN1068	-	9.49	6.84	9.59	32.72	30.78	33.16	2.33	5e-05	7.67007e-05
	AN10680	-	18.41	19.24	16.58	41.48	44.77	41	1.65	5e-05	7.67007e-05
	AN10682	Protein VAC14 homolog [Source:SWISS;Acc:P87145]	46.78	46.03	45.59	117.88	108.82	123.97	1.76	5e-05	7.67007e-05
	AN10683	None [Source:SWISS;Acc:Q5AGW8]	14.49	13.05	15.75	36.45	39.31	44.65	1.9	5e-05	7.67007e-05
	AN10685	-	30.01	23.38	21.08	72.96	72.53	85.15	2.08	5e-05	7.67007e-05
	AN10689	-	50.42	48.57	50.02	5.77	5.41	4.38	-2.86	5e-05	7.67007e-05
	AN10693	-	4.39	3.67	3.89	7.49	7.5	6.93	1.29	5e-05	7.67007e-05
	AN10694	-	10.16	10.32	9.32	0.66	0.77	0.51	-3.57	5e-05	7.67007e-05
	AN10695	Glutathione S-transferase omega-1 [Source:SWISS;Acc:Q9N1F5]	51.73	48.35	53.31	166.13	143.17	165.69	2.03	5e-05	7.67007e-05
	AN10697	Regulatory protein GAL4 [Source:SWISS;Acc:P04386]	1.04	1.08	1.31	3.27	4.75	2.66	2.03	5e-05	7.67007e-05
	AN10699	-	3.1	2.74	4.11	15.53	18.01	20.8	2.89	5e-05	7.67007e-05
	AN10703	-	10.51	9.27	9.97	231.45	272.77	237.1	5.05	5e-05	7.67007e-05
	AN10704	Probable sterigmatocystin biosynthesis P450 monooxygenase stcS [Source:SWISS;Acc:Q00714]	0.95	1.01	1.21	2.93	3.41	2.59	1.91	5e-05	7.67007e-05
	AN10706	Uncharacterized J domain-containing protein C63.13 [Source:SWISS;Acc:Q9Y7T9]	163.48	160.43	178.44	226.26	260.9	257.1	1.02	5e-05	7.67007e-05
	AN10707	Uncharacterized ATP-dependent helicase C144.05 [Source:SWISS;Acc:Q9UTL9]	1.85	2.2	2.12	7.37	8.94	7.23	2.36	5e-05	7.67007e-05
	AN10709	Glutamine--fructose-6-phosphate aminotransferase [isomerizing] [Source:SWISS;Acc:P14742]	1099.79	1060.65	1088.28	39.19	30.7	32.17	-4.58	5e-05	7.67007e-05
	AN10710	Phosphomannomutase [Source:SWISS;Acc:P07283]	117.22	120.77	116.64	14.22	11.04	12.9	-2.76	5e-05	7.67007e-05
	AN10712	H/ACA ribonucleoprotein complex subunit 1 [Source:SWISS;Acc:A1CVY3]	152.5	161.48	155.07	332.61	327.13	315.09	1.45	5e-05	7.67007e-05
	AN10714	Phosphatidate phosphatase APP1 [Source:SWISS;Acc:P53933]	3.55	3.11	3.37	13.46	9.56	12.22	2.25	5e-05	7.67007e-05
	AN10716	-	17.48	18.58	18.97	36.09	29.48	33.79	1.3	5e-05	7.67007e-05
	AN10717	Succinate dehydrogenase assembly factor 1 homolog, mitochondrial [Source:SWISS;Acc:Q3E785]	49.38	45.14	44.48	92.56	89.55	87.97	1.38	5e-05	7.67007e-05
	AN10718	6,7-dimethyl-8-ribityllumazine synthase [Source:SWISS;Acc:Q9UVT8]	79.54	79.61	76.49	27.53	26.07	20.53	-1.26	0.0001	0.000150774
	AN10719	U6 snRNA-associated Sm-like protein LSm6 [Source:SWISS;Acc:A1DM27]	150.48	162.21	144.68	50.74	42.4	47.31	-1.3	5e-05	7.67007e-05
	AN1072	-	6.61	4.25	5.03	0.4	0.31	0.25	-3.59	5e-05	7.67007e-05
	AN10721	Protein trm-112 [Source:SWISS;Acc:Q8X0S4]	31.77	30.61	32.5	75.69	53.31	80.67	1.61	5e-05	7.67007e-05
	AN10723	Arylamine N-acetyltransferase 2 [Source:SWISS;Acc:P50293]	13.18	14.57	12.36	2.74	1.7	1.76	-2.29	5e-05	7.67007e-05
	AN10730	-	1.72	1.55	2.36	4.51	4.22	3.16	1.49	5e-05	7.67007e-05
	AN10731	Mitogen-activated protein kinase spm1 [Source:SWISS;Acc:Q92398]	83.85	69.17	74.68	8.19	12.07	3.76	-2.86	5e-05	7.67007e-05
	AN10733	-	16.21	15.93	14.94	6.26	4.23	5.19	-1.17	5e-05	7.67007e-05
	AN10734	Translational activator GCN1 [Source:SWISS;Acc:P33892]	11.22	11.26	11.08	18.73	16.84	17.3	1.07	5e-05	7.67007e-05
	AN10736	-	187.97	175.1	189.12	13.45	15.7	12.24	-3.32	5e-05	7.67007e-05
	AN10737	-	19	19.9	17.2	6.41	4.18	5.28	-1.41	5e-05	7.67007e-05
	AN10741	PHO85 cyclin-like protein psl1 [Source:SWISS;Acc:O42979]	83.61	87.1	77.69	12.85	8.73	12.16	-2.44	5e-05	7.67007e-05
	AN10742	-	16.4	20.18	16.19	0.41	0.58	0.31	-4.92	5e-05	7.67007e-05
	AN10743	Protein GVP36 [Source:SWISS;Acc:P40531]	86.5	95.69	82.25	31.25	33.41	28.31	-1.08	5e-05	7.67007e-05
	AN10745	Putative serine hydroxymethyltransferase, mitochondrial [Source:SWISS;Acc:Q7S5N8]	273.52	266.3	271.45	63.2	87.02	54.43	-1.6	5e-05	7.67007e-05
	AN10747	Calcium-independent phospholipase A2-gamma [Source:SWISS;Acc:Q5XTS1]	179.89	163.33	190.44	63.08	59.92	55.29	-1.18	5e-05	7.67007e-05
	AN10748	-	18.16	15.72	14.58	0.45	0.42	0.45	-4.77	5e-05	7.67007e-05
	AN1075	Transmembrane E3 ubiquitin-protein ligase 1 [Source:SWISS;Acc:P36096]	18.55	15.54	17.75	32.52	34.86	27.29	1.29	5e-05	7.67007e-05
	AN10751	-	115.65	87.42	114.53	8.1	11.76	7.56	-3.09	5e-05	7.67007e-05
	AN10752	-	253.38	245.52	259.18	8.14	6.69	7.42	-4.66	5e-05	7.67007e-05
	AN10754	Ran-specific GTPase-activating protein 2 [Source:SWISS;Acc:P40517]	33.85	33.96	37.56	67.33	57.36	58.14	1.21	5e-05	7.67007e-05
	AN10755	DNA polymerase alpha catalytic subunit [Source:SWISS;Acc:P28040]	8.26	7.97	8.03	2.21	2.59	1.28	-1.6	5e-05	7.67007e-05
	AN10757	Putative ATP-dependent helicase HRQ1 [Source:SWISS;Acc:Q05549]	7.93	7.88	7.61	27.2	25.65	27.22	2.2	5e-05	7.67007e-05
	AN10758	-	6.04	6.22	8.35	24.81	19.47	18	1.99	5e-05	7.67007e-05
	AN10759	-	15.7	16.28	15.07	35.45	26.85	34.52	1.46	5e-05	7.67007e-05
	AN1076	Probable zinc transporter zrg17 [Source:SWISS;Acc:O14329]	14.98	15.76	16.05	38.74	29.48	33.61	1.53	5e-05	7.67007e-05
	AN10767	Purine-cytosine permease fcyB [Source:SWISS;Acc:C8V329]	17.5	16.34	15.43	2.7	3.7	2.25	-2.14	5e-05	7.67007e-05
	AN1077	Cutinase transcription factor 1 beta [Source:SWISS;Acc:P52959]	2.97	3	2.35	0.27	0.07	0.23	-3.44	5e-05	7.67007e-05
	AN10770	Protein RTM1 [Source:SWISS;Acc:P40113]	0.63	0.7	0.77	2.52	1.89	1.64	1.94	0.0001	0.000150774
	AN10771	Threonylcarbamoyl-AMP synthase [Source:SWISS;Acc:O94530]	25.79	22.46	27.95	141.09	130.37	139.68	2.85	5e-05	7.67007e-05
	AN10777	UDP-glucuronosyltransferase 3A2 [Source:SWISS;Acc:Q8JZZ0]	8.2	9.69	8.27	1.89	2.04	1.5	-1.87	5e-05	7.67007e-05
	AN10780	Phosphatidylinositol 3,4,5-trisphosphate 3-phosphatase and dual-specificity protein phosphatase PTEN [Source:SWISS;Acc:Q8T9S7]	5.79	5.61	6.7	29.03	24.05	32.58	2.68	5e-05	7.67007e-05
	AN10781	Probable U6 snRNA-associated Sm-like protein LSm4 [Source:SWISS;Acc:Q43582]	97.25	97.11	95.55	29.91	34.6	29.07	-1.19	5e-05	7.67007e-05
	AN10782	Mitochondrial phosphate carrier protein 2 [Source:SWISS;Acc:P40035]	23.9	25.81	25.58	33.96	57.46	37.81	1.23	5e-05	7.67007e-05
	AN10787	Metapyrocatechase 2 [Source:SWISS;Acc:P17296]	2.36	2.13	2.25	0.21	0.3	0.32	-2.56	5e-05	7.67007e-05
	AN10789	Cutinase transcription factor 1 beta [Source:SWISS;Acc:P52959]	8.87	7.85	8.85	34.09	34.23	30.59	2.38	5e-05	7.67007e-05
	AN10790	-	6.95	8.66	8.92	62.83	59.68	53.55	3.16	5e-05	7.67007e-05
	AN10791	Phosphatidylinositol 4-kinase lsb6 [Source:SWISS;Acc:Q9UT42]	18.29	19.07	18.61	55.96	48.6	50.65	1.88	5e-05	7.67007e-05
	AN10792	Uncharacterized RING finger protein P32A8.03c [Source:SWISS;Acc:Q9C1X4]	37.39	39.43	38.4	75.07	67.67	71.6	1.32	5e-05	7.67007e-05
	AN10794	Helicase-like transcription factor [Source:SWISS;Acc:Q14527]	8.87	8.78	8.5	36.82	29.21	34.09	2.35	5e-05	7.67007e-05
	AN10795	Putative amidohydrolase YtcJ [Source:SWISS;Acc:O34355]	8.63	9.5	7.68	1.07	1.65	1.09	-2.35	5e-05	7.67007e-05
	AN10796	-	0.87	1.92	1.55	0	0	0	#NAME?	5e-05	7.67007e-05
	AN10797	Hydroxymethylglutaryl-CoA lyase, mitochondrial [Source:SWISS;Acc:Q8HXZ6]	198.12	214.57	202.62	16.65	15.61	11.91	-3.39	5e-05	7.67007e-05
	AN1080	Eukaryotic translation initiation factor 4E type 3-B [Source:SWISS;Acc:Q6NU27]	13.9	11.92	13.32	1.8	1.16	0.8	-2.98	5e-05	7.67007e-05
	AN10800	[3-methyl-2-oxobutanoate dehydrogenase [lipoamide]] kinase, mitochondrial [Source:SWISS;Acc:Q2KJG8]	24.87	22.57	24.46	87.73	77.92	86.29	2.23	5e-05	7.67007e-05
	AN10801	UPF0518 protein GK23746 [Source:SWISS;Acc:B4MTY2]	7.21	7.65	7.61	2.47	1.59	1.76	-1.54	5e-05	7.67007e-05
	AN10802	-	21.41	21.31	19.37	7.05	6.56	8.35	-1.03	0.03375	0.0411755
	AN10803	-	4191.6	4551.72	3951.05	449.55	568.28	447.13	-2.72	5e-05	7.67007e-05
	AN10805	Hormone-sensitive lipase [Source:SWISS;Acc:Q68J42]	1.4	1.93	1.57	4.3	3.64	3.32	1.61	5e-05	7.67007e-05
	AN10806	Sad1-interacting factor 2 [Source:SWISS;Acc:O74446]	25.52	23.27	25.35	72.87	80.56	74.89	2.06	5e-05	7.67007e-05
	AN10808	Cyclohexane-1,2-dione hydrolase [Source:SWISS;Acc:P0CH62]	10.59	11.69	11.86	23.12	20.29	19.37	1.29	5e-05	7.67007e-05
	AN10809	DNA polymerase epsilon subunit C [Source:SWISS;Acc:Q6C6M5]	65.66	68.06	67.07	181.47	183.5	208.53	1.95	5e-05	7.67007e-05
	AN1081	-	20.29	20.25	19.68	34.53	32.92	30.26	1.11	0.0001	0.000150774
	AN10812	Putative polyol transporter 1 [Source:SWISS;Acc:Q9XIH7]	0.81	0.72	1	0.12	0.29	0.22	-1.63	0.00085	0.00119775
	AN10813	Fumigaclavine B O-acetyltransferase [Source:SWISS;Acc:Q4WZ64]	0.07	0.07	0.15	1.35	1.1	1.31	4.15	0.0021	0.00286009
	AN10815	Uncharacterized oxidoreductase C736.13 [Source:SWISS;Acc:O74959]	1.4	1.62	2.13	0.09	0.15	0.11	-3.47	0.0005	0.000717589
	AN10816	-	81.4	74.73	77.56	15.5	15.07	16.33	-1.87	5e-05	7.67007e-05
	AN10820	-	0.6	0.79	0.56	5.43	5.1	3.56	3.25	5e-05	7.67007e-05
	AN10822	E3 SUMO-protein ligase pli1 [Source:SWISS;Acc:O94451]	21.51	19.73	20.93	93.83	75.56	87.5	2.47	5e-05	7.67007e-05
	AN10823	Mitochondrial folate transporter/carrier [Source:SWISS;Acc:Q8BMG8]	22.25	19.09	18.68	74.29	57.46	66.15	2.13	5e-05	7.67007e-05
	AN10824	Putative 6-phosphofructo-2-kinase/fructose-2,6-bisphosphatase YLR345W [Source:SWISS;Acc:Q06137]	29.09	28.24	28.27	80.32	83.17	100.44	2.08	5e-05	7.67007e-05
	AN10825	B(0,+)-type amino acid transporter 1 [Source:SWISS;Acc:P82251]	9.46	9.33	13.4	38.25	38.45	40.29	2.28	5e-05	7.67007e-05
	AN10827	UPF0357 protein YCL012C [Source:SWISS;Acc:Q8J0M6]	32.64	32.71	28.68	66.31	51.82	62.64	1.38	5e-05	7.67007e-05
	AN10828	-	262	248.43	265.42	688.29	588.97	639.01	1.73	5e-05	7.67007e-05
	AN10830	-	8.94	9.39	9.4	3.24	1.09	2.76	-1.51	5e-05	7.67007e-05
	AN10832	Elongator complex protein 2 [Source:SWISS;Acc:P42935]	4.16	3.83	4.11	7.59	7.13	5.98	1.21	5e-05	7.67007e-05
	AN10833	Acetamidase [Source:SWISS;Acc:Q12559]	3.25	2.95	3.14	6.31	5.96	7.17	1.49	5e-05	7.67007e-05
	AN10834	Acyl-CoA dehydrogenase family member 10 [Source:SWISS;Acc:Q8K370]	144.83	150.33	151.93	7.58	7.97	5.37	-4.03	5e-05	7.67007e-05
	AN10837	Amidophosphoribosyltransferase [Source:SWISS;Acc:P04046]	25.22	22.87	26.63	257.8	229.06	224.36	3.64	5e-05	7.67007e-05
	AN10838	Killer toxin subunits alpha/beta [Source:SWISS;Acc:P09805]	24.26	25.14	22.63	0.95	1.02	0.81	-4.28	5e-05	7.67007e-05
	AN10840	Protein ROS1 [Source:SWISS;Acc:Q9SJQ6]	1.85	1.72	2.7	5.12	4.72	4.2	1.58	5e-05	7.67007e-05
	AN10844	Fructose-2,6-bisphosphatase [Source:SWISS;Acc:P32604]	75.76	67.27	76.32	173.6	152.3	166.48	1.61	5e-05	7.67007e-05
	AN10845	Probable polyol transporter 6 [Source:SWISS;Acc:Q8GXR2]	0.89	1.02	0.89	8.9	9.29	8.77	3.69	5e-05	7.67007e-05
	AN10846	Transposon Tf2-6 polyprotein [Source:SWISS;Acc:P0CT39]	1.75	1.92	1.72	0.23	0.31	0.19	-2.44	5e-05	7.67007e-05
	AN10848	31 kDa ribonucleoprotein, chloroplastic [Source:SWISS;Acc:P49314]	20.5	23.49	19.25	4.3	4.41	4.67	-1.81	5e-05	7.67007e-05
	AN10849	Vacuolar morphogenesis protein 6 [Source:SWISS;Acc:O13955]	21.27	21.03	20.4	32.72	28.81	33.12	1.01	5e-05	7.67007e-05
	AN10856	Ribosome assembly protein 1 [Source:SWISS;Acc:O74945]	21.91	23.41	23.09	58.32	49.52	51.7	1.62	5e-05	7.67007e-05
	AN10858	-	47.26	51.31	51.66	94.31	76.27	112	1.37	5e-05	7.67007e-05
	AN10861	Pantothenate transporter liz1 [Source:SWISS;Acc:O43000]	0.89	1.07	1.03	0.16	0.07	0.08	-2.86	0.00065	0.000924173
	AN10862	Uncharacterized MFS-type transporter C1683.03c [Source:SWISS;Acc:Q9P6J7]	2.66	2.48	2.38	3.76	5.82	3.75	1.2	5e-05	7.67007e-05
	AN10863	D-amino-acid oxidase [Source:SWISS;Acc:Q9Y7N4]	14.28	14.73	14.68	4.01	4.36	3.01	-1.55	5e-05	7.67007e-05
	AN10865	rRNA-processing protein FCF1 homolog [Source:SWISS;Acc:Q5RFQ0]	16.02	17.08	17.32	76.92	75.15	78.44	2.58	5e-05	7.67007e-05
	AN10866	-	23.24	23.72	24.28	2.19	2.71	1.98	-2.97	5e-05	7.67007e-05
	AN1087	Probable cytochrome P450 110 [Source:SWISS;Acc:P29980]	0.25	0.31	0.13	1.7	1.85	1.13	3.18	5e-05	7.67007e-05
	AN10871	Cytochrome c oxidase assembly protein cox16, mitochondrial [Source:SWISS;Acc:Q5AXJ9]	37.47	36.51	41.31	65.15	58.73	67.29	1.16	5e-05	7.67007e-05
	AN10872	-	93.68	94.56	88.57	12.78	11.2	10.92	-2.58	5e-05	7.67007e-05
	AN10874	Ubiquitin-conjugating enzyme E2 6 [Source:SWISS;Acc:Q6CMG6]	38.91	36.84	36.58	174.39	158.65	170.43	2.6	5e-05	7.67007e-05
	AN10875	NADPH-dependent 1-acyldihydroxyacetone phosphate reductase [Source:SWISS;Acc:Q09851]	11.76	11.13	12.43	3.33	4.79	4.04	-1.14	5e-05	7.67007e-05
	AN10876	Zinc/cadmium resistance protein [Source:SWISS;Acc:P20107]	1.39	1.67	1.7	0.17	0.4	0.11	-2.42	5e-05	7.67007e-05
	AN10879	Cytochrome c heme lyase [Source:SWISS;Acc:P14187]	24.54	25.93	26.18	80.63	70.48	69.8	1.95	5e-05	7.67007e-05
	AN1088	-	39.79	42.65	46.07	126.15	147.12	130.81	2.1	5e-05	7.67007e-05
	AN10880	AN1-type zinc finger protein 1 [Source:SWISS;Acc:Q8BFR6]	178.01	184.26	173.51	45.91	37.29	43.57	-1.67	5e-05	7.67007e-05
	AN10886	-	23.91	26.9	23.79	3.08	2.48	1.66	-2.97	5e-05	7.67007e-05
	AN10887	Trichodiene oxygenase [Source:SWISS;Acc:Q12612]	0.96	0.95	1.18	0.09	0.18	0.04	-2.95	0.00045	0.000647556
	AN10889	Demethylsterigmatocystin 6-O-methyltransferase [Source:SWISS;Acc:Q9UQY0]	0.93	0.98	0.49	0	0.24	0.25	-1.82	0.00775	0.0100002
	AN1089	Putative arrestin-related trafficking adapter C2D10.04 [Source:SWISS;Acc:O74798]	50.41	44.94	52.3	192.99	204.65	215.95	2.47	5e-05	7.67007e-05
	AN10892	-	20.56	21.41	23.54	31.9	38.38	31.71	1.04	5e-05	7.67007e-05
	AN10896	-	0.95	0.56	0.81	3.3	2.93	1.86	2.2	5e-05	7.67007e-05
	AN10898	-	0.48	0.57	0.23	10.13	6.82	8.31	4.69	5e-05	7.67007e-05
	AN1090	-	7.19	5.69	6.69	18.54	16.2	17.51	1.85	5e-05	7.67007e-05
	AN10900	Thymus-specific serine protease [Source:SWISS;Acc:Q9QXE5]	0.7	0.5	0.6	1.67	1.2	1.15	1.56	5e-05	7.67007e-05
	AN10902	Aquaporin-1 [Source:SWISS;Acc:C8ZJM1]	29.95	33.23	27.77	83.28	94.62	31.97	1.55	5e-05	7.67007e-05
	AN10903	Probable guanine deaminase [Source:SWISS;Acc:O14057]	14.65	17.31	14.69	2.94	3.17	1.85	-2.18	5e-05	7.67007e-05
	AN10906	Nitrogen assimilation transcription factor nit-4 [Source:SWISS;Acc:P28349]	43.99	43.12	44.56	64.31	63.27	71.64	1.03	5e-05	7.67007e-05
	AN10908	Acetylcholinesterase [Source:SWISS;Acc:P37136]	8.97	8.4	8.8	0.45	0.45	0.6	-3.7	5e-05	7.67007e-05
	AN10909	Trans-aconitate 2-methyltransferase [Source:SWISS;Acc:Q1QJC0]	1.15	1.28	1.63	0.18	0.14	0.15	-2.68	0.00285	0.00383364
	AN10910	Zinc finger protein 165 [Source:SWISS;Acc:P49910]	69.17	69.5	64.88	1.63	1.42	1.42	-5.09	5e-05	7.67007e-05
	AN10913	Uncharacterized aminotransferase C417.11c [Source:SWISS;Acc:O94492]	42.13	41.33	38.58	3.13	2.67	2.81	-3.39	5e-05	7.67007e-05
	AN10914	-	14.24	14.28	12.95	2.2	1.43	2.41	-2.34	5e-05	7.67007e-05
	AN10915	SET and MYND domain-containing protein DDB_G0273589 [Source:SWISS;Acc:Q557F7]	3.36	2.08	2.67	15.55	17.91	14.48	3.01	5e-05	7.67007e-05
	AN10916	Salicylate hydroxylase [Source:SWISS;Acc:P23262]	3.06	2.76	3.38	0.16	0.48	0.2	-3.05	5e-05	7.67007e-05
	AN10918	Sorting nexin mvp1 [Source:SWISS;Acc:Q2UB56]	29.82	29.27	31.34	64.16	63.79	61.12	1.48	5e-05	7.67007e-05
	AN1092	Probable glutamine amidotransferase DUG3 [Source:SWISS;Acc:P53871]	10.99	11.12	11.6	28.14	24.46	31.15	1.74	5e-05	7.67007e-05
	AN10921	Protein SERAC1 [Source:SWISS;Acc:Q5SNQ7]	14.58	15	13.21	0.24	0.26	0.29	-5.32	5e-05	7.67007e-05
	AN10930	6-hydroxy-D-nicotine oxidase [Source:SWISS;Acc:P08159]	1.11	1.76	1.35	2.98	2.89	2.6	1.41	5e-05	7.67007e-05
	AN10934	Palmitoyltransferase pfa3 [Source:SWISS;Acc:C8VCL4]	13.63	15.12	14.1	23.98	24.52	20.06	1.06	5e-05	7.67007e-05
	AN10935	Alpha-xylosidase [Source:SWISS;Acc:Q9P999]	0.88	1.19	0.69	0.23	0.37	0.23	-1.31	0.00015	0.000223148
	AN1094	External alternative NADH-ubiquinone oxidoreductase, mitochondrial [Source:SWISS;Acc:F2Z699]	92.2	85.94	90.98	246.4	236.96	210.25	1.77	5e-05	7.67007e-05
	AN10940	Ubiquitin-like modifier-activating enzyme atg7 [Source:SWISS;Acc:Q5AWA2]	9.8	8.73	9.36	31.68	28.39	33.4	2.16	5e-05	7.67007e-05
	AN10942	Uncharacterized WD repeat-containing protein C9G1.05 [Source:SWISS;Acc:O14301]	75.3	79.6	78.58	11.44	10.6	10.44	-2.42	5e-05	7.67007e-05
	AN10943	Uncharacterized protein C22F8.09 [Source:SWISS;Acc:Q9UUI4]	12.19	12.52	11.5	56.84	36.82	57.68	2.48	5e-05	7.67007e-05
	AN10944	Pre-mRNA-splicing factor cef1 [Source:SWISS;Acc:C8VBH3]	14.83	14.65	14.34	34.46	31	30.87	1.54	5e-05	7.67007e-05
	AN10947	Zinc-type alcohol dehydrogenase-like protein C16A3.02c [Source:SWISS;Acc:O42909]	13.5	15.71	15.02	0.7	1.14	0.42	-3.92	5e-05	7.67007e-05
	AN10948	Salicylate hydroxylase [Source:SWISS;Acc:P23262]	0.35	0.17	0.46	5.7	5.73	4.69	4.45	5e-05	7.67007e-05
	AN10949	ABC transporter CDR4 [Source:SWISS;Acc:O74676]	2.41	2.52	3.08	33.08	15.16	16.77	3.43	5e-05	7.67007e-05
	AN10950	Benzoate 4-monooxygenase [Source:SWISS;Acc:P17549]	12.61	13.38	14.41	23.8	24.97	19.58	1.14	5e-05	7.67007e-05
	AN10952	Phenol 2-monooxygenase [Source:SWISS;Acc:P15245]	4.65	5.37	4.8	15.86	16.19	11.88	1.97	5e-05	7.67007e-05
	AN10953	Transcriptional coactivator HFI1/ADA1 [Source:SWISS;Acc:Q12060]	11.06	9.2	10.05	24.18	18.24	18.76	1.43	5e-05	7.67007e-05
	AN10956	Histone acetyltransferase esa1 [Source:SWISS;Acc:C8VBH4]	17.86	17	17.52	102.61	66.82	90.46	2.72	5e-05	7.67007e-05
	AN10958	None [Source:SWISS;Acc:Q59XM0]	2.65	2.94	2.67	0.72	0.92	0.65	-1.46	5e-05	7.67007e-05
	AN10959	-	0.47	0.54	0.56	1.06	0.89	0.55	1.08	0.00025	0.000366435
	AN1096	Meiotically up-regulated gene 80 protein [Source:SWISS;Acc:O14336]	75.95	71.02	74.96	117.98	117.42	115.14	1.07	5e-05	7.67007e-05
	AN10960	-	18.34	18.01	16.51	0.75	0.68	0.93	-4.04	5e-05	7.67007e-05
	AN10962	DNA cross-link repair protein pso2/snm1 [Source:SWISS;Acc:Q10264]	5.04	5.45	5.28	36.6	29.85	28.31	2.99	5e-05	7.67007e-05
	AN10963	None [Source:SWISS;Acc:Q1H595]	122.95	123.56	124.54	51.3	40.08	44.35	-1.03	5e-05	7.67007e-05
	AN10965	UPF0587 protein C2D10.03c [Source:SWISS;Acc:O74797]	130.15	136.51	131.3	13.02	12.39	9.63	-3.09	5e-05	7.67007e-05
	AN10967	Protein yippee-like F37A8.5 [Source:SWISS;Acc:Q9U3G6]	31.98	35.91	33.64	10.18	11.82	8.9	-1.31	5e-05	7.67007e-05
	AN10968	-	4.03	2.48	3.07	0.92	1.09	0.49	-1.57	0.00225	0.00305393
	AN1097	Protein kinase kin1 [Source:SWISS;Acc:P22987]	65.3	56.44	63.25	151.28	144.9	151.58	1.68	5e-05	7.67007e-05
	AN10970	Deoxyhypusine hydroxylase [Source:SWISS;Acc:Q5AW32]	35.08	40.12	33.57	74.01	60.44	72.94	1.35	5e-05	7.67007e-05
	AN10971	-	7.44	6.76	7.73	15.6	9.94	13.45	1.27	5e-05	7.67007e-05
	AN10972	Choline transport protein [Source:SWISS;Acc:P19807]	0.68	0.5	0.54	1.18	1.13	0.44	1.07	0.0019	0.00259658
	AN10974	4-dimethylallyltryptophan N-methyltransferase [Source:SWISS;Acc:Q4WZ60]	94.56	78.01	110.98	43.44	23.8	26.41	-1.17	5e-05	7.67007e-05
	AN10979	Uncharacterized transcriptional regulatory protein C105.03c [Source:SWISS;Acc:Q9P7H9]	6.33	5.57	6.04	1.99	1.32	1.44	-1.51	5e-05	7.67007e-05
	AN1098	-	4.9	4.64	4.31	8.94	10.92	11.92	1.65	5e-05	7.67007e-05
	AN10981	Uracil-regulated protein 1 [Source:SWISS;Acc:Q9US41]	37.18	42.32	38.2	11.29	7.96	7.79	-1.71	5e-05	7.67007e-05
	AN10982	Calcium-transporting ATPase 3 [Source:SWISS;Acc:P22189]	4.86	4.98	5.55	34.48	32.33	28.43	3.05	5e-05	7.67007e-05
	AN10983	Protein ups1 homolog [Source:SWISS;Acc:Q9UT07]	151.95	152.05	152.13	267.51	215.5	242.38	1.09	5e-05	7.67007e-05
	AN10984	Probable sugar phosphate/phosphate translocator At5g11230 [Source:SWISS;Acc:Q9LFN3]	0	0	0	3.94	6.19	3.15	inf	5e-05	7.67007e-05
	AN10986	Uncharacterized carboxypeptidase C24C9.08 [Source:SWISS;Acc:O13968]	0.93	1.18	0.96	4.67	3.34	3.41	2.31	5e-05	7.67007e-05
	AN10987	Translocation protein sec72 [Source:SWISS;Acc:O14085]	54.97	61.56	63.61	18.8	16.83	13.9	-1.49	5e-05	7.67007e-05
	AN10991	Aminodeoxychorismate lyase [Source:SWISS;Acc:Q03266]	44.34	42.76	44.62	111.01	92.74	100.97	1.62	5e-05	7.67007e-05
	AN10993	-	3.26	3.5	3.14	34.94	32.11	33.45	3.74	5e-05	7.67007e-05
	AN10994	Ubiquitin-conjugating enzyme E2 pex4 [Source:SWISS;Acc:Q86IZ3]	37.48	43.13	43.24	2.93	2.14	2.21	-3.7	5e-05	7.67007e-05
	AN10995	-	4.94	5.91	5.2	0.19	0.33	0.23	-3.98	0.00015	0.000223148
	AN10996	Meiotically up-regulated gene 158 protein [Source:SWISS;Acc:O94632]	132.44	115.93	150.65	44.97	28.91	24.2	-1.61	5e-05	7.67007e-05
	AN10998	UPF0098 protein aq_1250 [Source:SWISS;Acc:O67293]	8.71	8.27	9.69	1.75	2.24	1.75	-1.77	5e-05	7.67007e-05
	AN1100	Hydantoin utilization protein A [Source:SWISS;Acc:Q01262]	0.35	0.38	0.26	0.61	0.73	0.48	1.29	5e-05	7.67007e-05
	AN11003	Uncharacterized transcriptional regulatory protein C3C7.04 [Source:SWISS;Acc:O14130]	6.61	6.45	7.02	27.27	22.34	22.15	2.24	5e-05	7.67007e-05
	AN11005	Probable Xaa-Pro aminopeptidase P [Source:SWISS;Acc:Q5AVF0]	42.5	37.78	45.38	83.96	81.33	82.18	1.39	5e-05	7.67007e-05
	AN11006	Uncharacterized protein AN11006 [Source:SWISS;Acc:C8VDI1]	381.27	370.94	373.17	1.14	1.21	0.47	-8.27	5e-05	7.67007e-05
	AN11008	Probable squalene monooxygenase [Source:SWISS;Acc:Q9C1W3]	300.18	272.95	275.84	28.74	26.01	25.6	-3.02	5e-05	7.67007e-05
	AN1101	N amino acid transport system protein [Source:SWISS;Acc:P38680]	0.91	0.91	1	2.32	2.67	1.77	1.66	5e-05	7.67007e-05
	AN11011	Phosphate-repressible phosphate permease [Source:SWISS;Acc:P15710]	0.43	0.55	0.63	1.28	2.12	2.17	2.2	5e-05	7.67007e-05
	AN11016	Sulfite efflux pump SSU1 [Source:SWISS;Acc:A3R044]	9.14	6.69	10.97	272.11	309.39	366.33	5.57	5e-05	7.67007e-05
	AN11018	-	19.25	18.59	18.69	1.69	1.86	1.65	-3.01	5e-05	7.67007e-05
	AN11021	-	5.64	6.78	4.49	0.52	0.61	0.16	-3.34	0.0002	0.000294942
	AN11032	Serine/threonine-protein kinase svkA [Source:SWISS;Acc:O61122]	15.62	15.03	14.1	5.87	4.93	4.26	-1.17	5e-05	7.67007e-05
	AN11034	4-coumarate--CoA ligase-like 7 [Source:SWISS;Acc:Q9M0X9]	0.1	0.05	0	1.09	0.87	1.11	4.8	0.044	0.0529191
	AN11036	-	4.07	3.96	3.67	0.05	0.09	0.09	-5.22	5e-05	7.67007e-05
	AN11039	-	28.04	24.19	28.17	1061.27	1108.2	1165.23	5.78	5e-05	7.67007e-05
	AN11041	Uncharacterized protein C3B9.05 [Source:SWISS;Acc:O43034]	31.63	31.97	32.76	6.97	5.12	7.56	-1.89	0.02145	0.0266379
	AN11048	-	10.29	12.13	11.66	0.05	0.06	0.07	-7.08	0.0204	0.0253649
	AN1105	Mitochondrial import receptor subunit tom-22 [Source:SWISS;Acc:Q07335]	200.49	209.22	209.79	536.04	521.57	513.41	1.77	5e-05	7.67007e-05
	AN11052	5'-3' exoribonuclease 1 [Source:SWISS;Acc:P40383]	17.33	16.02	17.11	110.11	88.36	117.92	3.07	5e-05	7.67007e-05
	AN11055	UBX domain-containing protein 1 [Source:SWISS;Acc:P0C8Q0]	97.51	93.28	91.35	151.32	137.93	145.34	1.05	5e-05	7.67007e-05
	AN11059	None [Source:SWISS;Acc:Q12713]	0.08	0.11	0	0.6	0.83	0.51	3.78	0.0015	0.00206908
	AN1106	Uncharacterized protein C17H9.06c [Source:SWISS;Acc:O13803]	2.17	2.25	2.18	5.75	3.41	4.79	1.48	5e-05	7.67007e-05
	AN11062	Protein mmf1, mitochondrial [Source:SWISS;Acc:O43003]	7.78	8.91	6.12	1.87	2.54	1.75	-1.46	5e-05	7.67007e-05
	AN11063	Chitinase 2 [Source:SWISS;Acc:P29027]	19.13	18.06	19.01	3.75	5.4	2.54	-1.85	5e-05	7.67007e-05
	AN11064	Glucan endo-1,3-alpha-glucosidase agn1 [Source:SWISS;Acc:O13716]	1.88	1.5	1.51	0.31	0.4	0.34	-1.76	5e-05	7.67007e-05
	AN11066	Protein pxr1 [Source:SWISS;Acc:A2R156]	9.82	9	9.4	15.9	9.67	20.29	1.17	5e-05	7.67007e-05
	AN11067	NAD-dependent protein deacetylase SIR4 [Source:SWISS;Acc:F4P804]	12.08	12.1	12.06	39.42	36.93	40.03	2.1	5e-05	7.67007e-05
	AN11068	-	4.24	4.84	3.95	0.86	1.06	0.72	-1.87	5e-05	7.67007e-05
	AN1107	-	1.44	1.75	1.19	0.06	0.21	0.37	-2.23	0.00195	0.00266173
	AN11072	Diacylglycerol O-acyltransferase 2A [Source:SWISS;Acc:Q96UY2]	35.95	32.81	37.25	66.73	53.12	70.01	1.26	5e-05	7.67007e-05
	AN1108	-	0.91	1.1	1.18	0.39	0.17	0.37	-1.35	0.0047	0.00620007
	AN11080	None [Source:SWISS;Acc:I4AY86]	28.83	27.36	24.07	0	0	0	#NAME?	5e-05	7.67007e-05
	AN11081	Sterol-4-alpha-carboxylate 3-dehydrogenase, decarboxylating [Source:SWISS;Acc:P53199]	13.79	15.88	16.66	1.25	1.66	1.1	-3.14	5e-05	7.67007e-05
	AN11087	Uncharacterized transporter C3H1.06c [Source:SWISS;Acc:Q10072]	4.25	3.82	4.93	26.03	25.04	23.22	2.92	5e-05	7.67007e-05
	AN1109	Quinate permease [Source:SWISS;Acc:P15325]	0.28	0.87	0.49	3.77	3.8	3.03	3.11	5e-05	7.67007e-05
	AN11092	Riboflavin transporter MCH5 [Source:SWISS;Acc:Q08777]	1.69	1.74	2.15	3.61	4.07	4.27	1.5	5e-05	7.67007e-05
	AN11093	-	2.52	1.95	3.23	15.35	19.94	11.14	2.97	5e-05	7.67007e-05
	AN11095	4-dimethylallyltryptophan N-methyltransferase [Source:SWISS;Acc:Q4WZ60]	1.09	1.48	1.85	76.88	150.49	79.58	6.51	5e-05	7.67007e-05
	AN11096	Uncharacterized oxidoreductase DltE [Source:SWISS;Acc:P39577]	0.24	0	0.18	0.27	0.94	0.45	2.49	0.03665	0.0445533
	AN1110	Uncharacterized transporter C11D3.18C [Source:SWISS;Acc:Q10097]	8.79	9.32	9.2	0.86	1.14	0.87	-2.85	5e-05	7.67007e-05
	AN11100	-	0.04	0.04	0.13	4.32	3.92	3.77	6.29	0.03495	0.0425715
	AN11101	Serine/threonine-protein kinase HSL1 [Source:SWISS;Acc:Q5AG71]	0.31	0.32	0.3	0.63	0.52	0.33	1.03	0.0004	0.000577603
	AN11103	Putative HC-toxin efflux carrier TOXA [Source:SWISS;Acc:Q00357]	1.47	1.7	1.46	0.58	0.76	0.38	-1.04	0.00055	0.000787127
	AN11105	Retinol dehydrogenase 14 [Source:SWISS;Acc:Q9ERI6]	0.2	0.04	0.26	100.12	84.47	125.25	9.69	5e-05	7.67007e-05
	AN11107	Mitochondrial inner membrane magnesium transporter mrs2 [Source:SWISS;Acc:Q4WCV3]	8.27	9.51	7.86	17.69	15.47	15.44	1.33	5e-05	7.67007e-05
	AN11108	-	0.2	0.05	0.04	102.83	91.57	116.87	10.5	0.0072	0.00933522
	AN11109	-	6.41	7.4	6.27	0.63	0.87	0.71	-2.75	5e-05	7.67007e-05
	AN11111	3-phytase B [Source:SWISS;Acc:P34754]	3.88	3.7	3.28	1.09	1.6	1.01	-1.08	5e-05	7.67007e-05
	AN11112	Probable transcription factor TDA9 [Source:SWISS;Acc:Q04545]	2.61	2.12	3.31	19.33	17.34	17.86	3.2	5e-05	7.67007e-05
	AN11113	Meiotic recombination protein rec8 [Source:SWISS;Acc:P36626]	2.29	3.03	1.55	0.32	0.44	0.3	-2.27	5e-05	7.67007e-05
	AN11114	Cyanide hydratase [Source:SWISS;Acc:P32964]	0.71	0.5	0.85	0	0	0	#NAME?	5e-05	7.67007e-05
	AN11116	Uncharacterized transporter C11D3.18C [Source:SWISS;Acc:Q10097]	6.54	6.15	7.13	38.78	36.31	36.49	2.89	5e-05	7.67007e-05
	AN11117	UPF0483 protein CBG03338 [Source:SWISS;Acc:Q61YZ4]	39.63	39.55	43.5	2.82	6.62	1.3	-3.15	5e-05	7.67007e-05
	AN11118	-	5.04	4.58	5.46	26.1	25.63	28.84	2.82	5e-05	7.67007e-05
	AN11120	Uncharacterized transporter C1529.01 [Source:SWISS;Acc:Q9USN4]	13.56	13.55	12.44	24.71	23.8	22.86	1.26	5e-05	7.67007e-05
	AN11121	Putative hydrolase Mb2248c [Source:SWISS;Acc:P65824]	2.7	3.04	4.16	0.8	1.22	0.66	-1.47	5e-05	7.67007e-05
	AN11122	-	0.14	0.35	0.15	6.61	5.94	5.78	5.24	5e-05	7.67007e-05
	AN11127	-	12.29	10.02	11.12	36.69	34.01	36.24	2.09	5e-05	7.67007e-05
	AN11128	Tetratricopeptide repeat protein 1 [Source:SWISS;Acc:O42668]	20.89	21.28	22.03	44.81	39.24	44.13	1.42	5e-05	7.67007e-05
	AN1113	-	3.59	4.69	3.76	14.12	11.33	10.68	1.98	5e-05	7.67007e-05
	AN11130	-	17.25	16.45	18.5	80.38	66.36	79.8	2.55	5e-05	7.67007e-05
	AN11131	Transcription elongation factor 1 homolog [Source:SWISS;Acc:O13868]	34.74	39.31	32.89	76.53	65.08	65.02	1.41	5e-05	7.67007e-05
	AN11133	Probable signal peptidase complex subunit 1 [Source:SWISS;Acc:O44953]	59.05	66.43	54.68	157.94	143.87	154.93	1.79	5e-05	7.67007e-05
	AN11136	Mitochondrial import inner membrane translocase subunit TIM8 [Source:SWISS;Acc:Q4IJW4]	185.65	184.06	176.69	392.47	372.77	419.31	1.56	5e-05	7.67007e-05
	AN11138	Putative metal ion transporter C27B12.12c [Source:SWISS;Acc:O13657]	22.6	20.24	22.6	86.37	74.85	84.18	2.34	5e-05	7.67007e-05
	AN1114	None [Source:SWISS;Acc:Q5ADL8]	22.47	24.54	23.14	8.74	11.52	5.63	-1.04	5e-05	7.67007e-05
	AN11141	Glucose N-acetyltransferase 1 [Source:SWISS;Acc:Q4WBL2]	10.53	9.88	9.49	40.96	30.81	33.18	2.23	5e-05	7.67007e-05
	AN11142	Protein LUTEIN DEFICIENT 5, chloroplastic [Source:SWISS;Acc:Q93VK5]	30.33	33.88	30.09	2.13	1.8	0.97	-3.9	5e-05	7.67007e-05
	AN11144	-	1.15	1.06	1.56	2.02	2.19	1.89	1.14	0.0032	0.00428994
	AN11145	rRNA-processing protein cgrA [Source:SWISS;Acc:Q9Y708]	24.03	26.6	28.29	54.26	41.36	52.86	1.32	5e-05	7.67007e-05
	AN11146	Cytidine deaminase [Source:SWISS;Acc:P32320]	96.43	101.33	88.61	32.07	22.32	22.05	-1.48	5e-05	7.67007e-05
	AN11151	UPF0586 protein C9orf41 homolog [Source:SWISS;Acc:Q5BJZ6]	0.6	0.7	0.53	1.61	3	1.92	2.26	5e-05	7.67007e-05
	AN11152	1,3-beta-glucanosyltransferase gel4 [Source:SWISS;Acc:P0C956]	16.49	18.4	16.1	5.29	5.6	4.88	-1.28	5e-05	7.67007e-05
	AN11154	Putative GTP cyclohydrolase 1 type 2 [Source:SWISS;Acc:P0A657]	48.23	58	58.04	0.84	1.41	0.53	-5.48	5e-05	7.67007e-05
	AN11156	Uncharacterized hydrolase C22A12.06c [Source:SWISS;Acc:O13897]	0.16	0.09	0.22	2.88	3.79	3.08	4.81	0.00015	0.000223148
	AN11157	-	0	0	0	46.51	39.19	47.79	inf	5e-05	7.67007e-05
	AN11158	-	10.56	9.46	9.6	0.18	0.52	0.28	-4.47	5e-05	7.67007e-05
	AN11159	-	0.11	0.16	0.24	16.55	19.08	18.27	7.15	0.0001	0.000150774
	AN11160	-	0.99	1.98	1.47	2.01	3.57	1.2	1.03	0.00195	0.00266173
	AN11161	None [Source:SWISS;Acc:A4GNA8]	3.22	2.1	4.53	409.29	506.86	490.3	7.57	5e-05	7.67007e-05
	AN11162	U3 small nucleolar RNA-associated protein 17 [Source:SWISS;Acc:O13878]	11.61	10.97	10.78	73.11	51.19	58.69	2.89	5e-05	7.67007e-05
	AN11166	-	15.9	16.09	17.31	1.22	0.88	0.41	-3.97	5e-05	7.67007e-05
	AN11168	Uncharacterized trans-sulfuration enzyme YHR112C [Source:SWISS;Acc:P38716]	130.58	134.22	126.05	50.47	45.8	47.33	-1.05	5e-05	7.67007e-05
	AN11169	Nitrogen assimilation transcription factor nit-4 [Source:SWISS;Acc:P28349]	19.75	20.22	20.48	55.5	56.16	52.05	1.86	5e-05	7.67007e-05
	AN11171	-	5.26	5.51	6.76	0	0	0	#NAME?	5e-05	7.67007e-05
	AN11172	Gluconate 5-dehydrogenase [Source:SWISS;Acc:P50199]	1.13	2.04	2.17	4.14	3.39	2.77	1.32	5e-05	7.67007e-05
	AN11173	-	9.01	9.38	9.08	16.58	15.64	15.06	1.2	5e-05	7.67007e-05
	AN11174	-	12.55	11.02	12.43	24	21.14	20.17	1.26	5e-05	7.67007e-05
	AN11176	-	84	86.28	86.45	27.28	24.66	22.14	-1.37	5e-05	7.67007e-05
	AN11177	NADP-dependent alcohol dehydrogenase 6 [Source:SWISS;Acc:Q04894]	1.4	1.22	1.37	8.1	8.3	5.65	2.86	5e-05	7.67007e-05
	AN11178	-	36.5	37.39	37.24	1.82	1.72	1.9	-3.95	5e-05	7.67007e-05
	AN11180	-	0.73	0.8	0.69	1.76	1.8	1.87	1.69	5e-05	7.67007e-05
	AN11182	-	0.93	0.96	0.59	3.44	3.77	5.04	2.72	5e-05	7.67007e-05
	AN11183	DNA-directed RNA polymerases I, II, and III subunit RPABC5 [Source:SWISS;Acc:P22139]	32.52	33.14	29.88	68.41	47.02	60.48	1.34	5e-05	7.67007e-05
	AN11185	Uncharacterized transcriptional regulatory protein C3C7.04 [Source:SWISS;Acc:O14130]	58.83	55.59	57.57	109.69	113.02	129.78	1.46	5e-05	7.67007e-05
	AN11187	Phenol 2-monooxygenase [Source:SWISS;Acc:P15245]	1.78	1.61	1.59	0.59	0.79	0.32	-1.17	5e-05	7.67007e-05
	AN11189	Uncharacterized transporter C1039.04 [Source:SWISS;Acc:Q9US37]	0.13	0.07	0.14	0.59	0.39	0.6	2.61	0.00375	0.00499509
	AN1119	U6 snRNA-associated Sm-like protein LSm8 [Source:SWISS;Acc:O74483]	20.81	21.41	21.74	7.44	8.95	6.43	-1.07	5e-05	7.67007e-05
	AN11190	Uncharacterized protein in tap1-dppD intergenic region [Source:SWISS;Acc:Q93RG0]	1.3	1.12	0.88	0.13	0.31	0.28	-1.75	5e-05	7.67007e-05
	AN11195	Zinc finger protein zas1 [Source:SWISS;Acc:Q9UTS5]	1.59	1.93	1.79	0.82	0.27	0.33	-1.57	5e-05	7.67007e-05
	AN11197	Zinc finger protein klf1 [Source:SWISS;Acc:Q9US36]	0.06	0.1	0.1	1.49	2.19	2.11	4.89	5e-05	7.67007e-05
	AN11200	-	133.75	143.46	141.69	0	0	0	#NAME?	5e-05	7.67007e-05
	AN11207	Dehydrogenase/reductase SDR family member 4 [Source:SWISS;Acc:Q99LB2]	0.06	0.44	0.24	0.5	1.1	0.39	1.84	0.0127	0.016057
	AN11208	Sphingoid long-chain base transporter RSB1 [Source:SWISS;Acc:C8ZI10]	0.83	0.93	0.81	0.14	0.58	0	-1.54	0.0203	0.0252749
	AN11209	Bypass of stop codon protein 6 [Source:SWISS;Acc:Q08280]	20.93	20.72	19.12	0.8	0.45	0.7	-4.53	5e-05	7.67007e-05
	AN11211	Allantoin permease [Source:SWISS;Acc:Q04895]	0.1	0.25	0.22	0.72	0.31	0.37	1.74	0.00665	0.00864661
	AN11214	-	0	0	0	0.56	1.51	0.18	inf	5e-05	7.67007e-05
	AN11216	Uncharacterized transcriptional regulatory protein C1327.01c [Source:SWISS;Acc:Q1MTM9]	1.02	1.02	1.12	0.18	0.03	0.04	-3.29	0.00085	0.00119775
	AN11217	Putative HC-toxin efflux carrier TOXA [Source:SWISS;Acc:Q00357]	0.51	0.3	0.38	3.54	3.7	2.4	3.38	5e-05	7.67007e-05
	AN1122	60S ribosomal protein L10a [Source:SWISS;Acc:Q7RZS0]	1351.84	1355.57	1261.36	481.52	480.22	459.18	-1.07	5e-05	7.67007e-05
	AN11221	Probable proline dehydrogenase, mitochondrial [Source:SWISS;Acc:O74524]	13.67	13.36	14.36	1.14	2.15	0.94	-2.87	5e-05	7.67007e-05
	AN11222	Transcriptional regulatory protein moc3 [Source:SWISS;Acc:Q9UT46]	1.22	1.49	1.3	0.17	0.41	0.26	-1.87	0.00015	0.000223148
	AN11224	Double-strand-specific pac1 ribonuclease [Source:SWISS;Acc:P22192]	16.52	15.87	14.19	51.98	30.07	46.5	1.89	5e-05	7.67007e-05
	AN11225	-	19.29	19.07	18.28	39.28	36.19	30.77	1.33	5e-05	7.67007e-05
	AN11226	ER lumen protein retaining receptor [Source:SWISS;Acc:O76767]	52.84	53.71	57.32	121.45	106.32	103.74	1.45	5e-05	7.67007e-05
	AN1123	Uncharacterized transcriptional regulatory protein C139.03 [Source:SWISS;Acc:Q9UTN0]	2.82	2.66	2.42	4.11	5.07	3.29	1.08	5e-05	7.67007e-05
	AN11231	CAAX prenyl protease 1 [Source:SWISS;Acc:P47154]	64.25	61.49	61.25	148.47	137.77	167.46	1.69	5e-05	7.67007e-05
	AN11232	Phosphatidylinositol N-acetylglucosaminyltransferase GPI2 subunit [Source:SWISS;Acc:O59802]	6.44	7.24	6.15	13.56	11.27	10.23	1.21	5e-05	7.67007e-05
	AN11233	Chitinase 1 [Source:SWISS;Acc:P32470]	0.15	0.02	0.17	1.16	1.5	0.85	3.8	0.032	0.0391239
	AN1124	-	9.37	9.11	8.38	1.35	1.27	0.66	-2.62	5e-05	7.67007e-05
	AN11243	-	18.74	19.58	18.88	3.07	3.13	2.28	-2.34	5e-05	7.67007e-05
	AN11244	Membrane protein TMS1 [Source:SWISS;Acc:Q12116]	79.23	85.43	83.37	201.46	195.76	219.7	1.74	5e-05	7.67007e-05
	AN11245	-	2.39	2.87	2.13	0.78	0.27	0.58	-1.8	5e-05	7.67007e-05
	AN11246	-	198.71	218.12	202.55	5.17	4.78	2.89	-5.2	5e-05	7.67007e-05
	AN11250	Exosome complex component CSL4 [Source:SWISS;Acc:P53859]	16.9	16.96	16.69	30.97	22.61	31.24	1.19	5e-05	7.67007e-05
	AN11251	NADH-ubiquinone oxidoreductase 19.3 kDa subunit, mitochondrial [Source:SWISS;Acc:O47950]	1.7	1.88	1.59	4.24	3.02	2.91	1.4	0.00015	0.000223148
	AN11252	3-hydroxyanthranilate 3,4-dioxygenase 1 [Source:SWISS;Acc:A1C408]	96.45	108.08	106.92	2.46	2.64	2.05	-5.03	5e-05	7.67007e-05
	AN11253	-	26.06	27.34	25.59	1.5	2.1	1.67	-3.49	5e-05	7.67007e-05
	AN11261	-	10.32	10.11	8.17	16.21	15.64	16.51	1.17	5e-05	7.67007e-05
	AN11267	-	0.95	1.42	1.37	0	0	0	#NAME?	0.0001	0.000150774
	AN1127	-	14.2	16.1	13.27	34.33	37.94	38.15	1.76	5e-05	7.67007e-05
	AN1128	-	10.78	10.84	10.59	0.63	0.36	0.4	-4.15	5e-05	7.67007e-05
	AN11281	-	153.32	166.72	138.24	1.76	1.58	1.23	-6.23	5e-05	7.67007e-05
	AN1130	Ankyrin repeat domain-containing protein 50 [Source:SWISS;Acc:Q9ULJ7]	2.42	2.32	2.61	0.24	0.32	0.12	-3.03	5e-05	7.67007e-05
	AN11304	-	523.23	553.92	527.2	63.88	60.65	47.61	-2.77	5e-05	7.67007e-05
	AN11312	-	33.33	37.07	35.6	10.62	9.25	8.05	-1.52	5e-05	7.67007e-05
	AN11314	-	32.96	31.36	37.31	377.45	353	468.97	4.02	5e-05	7.67007e-05
	AN11317	-	4168.11	4382.38	3892.73	557.19	643.56	539.31	-2.42	5e-05	7.67007e-05
	AN11337	-	614.81	656.69	645.07	5448.93	5521.38	6046.56	3.59	5e-05	7.67007e-05
	AN11341	-	2.48	0.46	0	0	0	0	#NAME?	0.004	0.00531187
	AN11344	DASH complex subunit dad4 [Source:SWISS;Acc:Q50HP4]	30.72	25.14	37.56	7.17	7.8	6.62	-1.66	5e-05	7.67007e-05
	AN11347	Cytochrome c oxidase subunit 7A [Source:SWISS;Acc:Q757F0]	2770.69	2917.93	2731.43	263.76	336.44	253.71	-2.9	5e-05	7.67007e-05
	AN11359	-	48.3	28.7	44.72	0.45	1.08	0	-5.9	0.00745	0.0096348
	AN1136	Protein qutG [Source:SWISS;Acc:P25416]	1.88	1.4	1.55	0.29	0.52	0.12	-1.99	0.00045	0.000647556
	AN1137	Quinate dehydrogenase [Source:SWISS;Acc:P25415]	23.52	24.7	23.81	0.52	0.54	0.26	-5.4	5e-05	7.67007e-05
	AN11376	-	4.7	5.51	5.19	73.13	68.3	61.15	4.14	5e-05	7.67007e-05
	AN11378	-	239.35	279.26	242.84	373.44	483.04	489.87	1.21	5e-05	7.67007e-05
	AN1138	Quinate permease [Source:SWISS;Acc:P15325]	1.75	1.87	1.82	3.23	3.22	2.39	1.09	5e-05	7.67007e-05
	AN11387	-	15.84	18.07	9.6	0	0	0	#NAME?	5e-05	7.67007e-05
	AN1139	NTD biosynthesis operon putative oxidoreductase NtdC [Source:SWISS;Acc:O07564]	1.95	2.97	2.8	0.16	0.05	0	-4.89	0.00585	0.00764441
	AN11391	-	17.98	21.93	18.31	1.25	3.8	3.23	-2.36	0.0004	0.000577603
	AN11395	-	147.49	120.09	135.72	8.56	9.5	7.12	-3.55	5e-05	7.67007e-05
	AN11406	DNA-directed RNA polymerases I, II, and III subunit RPABC4 [Source:SWISS;Acc:P40422]	67.15	63.76	72.13	127.64	117.14	119.68	1.25	5e-05	7.67007e-05
	AN11408	-	2.05	3.66	4.03	0.49	0.61	0.63	-2.08	0.049	0.0584717
	AN11419	60S ribosomal protein L38 [Source:SWISS;Acc:Q9C2B9]	503.07	527.86	469.64	146.52	136.65	143.03	-1.38	5e-05	7.67007e-05
	AN1143	E3 ubiquitin-protein ligase RNF216 [Source:SWISS;Acc:Q9NWF9]	79.98	80.9	77.77	24.04	23.35	18.82	-1.45	5e-05	7.67007e-05
	AN11432	-	42.46	41.8	39.65	0	0	0	#NAME?	5e-05	7.67007e-05
	AN11436	-	13	13.33	12.61	27.76	28.27	35.01	1.68	5e-05	7.67007e-05
	AN1144	Putative hydrolase Mb2248c [Source:SWISS;Acc:P65824]	14.47	14.87	14.01	1.33	0.88	1.32	-3.2	5e-05	7.67007e-05
	AN1145	Uncharacterized MFS-type transporter C1683.03c [Source:SWISS;Acc:Q9P6J7]	4.64	5.31	4.78	0.24	0.12	0.39	-3.86	5e-05	7.67007e-05
	AN11461	-	3.04	0	1.6	18.01	12.76	15.78	3.77	0.04415	0.0530855
	AN1147	-	22.61	22.86	22.3	6.22	7.36	5.67	-1.39	5e-05	7.67007e-05
	AN1149	Protein FMP21, mitochondrial [Source:SWISS;Acc:P38345]	76.28	82.91	72.48	127.23	119.77	108.47	1.03	5e-05	7.67007e-05
	AN11495	-	24.51	18.88	22.22	186.29	211.19	255.27	3.76	5e-05	7.67007e-05
	AN11499	-	601.23	641.48	601.92	211.55	255.31	190.77	-1.09	5e-05	7.67007e-05
	AN1150	Acetylornithine aminotransferase, mitochondrial [Source:SWISS;Acc:Q9P3I3]	51.57	57.33	50.21	16.14	17.07	10.68	-1.47	5e-05	7.67007e-05
	AN1152	-	898.21	986.7	857.02	8.8	13.61	6.17	-6.21	5e-05	7.67007e-05
	AN1154	Endosomal protein P24B [Source:SWISS;Acc:P32803]	72.73	75.66	74.15	21.9	18.63	16.52	-1.56	5e-05	7.67007e-05
	AN11541	-	36.66	34.29	33.34	0.26	0.23	0.08	-7.13	5e-05	7.67007e-05
	AN1156	-	13.17	12.03	12.59	0.4	0.32	0.38	-4.68	5e-05	7.67007e-05
	AN11563	-	10.75	11.27	10.14	34.29	42.27	30.64	2.14	5e-05	7.67007e-05
	AN11565	ATP synthase subunit f, mitochondrial [Source:SWISS;Acc:Q06405]	547.54	529.84	513.63	175	217.34	182.4	-1.07	5e-05	7.67007e-05
	AN11574	-	3.68	3.46	2.71	50.49	69.74	35.14	4.41	5e-05	7.67007e-05
	AN1158	Virulence protein SSD1 [Source:SWISS;Acc:Q5AK62]	65.43	63.94	64.46	137.37	150.66	124.16	1.49	5e-05	7.67007e-05
	AN1159	Ubiquitin-conjugating enzyme E2 S [Source:SWISS;Acc:C1C3R6]	26.28	26.97	25.22	7.46	6.25	7	-1.51	5e-05	7.67007e-05
	AN11590	-	2.36	7.85	3.33	25.73	21.08	22.09	2.76	0.0001	0.000150774
	AN11597	-	1560.4	1683.55	1592.91	21.79	26.17	17.78	-5.79	5e-05	7.67007e-05
	AN1160	-	7027.68	7056.2	7023.86	35.47	39.15	28.88	-7.27	5e-05	7.67007e-05
	AN11609	Dihydropyrimidinase [Source:SWISS;Acc:Q9P903]	111.78	108.08	112.82	0.69	0.63	0.67	-6.95	5e-05	7.67007e-05
	AN11623	-	16.25	15.91	16.04	0.92	2.24	0.78	-3.2	0.0002	0.000294942
	AN11624	-	36.91	51.94	46.28	2474.54	2331.08	2450.34	6.18	5e-05	7.67007e-05
	AN1163	Heat shock protein 78, mitochondrial [Source:SWISS;Acc:O74402]	207.91	207.68	190.2	46.89	42.7	50.04	-1.71	5e-05	7.67007e-05
	AN11631	54S ribosomal protein subunit img1, mitochondrial [Source:SWISS;Acc:Q9UT87]	85.5	89.06	89.3	159.26	152.35	155.43	1.25	5e-05	7.67007e-05
	AN11632	Zinc finger with UFM1-specific peptidase domain protein [Source:SWISS;Acc:Q4R4A2]	1.82	1.49	1.59	6.62	4.48	3.72	2.02	5e-05	7.67007e-05
	AN1164	Something about silencing protein 10 [Source:SWISS;Acc:Q12136]	9.65	9.72	10.47	45.23	35.03	39.77	2.43	5e-05	7.67007e-05
	AN11641	-	49.23	42.24	53.97	4.31	2.92	3.42	-3.31	5e-05	7.67007e-05
	AN11647	Neopentalenolactone D synthase [Source:SWISS;Acc:Q82IY8]	4.5	2.77	3.1	0.13	0.16	0.34	-3.56	0.0471	0.0562998
	AN11680	Exo-beta-D-glucosaminidase [Source:SWISS;Acc:Q4R1C4]	1.65	1.51	1.75	0.03	0.04	0.02	-5.28	5e-05	7.67007e-05
	AN11684	Ubiquitin carboxyl-terminal hydrolase 16 [Source:SWISS;Acc:P0CAQ1]	4.97	4.65	5.15	11.02	13.7	8.91	1.6	5e-05	7.67007e-05
	AN11685	-	288.12	319.04	285.26	17.7	24.89	17.79	-3.49	5e-05	7.67007e-05
	AN11686	-	4.73	5.23	7.13	0.31	0.75	0	-3.62	0.0076	0.00981908
	AN11688	-	24.2	23.28	27.93	6.14	6.12	5.85	-1.61	5e-05	7.67007e-05
	AN11689	-	1.01	0.56	0.93	4.47	2.01	2.79	2.35	0.0015	0.00206908
	AN11692	-	16.34	15.42	18.05	0.33	0.58	0.41	-4.79	0.00015	0.000223148
	AN11693	-	206.8	221.26	222.57	16.97	13.39	16.91	-3.36	5e-05	7.67007e-05
	AN11695	-	5.37	7.65	5.48	1.6	1.45	2.21	-1.36	0.0001	0.000150774
	AN11698	Tripeptidyl-peptidase sed3 [Source:SWISS;Acc:Q70GH4]	0.94	1.04	0.73	2.14	2.45	2.76	1.9	5e-05	7.67007e-05
	AN1170	Histone-lysine N-methyltransferase, H3 lysine-9 specific [Source:SWISS;Acc:O60016]	1.46	1.68	1.59	2.29	2.47	2.31	1.01	5e-05	7.67007e-05
	AN11700	-	14.11	16.06	22.38	2.19	4.27	4.33	-1.9	5e-05	7.67007e-05
	AN11702	Actin patches distal protein 1 [Source:SWISS;Acc:P38281]	7.91	8.08	8.41	1.11	0.72	0.52	-3	5e-05	7.67007e-05
	AN11703	-	0.5	0.42	0.05	0.62	0.82	0.3	1.27	0.01665	0.0208638
	AN11707	-	4.05	4.3	3.88	0.53	0.71	0.41	-2.5	5e-05	7.67007e-05
	AN11708	-	3.89	5.56	2.56	0.38	0	0.31	-3.68	0.00335	0.00448578
	AN11709	Putative tRNA pseudouridine synthase C25B8.05 [Source:SWISS;Acc:Q9UTB3]	11.52	10.78	12.24	31.21	30.41	31.16	1.84	5e-05	7.67007e-05
	AN11713	6-hydroxynicotinate 3-monooxygenase [Source:SWISS;Acc:P86491]	26.23	26.91	25.06	2.03	1.84	1.13	-3.59	5e-05	7.67007e-05
	AN11719	1-phosphatidylinositol phosphodiesterase [Source:SWISS;Acc:P34024]	24.91	25.43	25.28	1.44	1.27	1.11	-3.93	0.0014	0.00193493
	AN11720	Uncharacterized HIT-like protein MJ0866 [Source:SWISS;Acc:Q58276]	8.29	8.58	8.02	2.28	2.07	1.96	-1.59	5e-05	7.67007e-05
	AN11723	-	3.6	4.33	4.6	1.27	0	0.97	-2.01	0.00595	0.00776843
	AN11725	Dimethyl-sulfide monooxygenase [Source:SWISS;Acc:E9JFX9]	2.73	3.83	2.07	3.1	5.69	5.34	1.19	0.02415	0.0298775
	AN11729	-	33.47	34.21	35.83	155.16	119.57	173.47	2.55	5e-05	7.67007e-05
	AN11730	Probable ran guanine nucleotide release factor [Source:SWISS;Acc:Q54ML6]	65.25	65.89	64.04	20.55	26.64	18.43	-1.16	5e-05	7.67007e-05
	AN11733	Allergen Asp f 4 [Source:SWISS;Acc:O60024]	1242.21	1244.92	1258.47	0.92	0.68	0.77	-10.2	5e-05	7.67007e-05
	AN11735	-	2.42	2.35	1.63	0.2	0.33	0.17	-2.78	0.0004	0.000577603
	AN1174	ATP-dependent permease PDR15 [Source:SWISS;Acc:Q04182]	0.52	0.76	0.7	8.37	8.27	4.85	3.86	5e-05	7.67007e-05
	AN11748	-	28.17	28.12	27.73	4.49	4.01	3.18	-2.43	5e-05	7.67007e-05
	AN11754	-	10.64	15	12.13	2.82	2.32	1.99	-1.98	5e-05	7.67007e-05
	AN11756	-	1.03	1.58	0.28	7.77	6.29	6.87	3.33	5e-05	7.67007e-05
	AN11757	-	99.38	89.16	101.2	25.54	25.96	18.02	-1.63	5e-05	7.67007e-05
	AN1176	Sphingoid long chain base kinase 4 [Source:SWISS;Acc:Q12246]	11.02	10.23	11.81	45.28	44.9	40.33	2.39	5e-05	7.67007e-05
	AN11762	Acyl-coenzyme A thioesterase THEM4 [Source:SWISS;Acc:Q6GLK2]	1.89	1.83	2.19	0.41	1.04	0.44	-1.28	0.005	0.0065816
	AN11764	-	7.35	8.47	6.5	0.51	0.13	0.48	-3.87	5e-05	7.67007e-05
	AN11765	-	6.67	6.16	5.09	18.06	17.38	16.14	1.91	5e-05	7.67007e-05
	AN11766	-	14.66	15.29	16.61	67.72	84.05	61.34	2.58	5e-05	7.67007e-05
	AN11767	-	2.66	4.7	2.61	2.14	0.74	0	-1.52	0.0268	0.0330176
	AN11768	-	25.71	28.29	24.64	3.1	1.99	2.37	-2.97	5e-05	7.67007e-05
	AN11769	-	1.5	1.89	1.04	6.24	3.3	3.16	1.95	0.0007	0.000992643
	AN11771	-	6.77	10.4	9.79	18.15	8.69	14.16	1.03	0.0003	0.00043748
	AN11772	Conserved oligomeric Golgi complex subunit 8 [Source:SWISS;Acc:Q96WW5]	12.26	13.29	11.71	1.83	1.87	1.26	-2.49	5e-05	7.67007e-05
	AN11773	Exosome complex exonuclease rrp6 [Source:SWISS;Acc:Q10146]	6.21	6.22	5.67	17.76	17.27	16.51	1.92	5e-05	7.67007e-05
	AN11774	Conserved oligomeric Golgi complex subunit 5 [Source:SWISS;Acc:P53951]	9.71	7.77	8.66	1.4	1.49	1.44	-2.21	5e-05	7.67007e-05
	AN11776	Putative uncharacterized protein YOL114C [Source:SWISS;Acc:Q12322]	31.96	32.31	30.03	7.98	6.51	8.17	-1.61	0.0006	0.000856141
	AN11777	-	0.2	0.34	0.33	3.07	3.36	2.76	3.8	5e-05	7.67007e-05
	AN11778	None [Source:SWISS;Acc:Q76HP6]	52.51	53.28	48.43	13.93	20.5	12.07	-1.33	5e-05	7.67007e-05
	AN11780	-	4.54	6.05	3.25	8.04	8.93	6.16	1.11	0.0035	0.00467569
	AN11781	Disintegrin and metalloproteinase domain-containing protein B [Source:SWISS;Acc:Q4WQ08]	14.11	14.39	14.34	5.46	4.63	4.04	-1.18	0.00015	0.000223148
	AN11782	-	2.89	3.09	2.85	0.72	0.51	0.44	-2.02	5e-05	7.67007e-05
	AN11783	Meiotically up-regulated gene 190 protein [Source:SWISS;Acc:Q9USG8]	30.93	28.2	33.58	131.73	131.17	163.18	2.59	5e-05	7.67007e-05
	AN11784	-	53.14	64.02	53.15	14.39	11.11	10.03	-1.87	5e-05	7.67007e-05
	AN11785	-	3.95	4.64	3.86	0.43	0.3	0.21	-3.3	0.00015	0.000223148
	AN11788	Replication termination factor 2 [Source:SWISS;Acc:Q10154]	31.97	32.91	38.93	134.06	120.46	133.4	2.31	5e-05	7.67007e-05
	AN1179	Glucose-induced degradation protein 4 homolog [Source:SWISS;Acc:Q9CPY6]	125.28	110.34	123.64	938.26	824.61	1066.56	3.39	5e-05	7.67007e-05
	AN11797	-	63.78	67.8	51.57	7.71	3.8	5.53	-3.01	5e-05	7.67007e-05
	AN11801	-	46.71	52.81	44.32	2.85	2.77	3.06	-3.66	5e-05	7.67007e-05
	AN11808	SH3 domain-containing protein PJ696.02 [Source:SWISS;Acc:Q9URW6]	6.58	7.62	7.52	1.15	1.39	1.19	-2.2	5e-05	7.67007e-05
	AN1181	Ammonium transporter 1 [Source:SWISS;Acc:Q9C0V1]	10.15	10.01	9.73	1.16	1.86	1.42	-2.38	5e-05	7.67007e-05
	AN1182	Tubulin beta-1 chain [Source:SWISS;Acc:P10653]	450.94	431.05	434.16	2.78	3.16	2.51	-6.88	5e-05	7.67007e-05
	AN11824	-	52.29	54.29	49.8	0.12	0.16	0.09	-8.34	5e-05	7.67007e-05
	AN11825	-	0.86	0.78	0.8	0.32	0	0	-2.75	0.0327	0.0399478
	AN11832	-	23.15	21.9	24.07	39.03	36.92	40.16	1.18	5e-05	7.67007e-05
	AN11837	Uncharacterized bolA-like protein YAL044W-A [Source:SWISS;Acc:Q3E793]	99.47	119.7	102.39	9.72	11.75	12.37	-2.8	5e-05	7.67007e-05
	AN1184	Uncharacterized protein YJL213W [Source:SWISS;Acc:P40896]	0.05	0.17	0.18	1.17	1.53	0.65	3.37	0.0004	0.000577603
	AN11840	Uncharacterized protein YBR096W [Source:SWISS;Acc:P38256]	4.12	4.85	2.99	0	0.09	0.19	-4.9	0.04575	0.0547863
	AN11841	-	1.52	1.49	1.8	0.64	0.75	0.42	-1	0.0114	0.0144753
	AN11844	-	5.34	5.86	5.74	1.12	0.92	1.13	-2	5e-05	7.67007e-05
	AN11845	-	8.24	6.39	5.13	0	0	0	#NAME?	5e-05	7.67007e-05
	AN11846	-	1.2	1.06	0.8	85.35	97.6	89.74	6.94	5e-05	7.67007e-05
	AN11849	-	3.84	3.73	3.21	12.14	10.26	13.5	2.15	0.00015	0.000223148
	AN11850	-	7.62	7.91	6.88	1.85	2.71	1.98	-1.42	5e-05	7.67007e-05
	AN11851	-	2.55	1.19	1.91	0	0	0	#NAME?	5e-05	7.67007e-05
	AN11852	-	5.03	4.79	5.15	0.68	0.64	0.51	-2.64	5e-05	7.67007e-05
	AN11854	-	25.98	22.92	26.49	1.75	1.36	1.2	-3.76	5e-05	7.67007e-05
	AN11858	-	13.91	13.21	13.97	64.46	72.66	57.96	2.66	5e-05	7.67007e-05
	AN1186	Purine-cytosine permease fcyB [Source:SWISS;Acc:C8V329]	2	1.77	1.68	0.6	0.79	0.47	-1.16	0.00025	0.000366435
	AN11865	-	2.42	1.91	2	0.25	0.46	0.31	-2.21	5e-05	7.67007e-05
	AN11866	-	118.3	107.78	99.74	170.03	162.21	193.58	1.08	5e-05	7.67007e-05
	AN11867	-	41.05	37.51	39.01	1.82	1.66	1.63	-4.11	5e-05	7.67007e-05
	AN11869	-	6.56	4.77	4.46	0	0	0.38	-4.88	0.00265	0.00356933
	AN1187	-	20.73	21.43	20.86	7.65	4.85	4.49	-1.49	5e-05	7.67007e-05
	AN11872	-	70.32	76.09	68.97	0.14	0.24	0.09	-8.41	0.00095	0.0013323
	AN11873	NAD-dependent protein deacetylase hst2-2 [Source:SWISS;Acc:P0CS88]	1.96	2.25	1.89	0.08	0.05	0.05	-4.77	0.04575	0.0547863
	AN11874	2-5A-dependent ribonuclease [Source:SWISS;Acc:Q05823]	0.64	0.76	0.7	0.2	0.2	0.15	-1.52	5e-05	7.67007e-05
	AN11878	-	0.82	0.66	0.71	2.69	2.91	2.12	2.22	0.03165	0.0387374
	AN11879	-	7.93	8.8	4.59	1.59	1.56	0.82	-2.04	0.002	0.00272836
	AN1188	Splicing factor U2AF-associated protein 2 [Source:SWISS;Acc:O43120]	29	29.35	27.8	44.83	42.17	46.68	1.06	5e-05	7.67007e-05
	AN11880	-	18.44	17.94	19.54	1.69	0.8	1.52	-3.36	5e-05	7.67007e-05
	AN11882	-	40.67	44.88	40.95	2.94	3.89	2.63	-3.35	5e-05	7.67007e-05
	AN11883	-	24.13	25.4	23.24	0.99	1.38	0.75	-4.15	5e-05	7.67007e-05
	AN11884	-	11.91	13	10.48	1.32	1.12	0.66	-3.13	5e-05	7.67007e-05
	AN11886	Dolichol kinase sec59 [Source:SWISS;Acc:Q9Y7T6]	132.16	137.21	136.32	23.16	19.41	14.7	-2.41	5e-05	7.67007e-05
	AN11888	UPF0394 membrane protein PD_1893 [Source:SWISS;Acc:Q87AD3]	7.56	8.39	6.5	20.88	21.62	19.5	1.88	5e-05	7.67007e-05
	AN1189	Calcium-transporting ATPase 2 [Source:SWISS;Acc:Q9HDW7]	29.93	26.84	29.97	60.49	64.48	58.46	1.49	5e-05	7.67007e-05
	AN11892	Ribonuclease Z 1 [Source:SWISS;Acc:Q10155]	5.81	5.46	5.79	14.4	10.98	10.93	1.49	5e-05	7.67007e-05
	AN11893	-	32.2	33.22	31.61	2.93	2.75	2.36	-3.2	5e-05	7.67007e-05
	AN11894	ADP-ribose 1''-phosphate phosphatase [Source:SWISS;Acc:Q4WRE8]	1.5	2.17	2.29	0.46	0.69	0.17	-1.81	0.0004	0.000577603
	AN11897	Ribonuclease T2 [Source:SWISS;Acc:P10281]	2.67	3.28	3.23	0.91	0.7	0.27	-1.94	0.0252	0.0311092
	AN11899	-	24.37	27.04	23.56	53.67	52.89	54.27	1.51	5e-05	7.67007e-05
	AN1190	Nucleoporin nup107 [Source:SWISS;Acc:Q10331]	20.83	21.46	22.38	38.26	35.77	30.47	1.1	5e-05	7.67007e-05
	AN11900	Protein transport protein bos1 [Source:SWISS;Acc:Q9P7G5]	74.17	78.94	68.81	26.82	19.11	25.92	-1.17	5e-05	7.67007e-05
	AN11903	Putative serine esterase Mb1866c [Source:SWISS;Acc:P0A5F6]	16.41	16.99	15.45	2.59	3.5	2.74	-2.03	5e-05	7.67007e-05
	AN11904	-	9.64	10.62	11.8	2.12	3.33	2.29	-1.66	5e-05	7.67007e-05
	AN11910	EKC/KEOPS complex subunit cgi121 [Source:SWISS;Acc:Q0C9R3]	33.38	27.75	31.01	3.84	2.15	2.82	-2.94	5e-05	7.67007e-05
	AN11911	-	26.56	22.33	23.66	2.29	2.51	1.27	-3.19	5e-05	7.67007e-05
	AN11912	-	11.94	12.25	11.39	20.96	16.62	18.46	1.08	5e-05	7.67007e-05
	AN11916	Carbamoyl-phosphate synthase large chain [Source:SWISS;Acc:B8DDR7]	0	0	0	3.67	6.25	3.85	inf	5e-05	7.67007e-05
	AN11917	Probable catechol O-methyltransferase 2 [Source:SWISS;Acc:Q8NKC1]	0.14	0.1	0.22	10.43	21.72	8.6	6.88	0.0012	0.00166758
	AN1192	-	38.97	40.7	37.42	193.4	236.13	189.09	2.83	5e-05	7.67007e-05
	AN11920	Tyrosinase [Source:SWISS;Acc:P55023]	7.77	8.44	9.48	0.51	0.43	0.58	-3.67	5e-05	7.67007e-05
	AN11921	N amino acid transport system protein [Source:SWISS;Acc:P38680]	250.16	212.58	257.61	56.72	65.75	34.47	-1.82	5e-05	7.67007e-05
	AN11923	-	0.33	1.11	1.09	0	0	0	#NAME?	5e-05	7.67007e-05
	AN11929	Ribosomal RNA-processing protein 7 [Source:SWISS;Acc:O94683]	10.62	10.98	11.35	42.35	34.01	39.36	2.22	5e-05	7.67007e-05
	AN1193	Probable succinyl-CoA ligase [ADP-forming] subunit alpha, mitochondrial [Source:SWISS;Acc:Q9P727]	2	2.28	1.88	0.55	0.84	0.37	-1.43	5e-05	7.67007e-05
	AN11930	Meiotic recombination protein DLH1 [Source:SWISS;Acc:P50265]	0.83	0.2	0.58	1.68	0.75	0.72	1.36	0.00195	0.00266173
	AN11931	-	65.9	66.67	75.4	5	5.88	9.21	-2.95	5e-05	7.67007e-05
	AN11934	Multidrug resistance-associated protein 1 [Source:SWISS;Acc:Q5F364]	1.69	1.76	1.79	0.39	0.46	0.39	-1.65	5e-05	7.67007e-05
	AN11936	-	260.53	250.37	253.08	472.52	466.38	499.71	1.35	5e-05	7.67007e-05
	AN11937	-	14.32	12.78	13.22	62.05	51.93	60.52	2.54	5e-05	7.67007e-05
	AN11938	-	4.14	6.48	7.07	175.5	148.32	191.18	5.26	5e-05	7.67007e-05
	AN1194	Adenylyl-sulfate kinase [Source:SWISS;Acc:Q92203]	81.88	84.53	81.27	23.81	25.75	24.25	-1.33	5e-05	7.67007e-05
	AN11946	Aldos-2-ulose dehydratase [Source:SWISS;Acc:P84193]	0	0	0	0.68	4.5	0.76	inf	5e-05	7.67007e-05
	AN11947	Demethylsterigmatocystin 6-O-methyltransferase [Source:SWISS;Acc:Q9P900]	0.57	0.76	0.58	0	0	0	#NAME?	5e-05	7.67007e-05
	AN11948	-	0.8	0.94	0.57	0.05	0	0.13	-3.21	0.0011	0.0015342
	AN11954	-	2.08	1.95	2.11	0.45	0.84	0.49	-1.35	5e-05	7.67007e-05
	AN11960	-	22.57	24.33	22.46	8.56	8.56	8.72	-1.03	0.0001	0.000150774
	AN11962	Uncharacterized transcriptional regulatory protein C530.05 [Source:SWISS;Acc:O59741]	3.11	3.18	2.6	0.69	0.8	0.55	-1.7	5e-05	7.67007e-05
	AN11963	-	1.49	1.04	1.73	0	0	0	#NAME?	5e-05	7.67007e-05
	AN11968	2,5-diamino-6-ribosylamino-4(3H)-pyrimidinone 5'-phosphate reductase [Source:SWISS;Acc:Q6BII9]	1.81	2.53	2.63	0.13	0.7	0.41	-2.07	5e-05	7.67007e-05
	AN1197	Uncharacterized glycosidase Rv0584 [Source:SWISS;Acc:O86365]	0.91	0.9	1.03	0.33	0.32	0.25	-1.24	0.0002	0.000294942
	AN11973	-	7.89	9.03	7.74	1.88	1.73	1.24	-1.99	5e-05	7.67007e-05
	AN11974	-	3.01	2.95	2.29	0	0	0	#NAME?	5e-05	7.67007e-05
	AN11975	Mitochondrial protein PET191 [Source:SWISS;Acc:Q02772]	106.8	116.22	117.14	18.48	16.61	18.09	-2.31	5e-05	7.67007e-05
	AN11976	-	3.69	3.01	3.7	0.15	0.09	0.09	-4.55	0.04575	0.0547863
	AN11977	-	1297.98	1222.39	1385.72	44.61	44.64	18.07	-4.88	5e-05	7.67007e-05
	AN11978	Uncharacterized protein YPR063C [Source:SWISS;Acc:Q12160]	198.56	195.66	193.71	73.61	60.9	73.81	-1.09	5e-05	7.67007e-05
	AN11979	Probable glycosidase crf1 [Source:SWISS;Acc:Q8J0P4]	0.08	0.13	0.04	2.01	2.44	1.4	4.94	0.044	0.0529191
	AN11981	Bifunctional solanapyrone synthase [Source:SWISS;Acc:D7UQ40]	12.85	14.01	12.99	0.06	0.03	0.14	-6.93	0.00025	0.000366435
	AN11982	-	12.46	13.92	11.36	2.01	0.94	1.13	-2.79	5e-05	7.67007e-05
	AN11983	-	37.17	39.58	36.77	10.95	9.34	7.83	-1.6	5e-05	7.67007e-05
	AN11984	None [Source:SWISS;Acc:A1C8C3]	3.11	3.07	2.61	5.91	4.24	4.67	1.17	5e-05	7.67007e-05
	AN11986	Extracellular sulfatase Sulf-1 [Source:SWISS;Acc:Q8IWU6]	1.89	1.4	1.16	2.99	5.01	2.94	1.7	5e-05	7.67007e-05
	AN11987	-	18.86	18.66	16.46	0.45	0.32	1.12	-4.34	5e-05	7.67007e-05
	AN11991	-	11.74	13.99	11.32	1.13	0.86	0.58	-3.46	5e-05	7.67007e-05
	AN11994	Rho-GTPase-activating protein 5 [Source:SWISS;Acc:O74335]	83.55	80.89	82.13	28.44	25.46	25.2	-1.24	5e-05	7.67007e-05
	AN11995	Glycosylphosphatidylinositol anchor biosynthesis protein 11 [Source:SWISS;Acc:Q4WIQ0]	54.33	59.31	47.34	13.32	15.77	9.86	-1.67	5e-05	7.67007e-05
	AN11996	-	358.41	293.77	378.16	0.62	0.76	0.61	-8.63	5e-05	7.67007e-05
	AN11999	-	5.75	5.45	5.7	1.26	1.03	0.76	-2.06	5e-05	7.67007e-05
	AN12001	-	18.73	16.46	17	7.14	4.44	4.2	-1.37	5e-05	7.67007e-05
	AN12002	Verruculogen synthase [Source:SWISS;Acc:B9WZX5]	5.07	5.75	3.9	1.55	1.69	2.16	-1	5e-05	7.67007e-05
	AN12003	-	1.48	1.94	1.21	0	0	0	#NAME?	5e-05	7.67007e-05
	AN12012	Endonuclease III [Source:SWISS;Acc:Q9WYK0]	6.25	5.79	6.14	16.05	13.44	14	1.65	5e-05	7.67007e-05
	AN12013	-	0.08	0.35	0.17	0.5	0.7	0.33	1.76	0.00875	0.0112351
	AN12015	-	1.4	3.58	2.65	0	0.3	0.16	-3.75	0.03895	0.0472176
	AN12017	Vacuolar transporter chaperone 4 [Source:SWISS;Acc:P78810]	27.51	26.25	28.5	77.05	76.22	81.9	1.94	5e-05	7.67007e-05
	AN1202	Nudix hydrolase 1 [Source:SWISS;Acc:Q9CA40]	8.04	7.97	9.54	0.18	0.58	0.15	-4.43	5e-05	7.67007e-05
	AN12022	Tetracycline resistance protein from transposon Tn4351/Tn4400 [Source:SWISS;Acc:Q01911]	4.26	5.52	4.82	44.22	53.9	44.8	3.7	5e-05	7.67007e-05
	AN12029	Zinc finger protein 808 [Source:SWISS;Acc:Q8N4W9]	253.84	261.84	248.83	58.23	51.23	42.73	-1.93	5e-05	7.67007e-05
	AN12032	-	1.19	1.68	1.12	0.25	0.51	0.27	-1.53	0.00035	0.000508127
	AN12033	Bifunctional epoxide hydrolase 2 [Source:SWISS;Acc:P34914]	3.97	4.3	4.94	0.35	0.46	0.44	-2.93	5e-05	7.67007e-05
	AN12034	-	1.05	1.51	1.79	0	0.11	0.36	-2.73	0.0115	0.0145942
	AN12035	Uncharacterized protein Mb1315 [Source:SWISS;Acc:P64798]	4	2.98	2.9	61.09	62.46	53.93	4.58	5e-05	7.67007e-05
	AN12038	-	0	0	0	68.6	74.72	77.38	inf	5e-05	7.67007e-05
	AN1204	-	115.72	126.97	119.59	3.01	5.63	3.56	-4.47	5e-05	7.67007e-05
	AN12042	L-2-hydroxyglutarate dehydrogenase, mitochondrial [Source:SWISS;Acc:Q9H9P8]	6.47	7.06	5.47	25.04	18.4	18.9	2.12	5e-05	7.67007e-05
	AN12048	-	4.53	3.6	3.81	0.74	1.05	2.17	-1.05	0.0087	0.011174
	AN1205	Probable prefoldin subunit 5 [Source:SWISS;Acc:O94307]	57.98	56.83	55.8	12.6	16.05	11.11	-1.74	5e-05	7.67007e-05
	AN12050	-	47.22	52.61	47.74	97.14	99.58	108.3	1.46	5e-05	7.67007e-05
	AN12056	-	13.96	13.66	16.83	30.98	25.91	27.21	1.34	5e-05	7.67007e-05
	AN12058	ATPase family gene 2 protein [Source:SWISS;Acc:O60058]	6.33	6.69	5.37	19.53	13.54	16	1.83	5e-05	7.67007e-05
	AN1206	-	0.68	0.49	0.45	1.15	1.25	0.87	1.4	0.0007	0.000992642
	AN12060	Malic acid transport protein [Source:SWISS;Acc:P50537]	4.84	4.33	3.85	1.24	1.34	1.23	-1.36	5e-05	7.67007e-05
	AN12067	-	12.32	10.71	9.13	0	0	0	#NAME?	5e-05	7.67007e-05
	AN12070	Putative amidase C550.07 [Source:SWISS;Acc:O59805]	167.97	167.58	159.76	0.08	0.32	0.27	-9.08	5e-05	7.67007e-05
	AN12074	High-affinity glucose transporter [Source:SWISS;Acc:P49374]	0.72	0.56	0.94	5.31	5.52	3.44	3.07	5e-05	7.67007e-05
	AN1208	Pre-mRNA-splicing factor prp46 [Source:SWISS;Acc:Q5BE22]	18.68	17.88	17.83	40.64	41.19	34.56	1.5	5e-05	7.67007e-05
	AN12085	-	144.37	139.12	142.02	41.21	42.62	49.9	-1.23	5e-05	7.67007e-05
	AN12086	-	0.66	0.73	1.25	69.62	75.82	81.26	6.83	0.0014	0.00193493
	AN12087	-	3.88	3.8	3.19	0.32	0.4	0.42	-2.85	0.0032	0.00428994
	AN12088	None [Source:SWISS;Acc:A7HU16]	12.03	12.17	11.06	0.76	1.07	0.59	-3.47	5e-05	7.67007e-05
	AN1209	Probable 26S proteasome regulatory subunit p28 [Source:SWISS;Acc:P50086]	40.82	50.58	42.17	9.9	10.93	10.81	-1.67	5e-05	7.67007e-05
	AN12093	-	0.63	0.88	0.57	19.36	18.6	16.17	5.12	5e-05	7.67007e-05
	AN12100	Estradiol 17-beta-dehydrogenase 8 [Source:SWISS;Acc:Q92506]	4.92	4.8	5.53	44.12	35	38.29	3.35	5e-05	7.67007e-05
	AN12102	-	13.06	10.05	16.97	0.8	0	0	-5.4	0.0215	0.0266855
	AN12106	-	13.4	18.05	17.15	6.87	5	4.7	-1.15	0.00065	0.000924173
	AN12110	-	12.72	11.03	12.1	3.65	4.34	5.47	-1	5e-05	7.67007e-05
	AN12111	-	7.11	8.11	0	0	0	0	#NAME?	0.00135	0.00186837
	AN12116	Uncharacterized transporter C1683.12 [Source:SWISS;Acc:Q9P6J0]	0.21	0	0.17	0.52	0.76	0.58	2.67	0.00205	0.00279365
	AN12119	-	135.01	140.93	135.42	4.85	5.64	2.76	-4.57	5e-05	7.67007e-05
	AN1212	-	27.74	27.97	28.22	241.15	207.37	221.09	3.41	5e-05	7.67007e-05
	AN12120	-	15.31	12.36	13.92	89.92	80.31	95.81	3.12	5e-05	7.67007e-05
	AN12123	-	4.02	5.79	4.37	1.33	0.94	1.13	-1.68	5e-05	7.67007e-05
	AN12126	Ankyrin-3 [Source:SWISS;Acc:Q12955]	2.88	2.77	3.32	0.02	0.03	0.05	-6.03	0.04575	0.0547863
	AN12127	-	119.83	110.12	122.08	7.89	7.54	3.91	-3.82	5e-05	7.67007e-05
	AN12130	Molybdenum cofactor biosynthesis bifunctional protein [Source:SWISS;Acc:Q55370]	0.5	0.27	0.09	82.18	106.83	106.44	8.79	0.00055	0.000787127
	AN12133	-	0.63	0.49	0.5	5.93	13.65	4.52	4.34	5e-05	7.67007e-05
	AN12134	-	10.96	9.42	9.42	1.16	0.85	1.08	-2.85	5e-05	7.67007e-05
	AN12135	-	699.39	766.19	706.44	0.58	0	0.37	-10.7	0.0085	0.0109233
	AN12136	-	5.71	7.48	6.12	1.51	0.54	0.93	-2.29	5e-05	7.67007e-05
	AN12138	Vegetative incompatibility protein HET-E-1 [Source:SWISS;Acc:Q00808]	0.73	0.65	0.54	0	0	0	#NAME?	5e-05	7.67007e-05
	AN12147	Phenylacrylic acid decarboxylase 1, mitochondrial [Source:SWISS;Acc:P33751]	1.65	3.49	1.59	3.56	3.32	3.34	1.03	0.00925	0.0118472
	AN12148	-	1.82	1.43	1.29	3.05	2.74	2.22	1.22	5e-05	7.67007e-05
	AN12149	Uncharacterized methyltransferase C1B3.06c [Source:SWISS;Acc:O13871]	24.49	23.09	24.46	7.81	8.16	8.74	-1.13	5e-05	7.67007e-05
	AN1215	Nuclear GTP-binding protein NUG1 [Source:SWISS;Acc:P40010]	28.2	29.04	30.17	115.33	92.41	85.78	2.14	5e-05	7.67007e-05
	AN12152	4-hydroxybenzoate polyprenyltransferase, mitochondrial [Source:SWISS;Acc:P32378]	3.99	4.1	4.9	8.88	8.03	8.27	1.37	5e-05	7.67007e-05
	AN12153	Phenol 2-monooxygenase [Source:SWISS;Acc:P15245]	0.29	0.26	0.19	0.93	1.12	0.37	2.1	0.00015	0.000223148
	AN12156	-	54.22	56.75	50.12	2.21	1.49	1.52	-4.54	5e-05	7.67007e-05
	AN12159	RNA polymerase I-specific transcription initiation factor rrn11 [Source:SWISS;Acc:O94332]	5.88	6.25	6.61	1.76	1.95	1.52	-1.38	5e-05	7.67007e-05
	AN12162	-	5.22	5.77	5.59	17.28	21.22	19.59	2.18	5e-05	7.67007e-05
	AN12164	-	31.6	39.39	33.87	7.51	9.01	5.22	-1.91	5e-05	7.67007e-05
	AN12166	-	2	1	2.02	9.29	6.79	6.43	2.59	5e-05	7.67007e-05
	AN12169	Altered inheritance of mitochondria protein 9, mitochondrial [Source:SWISS;Acc:C4Y3M4]	27.53	24.42	29.26	146.22	117.8	175.51	2.9	5e-05	7.67007e-05
	AN1217	LIM/homeobox protein Lhx3 [Source:SWISS;Acc:Q25132]	95.72	96.4	96.75	8.52	12.44	6.57	-3	5e-05	7.67007e-05
	AN12172	Uncharacterized protein YIL067C [Source:SWISS;Acc:P40514]	66.92	67.88	69.7	204.05	217.68	212.47	2.04	5e-05	7.67007e-05
	AN12174	LYR motif-containing protein 2 [Source:SWISS;Acc:B2GV91]	109.63	117.32	108.24	24.38	25.69	23.55	-1.76	5e-05	7.67007e-05
	AN12179	F-box protein pof12 [Source:SWISS;Acc:O60053]	5.17	5.38	5.75	37.66	31.99	30.75	3.05	5e-05	7.67007e-05
	AN1218	Phosphomutase-like protein 3 [Source:SWISS;Acc:Q5ACP5]	4.04	4.86	5.21	0.46	0.33	0.09	-3.69	5e-05	7.67007e-05
	AN12181	-	46.49	44.99	42.02	12.98	7.92	12.31	-1.61	5e-05	7.67007e-05
	AN12183	Putative metal ion transporter C17A12.14 [Source:SWISS;Acc:O13779]	17.79	16.6	14.93	49.21	41.75	46.07	1.93	5e-05	7.67007e-05
	AN12186	Uncharacterized oxidoreductase MexAM1_META1p0182 [Source:SWISS;Acc:Q49117]	0.57	0.86	0.67	0	0	0	#NAME?	5e-05	7.67007e-05
	AN12189	-	10.24	9.41	8.71	31.61	26.67	27.72	2	5e-05	7.67007e-05
	AN12192	-	8.99	9.83	9.28	0.92	1.18	0.31	-3.15	5e-05	7.67007e-05
	AN12195	-	0	0.55	0.36	26.52	28.32	26.24	6.92	0.04185	0.0505457
	AN12197	-	3.81	3.47	3.1	6.18	6.88	5.03	1.22	5e-05	7.67007e-05
	AN12198	-	339.65	282.58	367.65	1841.24	1703.24	2152.62	2.99	5e-05	7.67007e-05
	AN12199	-	3.98	4.65	3.64	9.68	6.87	8.5	1.49	5e-05	7.67007e-05
	AN1220	-	150.37	143.76	154.3	592.98	484.85	548.7	2.28	5e-05	7.67007e-05
	AN12201	Adrenodoxin homolog, mitochondrial [Source:SWISS;Acc:Q12184]	35.33	37.71	34.29	83.26	68.93	82.3	1.56	5e-05	7.67007e-05
	AN12204	DNA repair protein rhp9 [Source:SWISS;Acc:P87074]	2.75	2.98	2.73	4.63	4.82	3.43	1.02	0.0004	0.000577603
	AN12206	Probable vacuolar amino acid transporter YPQ3 [Source:SWISS;Acc:P38279]	11.84	9.78	10.81	124.25	119.7	119.91	3.87	5e-05	7.67007e-05
	AN12208	TPR repeat protein oca3 [Source:SWISS;Acc:O60110]	33.82	30.46	31.52	85.81	67.36	79.76	1.71	5e-05	7.67007e-05
	AN12212	-	2.82	5.12	3.76	0.98	0.88	0.31	-2.08	5e-05	7.67007e-05
	AN12216	Exonuclease V [Source:SWISS;Acc:Q9H790]	20.32	20.28	21.2	141.73	135.53	144.36	3.18	5e-05	7.67007e-05
	AN12218	-	9.38	9.5	9.39	1.91	1.78	1.39	-2.07	5e-05	7.67007e-05
	AN12221	Deoxyribose-phosphate aldolase [Source:SWISS;Acc:P0CH94]	123.23	124.07	124.75	11.2	14.55	8.65	-3.05	5e-05	7.67007e-05
	AN12224	-	1.55	2.36	1.91	0.42	0	0.52	-2.22	0.0107	0.0136167
	AN12225	-	0.44	0.92	0.68	0.15	0	0.09	-2.69	0.0179	0.022375
	AN12229	UBX domain-containing protein 1 [Source:SWISS;Acc:Q6NXA9]	127.38	132.82	133.08	16.86	18.04	16.96	-2.48	5e-05	7.67007e-05
	AN1223	GPN-loop GTPase 3 homolog AFUA_1G10640 [Source:SWISS;Acc:Q4WT40]	10.76	9.43	10.37	30.25	25.09	28.56	1.88	5e-05	7.67007e-05
	AN12234	-	1.1	0.86	0.71	2.66	3.69	2.52	2.14	0.0003	0.00043748
	AN12239	Cytochrome P450 94A1 [Source:SWISS;Acc:O81117]	7.09	8.63	8.12	2.5	2.82	2.12	-1.25	5e-05	7.67007e-05
	AN12240	-	6.2	5.94	5.17	0.18	0.28	0.38	-3.97	5e-05	7.67007e-05
	AN12241	Ribonuclease P protein subunit rpr2 [Source:SWISS;Acc:Q9Y813]	23.74	25	22.52	59.85	43.14	65.92	1.67	5e-05	7.67007e-05
	AN12254	Pyridoxal reductase [Source:SWISS;Acc:O14295]	10.46	10.13	12.5	0.18	0.63	0.22	-4.6	5e-05	7.67007e-05
	AN12255	Ferri-bacillibactin esterase BesA [Source:SWISS;Acc:O32102]	12.86	11.66	11.19	0.38	1.04	0.53	-3.74	5e-05	7.67007e-05
	AN12257	-	3.21	2.86	2.37	0.75	1.48	0.32	-1.39	0.02895	0.0355373
	AN1226	NAD-dependent protein deacetylase hst4 [Source:SWISS;Acc:Q5BE04]	18.59	16.52	18.98	42.19	39.84	35.31	1.51	5e-05	7.67007e-05
	AN12260	Blasticidin-S deaminase [Source:SWISS;Acc:P0C2P0]	16.27	14.24	15.51	3.62	5.07	2.7	-1.64	5e-05	7.67007e-05
	AN12262	-	4.5	5.92	4.15	1.6	0.19	1.21	-1.85	0.0004	0.000577603
	AN12269	-	0.25	0.21	0.24	1.21	0.97	1.6	2.89	5e-05	7.67007e-05
	AN12270	-	6.43	1.81	5.2	0	0	0	#NAME?	0.00105	0.00146558
	AN12273	-	1.46	0.81	0.41	0	0	0	#NAME?	5e-05	7.67007e-05
	AN12279	Chitotriosidase-1 [Source:SWISS;Acc:Q9D7Q1]	4.54	4.44	4.55	0.07	0.03	0.05	-6.07	5e-05	7.67007e-05
	AN12284	Palmitoyltransferase AKR1 [Source:SWISS;Acc:P0CS66]	14.29	16.54	13.62	2.25	2.04	3.41	-2.06	5e-05	7.67007e-05
	AN1229	Golgi SNAP receptor complex member 1 [Source:SWISS;Acc:P38736]	68.61	70.55	72.06	145.63	141.4	136.98	1.41	5e-05	7.67007e-05
	AN12290	Uncharacterized oxidoreductase C736.13 [Source:SWISS;Acc:O74959]	22.84	25.24	27.09	80.67	80.03	60.83	1.92	5e-05	7.67007e-05
	AN12291	Beta-lactamase domain-containing protein 2 [Source:SWISS;Acc:Q09621]	0.38	0.6	0.17	4.14	4.1	2.8	3.64	5e-05	7.67007e-05
	AN12293	Early growth response protein 2 [Source:SWISS;Acc:Q08427]	0.47	0.61	0.58	0.02	0	0.09	-3.35	0.0058	0.00758557
	AN12294	Nitrilotriacetate monooxygenase component A [Source:SWISS;Acc:P54989]	0.88	0.47	0.82	0.19	0.45	0.08	-1.17	0.0079	0.0101865
	AN12306	Short-chain dehydrogenase TIC 32, chloroplastic [Source:SWISS;Acc:Q6RVV4]	45.95	48.18	46.25	11.4	18.17	8.45	-1.48	5e-05	7.67007e-05
	AN12311	-	88.88	74.88	96.81	0.38	1.43	0.48	-6.36	5e-05	7.67007e-05
	AN12317	-	36.62	36.18	43.95	62.49	48.89	63.54	1.01	5e-05	7.67007e-05
	AN1232	-	14.49	13.11	14.5	25.41	27.71	25.03	1.3	5e-05	7.67007e-05
	AN12323	-	6.68	6.78	5.7	28.97	26.29	23.59	2.46	5e-05	7.67007e-05
	AN12324	Uncharacterized protein C1494.08c [Source:SWISS;Acc:O60082]	23.36	26.01	22.29	56.61	42.84	60.57	1.59	5e-05	7.67007e-05
	AN12326	-	0.32	0.11	0.21	2.44	2.12	2.09	3.81	5e-05	7.67007e-05
	AN1233	-	3.87	3.48	3.55	8.14	6.59	8.58	1.54	5e-05	7.67007e-05
	AN12330	Uncharacterized protein HI_0828 [Source:SWISS;Acc:P44887]	22.39	22.01	22.05	0	0	0	#NAME?	5e-05	7.67007e-05
	AN12331	None [Source:SWISS;Acc:Q9Y7D5]	5.85	6.03	5.57	0.02	0.01	0.01	-8.15	0.0008	0.00113042
	AN12333	Putative HC-toxin efflux carrier TOXA [Source:SWISS;Acc:Q00357]	20.12	20.56	19.91	0	0	0	#NAME?	5e-05	7.67007e-05
	AN12334	-	0	0	0	0.76	0.46	0.24	inf	0.00045	0.000647556
	AN12336	-	85.16	90.03	74.94	2.1	3.35	1.42	-4.8	5e-05	7.67007e-05
	AN12337	Uncharacterized protein slp1 [Source:SWISS;Acc:O59729]	9	9.37	7.66	16.18	12.34	12.48	1.05	5e-05	7.67007e-05
	AN12338	-	7.01	7.58	7.28	1.85	1.3	1.16	-1.93	0.0004	0.000577603
	AN12339	3-mercaptopyruvate sulfurtransferase [Source:SWISS;Acc:P25325]	17.32	17.86	17.06	2.85	2.69	2.45	-2.28	5e-05	7.67007e-05
	AN1234	-	13.84	13.24	14.52	4.95	4.26	2.75	-1.41	5e-05	7.67007e-05
	AN12348	-	75.52	78.55	67.75	8.46	4.3	5.44	-3.22	5e-05	7.67007e-05
	AN12353	-	7.03	6.98	7.59	1.45	0.92	0.87	-2.31	5e-05	7.67007e-05
	AN12359	-	3.4	5.98	3.63	0.78	0.19	2.22	-1.5	0.00165	0.00226541
	AN1236	-	22.65	24.02	16.13	8.32	6.79	8.4	-1.03	5e-05	7.67007e-05
	AN12361	-	1.53	0.95	1.66	3.96	4.07	3.08	1.83	0.00735	0.00951757
	AN12366	Probable metabolite transport protein YBR241C [Source:SWISS;Acc:P38142]	12.75	13.29	13.91	32.97	30.31	28.27	1.6	5e-05	7.67007e-05
	AN12368	-	8.72	9.64	8.92	0.18	0.35	0.11	-5.03	5e-05	7.67007e-05
	AN12369	-	2.39	2.75	2.08	0.03	0.18	0.11	-4.01	0.0001	0.000150774
	AN12373	Uncharacterized protein C1F12.04c [Source:SWISS;Acc:Q10346]	25.32	31.14	27.48	9.96	11	4.6	-1.32	5e-05	7.67007e-05
	AN12375	-	0.81	2.7	0.87	0	0	0	#NAME?	5e-05	7.67007e-05
	AN12377	-	0.64	1.25	1.31	14.62	16.03	15.14	4.22	5e-05	7.67007e-05
	AN12378	-	5.12	3.82	5.23	0.43	0.32	0.6	-2.98	0.00895	0.0114758
	AN12386	Dol-P-Man:Man(5)GlcNAc(2)-PP-Dol alpha-1,3-mannosyltransferase [Source:SWISS;Acc:Q0TVF9]	11.23	13.69	13.71	1.21	3.39	1.41	-2.28	5e-05	7.67007e-05
	AN12391	-	5.3	3.72	4.54	0.22	0	0.14	-4.87	0.0085	0.0109233
	AN12392	-	14.49	14.18	13.16	4.27	1.44	1.54	-2.17	5e-05	7.67007e-05
	AN12396	Carboxyvinyl-carboxyphosphonate phosphorylmutase [Source:SWISS;Acc:P11435]	1.01	1.3	0.37	0	0	0	#NAME?	5e-05	7.67007e-05
	AN12397	-	0.51	0.84	1.08	0	0	0	#NAME?	0.0003	0.00043748
	AN12398	-	8.18	7.71	6.27	0.91	0.81	0.58	-2.89	5e-05	7.67007e-05
	AN12403	cytokinesis protein 3 [Source:SWISS;Acc:O14302]	6.93	6.57	6.66	0.36	0.73	0.33	-3.41	5e-05	7.67007e-05
	AN12404	1-aminocyclopropane-1-carboxylate deaminase [Source:SWISS;Acc:Q0K1H0]	15.99	16.12	17.09	0.68	0.98	0.62	-4	0.04015	0.0485951
	AN12409	-	4.23	3.62	3.91	0.23	0.59	0.57	-2.63	5e-05	7.67007e-05
	AN12417	Transcription initiation factor IIF subunit alpha [Source:SWISS;Acc:O94416]	19.16	18.27	16.72	41.85	37.15	47.78	1.65	5e-05	7.67007e-05
	AN12419	DNA-directed RNA polymerase I subunit rpa1 [Source:SWISS;Acc:P15398]	7.25	6.97	7.05	20.48	14.74	14.79	1.65	5e-05	7.67007e-05
	AN12426	Plasma membrane proteolipid 3 [Source:SWISS;Acc:Q4HXT6]	51.5	49.15	51	73.61	83.19	79.97	1.08	0.00015	0.000223148
	AN12427	Ubiquitin carboxyl-terminal hydrolase 21 [Source:SWISS;Acc:Q9UTT1]	10.24	9.86	11.8	35.55	36.77	39.53	2.22	5e-05	7.67007e-05
	AN12429	Uncharacterized protein C1A6.05c [Source:SWISS;Acc:Q9Y827]	4.33	4.25	4.46	24.5	25.36	19.93	2.82	5e-05	7.67007e-05
	AN1243	Uncharacterized MFS-type transporter C947.06c [Source:SWISS;Acc:O43081]	9.45	10.4	9.36	91.59	87.09	93.68	3.63	5e-05	7.67007e-05
	AN12434	-	2.7	3.15	1.68	0.19	0.47	0.49	-2.22	0.01655	0.020747
	AN12435	-	3.01	2.65	3.32	6.23	7.66	4.31	1.42	5e-05	7.67007e-05
	AN1244	Mitochondrial outer membrane protein iml2 [Source:SWISS;Acc:A2QQE8]	12.43	11.44	11.77	102.07	89.46	100.54	3.47	5e-05	7.67007e-05
	AN12441	Uncharacterized protein AF_2225 [Source:SWISS;Acc:O28058]	30.38	28.56	27.06	0.29	0.47	0.31	-5.89	5e-05	7.67007e-05
	AN12443	-	4.36	4.49	4.46	1.44	1.51	0.61	-1.52	5e-05	7.67007e-05
	AN12449	NAD(P) transhydrogenase, mitochondrial [Source:SWISS;Acc:P11024]	44.57	42.05	44.78	11.86	12.88	11.36	-1.47	5e-05	7.67007e-05
	AN12452	Cholinephosphotransferase 1 [Source:SWISS;Acc:P17898]	26.36	24.5	22.62	3.13	3.25	3.37	-2.49	5e-05	7.67007e-05
	AN12457	Brefeldin A resistance protein [Source:SWISS;Acc:P41820]	18.13	18.42	21.12	55.68	49.94	43.05	1.78	5e-05	7.67007e-05
	AN12458	Putative peroxisomal-coenzyme A synthetase [Source:SWISS;Acc:O74976]	0.41	0.24	0.33	2.95	2.7	2.43	3.46	5e-05	7.67007e-05
	AN1246	Phosphoglycerate kinase [Source:SWISS;Acc:P11977]	2624.22	2896.93	2663.23	669.5	669.86	658.75	-1.61	5e-05	7.67007e-05
	AN12460	-	3.13	3.21	2.28	0.97	0.67	0.6	-1.51	5e-05	7.67007e-05
	AN12461	-	13.27	13.57	11.97	0.44	0.67	0.36	-4.34	5e-05	7.67007e-05
	AN1247	Protein sym1 [Source:SWISS;Acc:O14142]	194.64	181.31	194.4	1758.45	1630.09	2101.16	3.71	5e-05	7.67007e-05
	AN12471	-	5.32	5.57	5.23	10.39	9.92	9.25	1.28	5e-05	7.67007e-05
	AN12472	-	20.76	21.79	23.62	0.64	0.69	0.52	-4.77	5e-05	7.67007e-05
	AN12473	Heat shock protein SSB1 [Source:SWISS;Acc:P87222]	289.99	283.84	272.59	1041.7	822.03	971.85	2.15	5e-05	7.67007e-05
	AN12474	General negative regulator of transcription subunit 4 [Source:SWISS;Acc:P34909]	15.32	13.94	13.67	67.32	56.32	57.82	2.49	5e-05	7.67007e-05
	AN12476	Glutathione synthetase [Source:SWISS;Acc:Q08220]	22.41	24.96	25.2	5.62	6.92	4.58	-1.67	5e-05	7.67007e-05
	AN12477	-	47.87	47.31	47.52	0.2	0.23	0.2	-7.4	5e-05	7.67007e-05
	AN12478	Inosine-5'-monophosphate dehydrogenase [Source:SWISS;Acc:Q4WHZ9]	93.55	88.65	90.53	513.82	424.53	467.58	2.77	5e-05	7.67007e-05
	AN1248	-	10.43	11.66	11.18	2.26	2.87	2.24	-1.75	5e-05	7.67007e-05
	AN12480	-	6.17	6.46	6.22	1.01	0.99	0.8	-2.35	5e-05	7.67007e-05
	AN12481	-	1.67	1.8	1.49	5.47	3.32	4.55	1.86	5e-05	7.67007e-05
	AN12487	-	23.69	23.42	22.76	0.04	0	0.05	-9.24	0.04575	0.0547863
	AN12488	Uncharacterized protein C757.02c [Source:SWISS;Acc:O74913]	2.39	2.12	2.08	7.73	7.37	4.79	1.99	5e-05	7.67007e-05
	AN12490	Uncharacterized MFS-type transporter C18.02 [Source:SWISS;Acc:O74852]	5.14	5.73	4.9	9.83	10.58	10.35	1.36	0.00095	0.0013323
	AN1250	-	486.18	472.01	516.12	5.94	6.65	5.79	-5.91	5e-05	7.67007e-05
	AN1251	Nutrient and stress factor 1 [Source:SWISS;Acc:Q12132]	76.78	68.51	70.13	1.13	1.01	0.69	-5.84	5e-05	7.67007e-05
	AN1254	INO80 complex subunit 1 [Source:SWISS;Acc:Q9UTM0]	21.54	20.28	22.56	92.19	96.8	87.6	2.53	5e-05	7.67007e-05
	AN1255	Chromodomain helicase hrp3 [Source:SWISS;Acc:O14139]	17.42	16.09	16.66	59.27	50.27	58.56	2.18	5e-05	7.67007e-05
	AN1256	Translation initiation factor RLI1 [Source:SWISS;Acc:Q03195]	46.58	49.87	46.55	95.36	87.57	80.34	1.3	5e-05	7.67007e-05
	AN1257	Galactinol synthase 3 [Source:SWISS;Acc:O80518]	0.39	0.97	0.33	12.4	16.14	12.82	5.02	5e-05	7.67007e-05
	AN1258	-	56.61	53.13	54.5	0.49	0.5	0.39	-6.49	5e-05	7.67007e-05
	AN1259	Pre-mRNA-splicing factor clf1 [Source:SWISS;Acc:Q5BDX1]	18.11	19.8	18.57	6.54	5.42	5.88	-1.25	5e-05	7.67007e-05
	AN1260	Pre-mRNA-processing factor 31 [Source:SWISS;Acc:O42904]	27.33	29.1	25.8	60.16	49	56.64	1.43	5e-05	7.67007e-05
	AN1261	UPF0643 protein PB2B2.08 [Source:SWISS;Acc:Q9HDU7]	2.31	2.14	1.67	0.3	0.97	0.47	-1.41	0.002	0.00272836
	AN1262	-	1333.66	1391.11	1250.33	2.38	2.86	1.19	-8.89	5e-05	7.67007e-05
	AN1263	Adenosylhomocysteinase [Source:SWISS;Acc:P83783]	437.8	393.41	435.96	148.36	150.81	128.98	-1.16	5e-05	7.67007e-05
	AN1266	Pre-mRNA-processing ATP-dependent RNA helicase prp5 [Source:SWISS;Acc:Q5BDW4]	12.86	13.03	12.39	85.31	76.06	102.92	3.23	5e-05	7.67007e-05
	AN1267	-	105.52	100.57	98.84	15.5	15.26	17.56	-2.24	5e-05	7.67007e-05
	AN1268	-	3.32	3.52	3.44	1.25	0.86	1.09	-1.28	5e-05	7.67007e-05
	AN1269	S-adenosylmethionine mitochondrial carrier protein [Source:SWISS;Acc:Q5U680]	7.05	7.22	9	25.85	25	28.16	2.16	5e-05	7.67007e-05
	AN1271	Kynurenine formamidase [Source:SWISS;Acc:A5DNX8]	11.73	11.82	13.1	0.57	0.48	0.56	-4.11	0.00155	0.00213612
	AN1274	Glycerol 2-dehydrogenase (NADP(+)) [Source:SWISS;Acc:P14065]	519.55	497.25	519.06	139.91	261.05	133.47	-1.08	5e-05	7.67007e-05
	AN1278	-	136.07	134.36	137.19	515.31	539.64	676.72	2.59	5e-05	7.67007e-05
	AN1279	-	14.42	13.32	15.61	1.05	1.08	1.81	-3	5e-05	7.67007e-05
	AN1281	Mitochondrial import inner membrane translocase subunit tim44 [Source:SWISS;Acc:O60084]	30.09	29.92	28.45	70.12	58.95	68.36	1.58	5e-05	7.67007e-05
	AN1285	Endo-beta-1,4-glucanase A [Source:SWISS;Acc:Q5BDU5]	2.26	3.01	2.66	0.22	0	0.09	-4.36	0.00015	0.000223148
	AN1288	Uncharacterized HTH La-type RNA-binding protein C1527.03 [Source:SWISS;Acc:Q9P6K0]	25.4	23.25	24.48	48.48	39.57	37.61	1.19	5e-05	7.67007e-05
	AN1290	K(+)/H(+) antiporter 1 [Source:SWISS;Acc:Q9P7I1]	8.94	8.13	9.23	31.55	28.54	25.03	2.1	5e-05	7.67007e-05
	AN1293	Phosphatidate phosphatase PPAPDC1B [Source:SWISS;Acc:Q3UMZ3]	13.03	13.63	13.79	5.84	5.14	4.44	-1.01	5e-05	7.67007e-05
	AN1295	Ankyrin repeat-containing protein P1E11.10 [Source:SWISS;Acc:Q9UU77]	8.38	8.47	10.28	43.51	32.98	37.19	2.49	5e-05	7.67007e-05
	AN1296	tRNA ligase 1 [Source:SWISS;Acc:Q10313]	6.17	5.65	6.96	20.4	16.22	18.22	1.94	5e-05	7.67007e-05
	AN1298	-	38.77	36.32	37.85	90.75	70.06	83.74	1.52	5e-05	7.67007e-05
	AN1300	Norsolorinic acid ketoreductase [Source:SWISS;Acc:Q00278]	9.01	9.58	8.08	2.28	1.8	1.02	-2.03	5e-05	7.67007e-05
	AN1304	-	19.62	20.92	19.49	0.9	1.55	1.31	-3.52	5e-05	7.67007e-05
	AN1306	Severin [Source:SWISS;Acc:P10733]	16.89	18.09	14.59	0.25	0.29	0.26	-5.52	5e-05	7.67007e-05
	AN1307	-	1.72	2.11	1.92	0	0	0	#NAME?	5e-05	7.67007e-05
	AN1310	6-hydroxy-D-nicotine oxidase [Source:SWISS;Acc:P08159]	4.21	4.59	4.23	1.43	0.75	1.09	-1.59	5e-05	7.67007e-05
	AN1311	-	4.39	4.78	4.04	0	0	0	#NAME?	5e-05	7.67007e-05
	AN1312	Zinc-binding alcohol dehydrogenase domain-containing protein cipB [Source:SWISS;Acc:Q5AUY5]	7.42	7.13	6.45	0.21	0	0	-6.25	0.0215	0.0266855
	AN1314	Lipase 1 [Source:SWISS;Acc:P17573]	0.11	0.02	0.07	5.4	6.3	4.01	6.66	0.0016	0.00219907
	AN1315	Protein kinase dsk1 [Source:SWISS;Acc:P36616]	2.92	2.93	2.08	0	0	0	#NAME?	5e-05	7.67007e-05
	AN1320	Endo-1,4-beta-xylanase B [Source:SWISS;Acc:P26223]	0	0	0.32	4.35	4	3.19	5.51	0.0193	0.0240626
	AN1322	Interferon-induced GTP-binding protein Mx1 [Source:SWISS;Acc:Q28379]	0.64	0.59	0.88	0.19	0.24	0.11	-1.59	5e-05	7.67007e-05
	AN1328	N-terminal acetyltransferase A complex catalytic subunit ard1 [Source:SWISS;Acc:Q9UTI3]	96.14	98.14	107.28	20.82	21.78	14.84	-1.99	5e-05	7.67007e-05
	AN1336	-	13.51	13.71	11.99	30.6	25.8	31.79	1.62	5e-05	7.67007e-05
	AN1338	-	30.46	32.25	35.43	1.1	0.98	0.91	-4.61	5e-05	7.67007e-05
	AN1340	Polyadenylate-binding protein 2 [Source:SWISS;Acc:O14327]	55.4	56.43	56.62	96.68	100.15	97.92	1.25	5e-05	7.67007e-05
	AN1344	Probable translation initiation factor eIF-2B subunit beta [Source:SWISS;Acc:Q9UT76]	26.23	25.01	24.83	51.32	47.27	48.25	1.39	5e-05	7.67007e-05
	AN1346	-	12.29	11.34	11.97	27.45	24.24	23.47	1.48	5e-05	7.67007e-05
	AN1347	-	21.15	19.19	16.89	41.11	28.87	27.5	1.21	5e-05	7.67007e-05
	AN1348	54S ribosomal protein L8, mitochondrial [Source:SWISS;Acc:O94345]	56.77	58.22	58.88	111.06	95.3	101.41	1.23	5e-05	7.67007e-05
	AN1349	R3H domain-containing protein 1 [Source:SWISS;Acc:Q15032]	22.48	20.71	22.34	84.5	78.46	75.9	2.27	5e-05	7.67007e-05
	AN1351	Pentatricopeptide repeat-containing protein At5g02860 [Source:SWISS;Acc:Q9LYZ9]	13.52	13.2	13.57	26.33	19.26	21.2	1.15	5e-05	7.67007e-05
	AN1353	Transcription initiation factor TFIID subunit 13 [Source:SWISS;Acc:P11747]	15.08	12.64	15.01	44.22	35.83	37.16	1.87	5e-05	7.67007e-05
	AN1354	U3 small nucleolar RNA-associated protein 25 [Source:SWISS;Acc:Q5BDM6]	7.25	6.26	6.57	32.35	27.37	30.5	2.58	5e-05	7.67007e-05
	AN1355	Uncharacterized membrane protein YMR253C [Source:SWISS;Acc:Q04835]	7.99	8.09	9.12	43.07	30.12	43.11	2.63	5e-05	7.67007e-05
	AN1356	-	481.49	434	543.23	160.19	172	191.75	-1.05	5e-05	7.67007e-05
	AN1363	Probable ATP-dependent RNA helicase DHX35 [Source:SWISS;Acc:Q9H5Z1]	15.84	15.1	15.38	23.84	22.73	23.69	1.03	5e-05	7.67007e-05
	AN1364	PITH domain-containing protein P35G2.02 [Source:SWISS;Acc:Q9P7A1]	7.57	7.25	8.14	14.84	11.34	14.07	1.25	0.0001	0.000150774
	AN1365	Charged multivesicular body protein 6 [Source:SWISS;Acc:Q503V0]	17.17	14.62	15.8	22.84	19.36	27.9	1.03	5e-05	7.67007e-05
	AN1366	Uncharacterized AAA domain-containing protein C16E9.10c [Source:SWISS;Acc:O14325]	9.25	9.05	8.81	31.97	27.62	30.94	2.16	5e-05	7.67007e-05
	AN1367	Ribosome biogenesis protein erb1 [Source:SWISS;Acc:Q5BDL3]	12.46	11.83	12.6	43.7	34.67	38.69	2.09	5e-05	7.67007e-05
	AN1368	-	38.93	37.86	39.35	97	82.04	85.06	1.59	5e-05	7.67007e-05
	AN1371	-	11.77	13.3	14.77	1.97	1.94	1.81	-2.37	0.00015	0.000223148
	AN1374	-	7.23	6.65	6.72	1.56	1.41	1.26	-1.87	5e-05	7.67007e-05
	AN1375	-	15.12	16.52	14.87	36.14	31.86	31.23	1.53	5e-05	7.67007e-05
	AN1376	Phosphatidyl-N-methylethanolamine N-methyltransferase [Source:SWISS;Acc:P05375]	146.85	159.84	150.59	21.85	17.88	26.1	-2.36	5e-05	7.67007e-05
	AN1378	-	3273.95	3299.47	3401.98	910.53	891.62	892.91	-1.45	5e-05	7.67007e-05
	AN1381	-	13.68	11.11	12.9	52.9	38.71	44	2.27	5e-05	7.67007e-05
	AN1383	mRNA stability protein mug134 [Source:SWISS;Acc:P79058]	96.52	93.39	92.89	206.74	190.88	200.18	1.49	5e-05	7.67007e-05
	AN1385	Probable cytosolic iron-sulfur protein assembly protein 1 [Source:SWISS;Acc:Q5BDJ5]	28.98	28.53	30.37	11.17	10.13	7.74	-1.21	5e-05	7.67007e-05
	AN1386	T-complex protein 11-like protein 2 [Source:SWISS;Acc:Q8K1H7]	24.53	23.84	23.85	65.18	68.89	63.4	1.86	5e-05	7.67007e-05
	AN1387	Meiotic recombination protein rec14 [Source:SWISS;Acc:Q09150]	52.77	55.61	52.68	17.79	20.17	17.33	-1.12	5e-05	7.67007e-05
	AN1390	Metal homeostasis factor ATX1 [Source:SWISS;Acc:P38636]	145.38	150.81	155.53	27.19	24.79	20.06	-2.22	5e-05	7.67007e-05
	AN1391	-	7.26	7.45	6.58	14.47	11.39	12.92	1.29	5e-05	7.67007e-05
	AN1394	Septin homolog spn2 [Source:SWISS;Acc:Q09116]	176.51	163.27	167.21	14.27	9.11	10.4	-3.49	5e-05	7.67007e-05
	AN1396	Glycerol-3-phosphate dehydrogenase, mitochondrial [Source:SWISS;Acc:A6QLU1]	216.06	215.84	220.16	331.5	445.29	396.71	1.27	5e-05	7.67007e-05
	AN1398	DASH complex subunit dad2 [Source:SWISS;Acc:Q9UTG8]	27.55	25.94	24.58	3.71	3.54	2.2	-2.62	5e-05	7.67007e-05
	AN1403	Delta-aminolevulinic acid dehydratase [Source:SWISS;Acc:O42768]	37.87	39.82	35.47	89.4	71.08	80.44	1.51	5e-05	7.67007e-05
	AN1406	-	21.6	20.42	21.47	44.56	46	40.53	1.48	5e-05	7.67007e-05
	AN1408	116 kDa U5 small nuclear ribonucleoprotein component [Source:SWISS;Acc:Q5F3X4]	30.41	32.12	28.78	60.73	51	53.17	1.27	5e-05	7.67007e-05
	AN1411	-	14.18	15.22	14.41	5.35	5.17	4.31	-1.12	0.01895	0.0236359
	AN1412	Probable lysosomal cobalamin transporter [Source:SWISS;Acc:Q5BDG8]	7.21	5.9	6.74	43.73	35.62	42.8	3.05	5e-05	7.67007e-05
	AN1414	Protein pacG [Source:SWISS;Acc:Q05534]	7.35	6.86	7.53	92.27	101.1	80.27	4.08	5e-05	7.67007e-05
	AN1415	-	7	6.76	5.32	9.17	9.59	12.94	1.17	5e-05	7.67007e-05
	AN1416	Uncharacterized lipoprotein YbbD [Source:SWISS;Acc:P40406]	23.13	21.6	23.82	8.33	7.26	7.8	-1.13	5e-05	7.67007e-05
	AN1417	-	0.69	0.93	0.68	1.47	1.7	1.19	1.36	0.0045	0.00595082
	AN1418	Glucosamine-6-phosphate isomerase 1 [Source:SWISS;Acc:A4FV08]	71.3	72.7	66.34	1878.85	1652.92	1959.72	5.14	5e-05	7.67007e-05
	AN1420	Protein sip5 [Source:SWISS;Acc:Q5BDG0]	19.72	17.98	21.09	86.2	78.16	83.83	2.5	5e-05	7.67007e-05
	AN1421	-	2.45	2.78	2.09	8.33	5.28	9.39	2.07	5e-05	7.67007e-05
	AN1422	-	11.27	12.91	12.52	47.78	46.94	49.29	2.41	5e-05	7.67007e-05
	AN1423	Uncharacterized membrane protein YCR023C [Source:SWISS;Acc:P25351]	7.71	7.87	7.42	284.43	268.17	310.57	5.66	5e-05	7.67007e-05
	AN1424	-	8.02	8.86	8	3.15	2.42	2.08	-1.3	5e-05	7.67007e-05
	AN1425	Cutinase transcription factor 1 beta [Source:SWISS;Acc:P52959]	9.65	8.67	9.79	91.69	85.57	100.15	3.74	5e-05	7.67007e-05
	AN1427	UNC93-like protein C922.05c [Source:SWISS;Acc:Q9URX1]	19.99	18.78	18.46	798.25	609.21	620.35	5.55	5e-05	7.67007e-05
	AN1428	Putative N-acetylglucosamine-6-phosphate deacetylase [Source:SWISS;Acc:Q5BJY6]	10.04	9.91	10.5	976.79	942.8	965.25	6.98	5e-05	7.67007e-05
	AN1430	NAD/NADP-dependent betaine aldehyde dehydrogenase [Source:SWISS;Acc:A3M365]	49.65	52.12	54.44	106.58	107.21	86.87	1.35	5e-05	7.67007e-05
	AN1431	-	14.99	13.13	13.53	3.92	2.43	3.77	-1.59	5e-05	7.67007e-05
	AN1433	Para-nitrobenzyl esterase [Source:SWISS;Acc:P37967]	4.11	3.92	3.11	7.35	6.08	5.32	1.16	0.00385	0.00511935
	AN1434	Probable nucleolar complex protein 14 [Source:SWISS;Acc:O43051]	7.15	6.1	7.01	43.84	35.14	37.16	2.92	5e-05	7.67007e-05
	AN1436	-	9.59	9.97	10.09	33.79	28.91	29.92	2.06	5e-05	7.67007e-05
	AN1437	-	19.89	18.65	19.41	2.85	2.48	2.24	-2.52	5e-05	7.67007e-05
	AN1438	-	8.8	8.67	8.15	2.81	2.63	2.3	-1.29	5e-05	7.67007e-05
	AN1441	-	0.31	0.54	0.27	1.75	1.15	1.78	2.5	5e-05	7.67007e-05
	AN1443	-	48.59	48.62	46.71	6.9	5.52	6.8	-2.46	5e-05	7.67007e-05
	AN1447	DNA-directed RNA polymerase III subunit rpc8 [Source:SWISS;Acc:O94285]	20.36	20.53	20.16	45.66	39.55	42.47	1.46	5e-05	7.67007e-05
	AN1448	-	14.26	14.62	15.6	45.67	36.23	40.46	1.86	5e-05	7.67007e-05
	AN1449	-	659.52	657.65	687.12	90.46	68.01	70.28	-2.7	5e-05	7.67007e-05
	AN1450	-	169.43	170.53	170.66	38.4	44.84	39.93	-1.66	5e-05	7.67007e-05
	AN1452	Nucleolar protein 12 [Source:SWISS;Acc:Q5BDC8]	9.81	10.66	8.66	24.28	21.89	25.27	1.71	5e-05	7.67007e-05
	AN1453	-	15	14.85	14.27	28.06	24.87	22.6	1.19	5e-05	7.67007e-05
	AN1455	Dolichyl-diphosphooligosaccharide--protein glycosyltransferase subunit stt3 [Source:SWISS;Acc:O94335]	52.56	54.16	53.5	8.91	11.78	6.72	-2.15	5e-05	7.67007e-05
	AN1459	None [Source:SWISS;Acc:Q59X23]	89.04	89.37	84.68	23.32	23.67	19.65	-1.55	5e-05	7.67007e-05
	AN1463	-	4.58	3.7	3.93	12.28	13.35	10.61	2	5e-05	7.67007e-05
	AN1467	Protein phosphatase 2C homolog 7, mitochondrial [Source:SWISS;Acc:P38797]	20.29	16.91	20.12	201.84	196.51	178.72	3.75	5e-05	7.67007e-05
	AN1468	U4/U6 small nuclear ribonucleoprotein Prp4 [Source:SWISS;Acc:Q9DAW6]	12.48	12.9	12.76	30.42	25.23	23.05	1.43	5e-05	7.67007e-05
	AN1469	J-type co-chaperone JAC1, mitochondrial [Source:SWISS;Acc:P53193]	49.94	52.57	55.09	115.66	123.42	91.37	1.45	5e-05	7.67007e-05
	AN1470	-	14.42	14.56	12.79	1.42	1.38	1.58	-2.82	5e-05	7.67007e-05
	AN1471	-	17.36	21	16.85	1.02	0.97	1.79	-3.4	5e-05	7.67007e-05
	AN1472	Putative malic acid transport protein [Source:SWISS;Acc:O59815]	17.77	15.37	16.3	1.76	2.69	1.39	-2.73	5e-05	7.67007e-05
	AN1474	RNA 3'-terminal phosphate cyclase-like protein [Source:SWISS;Acc:Q9Y2P8]	8.33	7.27	7.52	21.89	21.87	21.08	1.89	5e-05	7.67007e-05
	AN1475	Tip elongation protein 1 [Source:SWISS;Acc:P79065]	53.16	50.81	54.71	0.82	0.6	0.54	-5.96	5e-05	7.67007e-05
	AN1480	Ureidoglycolate lyase [Source:SWISS;Acc:P32459]	23.4	22.69	26.32	3.56	3.68	2.61	-2.49	5e-05	7.67007e-05
	AN1482	Acetoacetyl-CoA synthetase [Source:SWISS;Acc:Q5ZLG0]	2.55	2.35	2.4	9.96	10.2	9.38	2.41	5e-05	7.67007e-05
	AN1483	Peroxisomal membrane protein 4 [Source:SWISS;Acc:Q9JJW0]	51.12	49.6	50.75	80.91	87.92	84.96	1.11	5e-05	7.67007e-05
	AN1486	Probable ribonuclease P protein subunit 3 [Source:SWISS;Acc:P87120]	8.4	7.54	9.55	14.49	13.34	12.63	1.08	5e-05	7.67007e-05
	AN1490	-	80.18	77.62	88.79	292.97	242.68	323.46	2.26	5e-05	7.67007e-05
	AN1493	-	487.87	503.16	476.67	28.73	26.58	23.24	-3.78	5e-05	7.67007e-05
	AN1497	-	0.52	0.37	0.34	3.71	2.3	2.74	3.27	5e-05	7.67007e-05
	AN1500	Zinc finger protein PLAG1 [Source:SWISS;Acc:Q9QYE0]	242.92	237.77	231.89	2.31	2.43	1.43	-6.45	5e-05	7.67007e-05
	AN1502	Beta-hexosaminidase [Source:SWISS;Acc:P43077]	11.72	11.86	13.17	2.11	2.23	1.41	-2.29	5e-05	7.67007e-05
	AN1503	Probable 4-hydroxy-2-oxoglutarate aldolase, mitochondrial [Source:SWISS;Acc:Q5BD77]	15.37	16.66	16.36	34.14	29.61	23.84	1.24	5e-05	7.67007e-05
	AN1504	-	9.1	8.61	8.94	20.74	15.68	16.59	1.38	0.0001	0.000150774
	AN1505	N amino acid transport system protein [Source:SWISS;Acc:P38680]	72.9	69.19	80.53	254.2	234.12	254.47	2.14	5e-05	7.67007e-05
	AN1508	U6 snRNA phosphodiesterase [Source:SWISS;Acc:Q7SEZ0]	4.33	3.83	3.36	0.53	0.31	0.38	-2.83	5e-05	7.67007e-05
	AN1510	Endoplasmic oxidoreductin-1 [Source:SWISS;Acc:Q7SEY9]	414.99	436.41	397.05	101.94	92.38	103.64	-1.65	5e-05	7.67007e-05
	AN1511	Peroxisomal membrane protein PAS20 [Source:SWISS;Acc:P80667]	116.11	110.84	112.28	184.64	174.91	177.04	1.08	5e-05	7.67007e-05
	AN1515	-	39.64	33.65	38.47	0.9	1.16	0.63	-4.97	5e-05	7.67007e-05
	AN1517	Protein gar2 [Source:SWISS;Acc:P41891]	8.26	8.89	8.72	48.83	38.76	42.17	2.73	5e-05	7.67007e-05
	AN1518	Uncharacterized transcriptional regulatory protein C139.03 [Source:SWISS;Acc:Q9UTN0]	17.16	14.83	16.02	79.75	71.13	74.05	2.65	5e-05	7.67007e-05
	AN1519	Protein argonaute MEL1 [Source:SWISS;Acc:Q851R2]	2.53	2.61	2.34	0.44	0.55	0.43	-2	5e-05	7.67007e-05
	AN1520	-	11.54	11.94	11.18	3.04	3.13	2.56	-1.56	5e-05	7.67007e-05
	AN1522	Uncharacterized endoplasmic reticulum membrane protein C16E8.02 [Source:SWISS;Acc:O13737]	191.18	206.51	201.17	53.22	61.33	58.68	-1.4	5e-05	7.67007e-05
	AN1524	Methylenetetrahydrofolate dehydrogenase [NAD(+)] [Source:SWISS;Acc:Q9P786]	36.21	35.45	34.01	75.03	61.37	56.71	1.29	5e-05	7.67007e-05
	AN1525	Signal peptidase complex subunit SPC2 [Source:SWISS;Acc:Q04969]	37.11	39.49	38.79	8.86	6.18	6.98	-1.95	5e-05	7.67007e-05
	AN1527	FAS1 domain-containing protein AN1527 [Source:SWISS;Acc:Q5BD53]	70.7	67.84	72.54	118.3	100.83	127.31	1.13	5e-05	7.67007e-05
	AN1529	-	1.93	2.09	1.91	0.17	0.17	0.07	-3.48	5e-05	7.67007e-05
	AN1532	-	0.3	0.07	0.13	0.68	1.2	0.93	2.9	0.0081	0.01044
	AN1533	Uncharacterized protein C1604.06c [Source:SWISS;Acc:O94372]	6.98	7.45	7.02	27	22.11	21.53	2.13	5e-05	7.67007e-05
	AN1535	Protein DSF2 [Source:SWISS;Acc:P38213]	23.41	23.12	23.82	4.04	4.12	3.73	-2.15	5e-05	7.67007e-05
	AN1536	-	60.45	62.32	61.52	1.44	1.52	1.29	-5.01	5e-05	7.67007e-05
	AN1537	Zinc finger CCCH domain-containing protein C337.12 [Source:SWISS;Acc:O74823]	18.31	17.61	16.6	29.66	24.29	25.95	1.03	5e-05	7.67007e-05
	AN1538	Transcription initiation factor IIF subunit beta [Source:SWISS;Acc:O94424]	37.27	38.13	40.65	93.94	94.23	97.52	1.72	5e-05	7.67007e-05
	AN1539	COP9 signalosome complex subunit 4 [Source:SWISS;Acc:Q9C467]	14.2	13.55	12.97	24.05	23.58	16.01	1.06	5e-05	7.67007e-05
	AN1541	Vanillin dehydrogenase [Source:SWISS;Acc:O05619]	2.71	2.56	2.4	10.45	10.11	7.89	2.3	5e-05	7.67007e-05
	AN1542	Oligoxyloglucan-reducing end-specific xyloglucanase [Source:SWISS;Acc:Q5BD38]	24.24	23.32	22.17	0.95	0.81	0.9	-4.29	5e-05	7.67007e-05
	AN1545	Protein phosphatase PP2A regulatory subunit B [Source:SWISS;Acc:Q12702]	78.25	70.1	77.39	239.64	240.59	232.41	2.1	5e-05	7.67007e-05
	AN1546	Paired amphipathic helix protein pst1 [Source:SWISS;Acc:Q09750]	19.86	19.45	19.95	35.11	34.35	31.02	1.17	5e-05	7.67007e-05
	AN1547	Acetyl-CoA hydrolase [Source:SWISS;Acc:P15937]	119.23	115.04	110.86	674.12	721.18	714.08	3.03	5e-05	7.67007e-05
	AN1548	Vibriobactin-specific 2,3-dihydro-2,3-dihydroxybenzoate dehydrogenase [Source:SWISS;Acc:Q56632]	3.27	4	4.14	1.16	1.79	0.86	-1.2	0.0001	0.000150774
	AN1549	-	4212.43	4151.81	4252.43	0.4	0.1	0.39	-13.4	5e-05	7.67007e-05
	AN1550	-	12.79	13.34	10.67	0.08	0.06	0.17	-6.39	5e-05	7.67007e-05
	AN1551	Probable beta-glucosidase btgE [Source:SWISS;Acc:Q5BD29]	682.44	662.75	682.63	0.43	0.69	0.37	-10	5e-05	7.67007e-05
	AN1552	-	0.94	1.11	1.26	0.16	0.18	0.13	-2.36	0.0026	0.00350973
	AN1553	Terrelysin [Source:SWISS;Acc:Q0CRX8]	6.33	8.29	5.95	1586.44	1605.23	1663.13	8.26	5e-05	7.67007e-05
	AN1555	Chitin synthase D [Source:SWISS;Acc:P78611]	51.91	52.47	51.2	7.64	6.19	7.02	-2.47	5e-05	7.67007e-05
	AN1560	Cell cycle serine/threonine-protein kinase CDC5/MSD2 [Source:SWISS;Acc:P32562]	10.74	10.96	10.06	0.17	0.21	0.27	-5.19	5e-05	7.67007e-05
	AN1561	-	116.08	115.87	112.59	26.18	22.51	25.09	-1.82	5e-05	7.67007e-05
	AN1565	Palmitoyltransferase pfa4 [Source:SWISS;Acc:Q5BD15]	4.92	5.23	4.99	1.82	1.74	1.64	-1.13	5e-05	7.67007e-05
	AN1566	Uncharacterized methyltransferase C70.08c [Source:SWISS;Acc:O74529]	1.63	1.56	1.68	0.53	0.51	0.54	-1.22	0.00765	0.0098795
	AN1568	Uncharacterized sugar kinase YDR109C [Source:SWISS;Acc:Q04585]	0.49	0.59	0.5	0.05	0.12	0.06	-2.4	0.00225	0.00305393
	AN1569	Uncharacterized transcriptional regulatory protein C530.05 [Source:SWISS;Acc:O59741]	3.9	3.75	3.51	0.55	0.51	0.2	-2.75	5e-05	7.67007e-05
	AN1571	Alpha-N-arabinofuranosidase B [Source:SWISS;Acc:O74288]	3.84	4.04	3.51	0	0.06	0.07	-5.88	0.0047	0.00620007
	AN1572	-	12.45	14.06	12.04	1.81	2.63	1.77	-2.25	5e-05	7.67007e-05
	AN1577	Lactose permease [Source:SWISS;Acc:P07921]	0.14	0.28	0.25	0.26	0.65	0.4	1.37	0.00915	0.011724
	AN1578	-	3.52	3.83	3.31	8.62	8.64	8.33	1.7	5e-05	7.67007e-05
	AN1579	-	1.56	1	1.32	0.13	0.05	0.05	-3.62	0.04585	0.0548845
	AN1584	Arginine metabolism regulation protein II [Source:SWISS;Acc:P05085]	0.17	0.28	0.4	0.87	0.78	1.06	2.1	5e-05	7.67007e-05
	AN1586	Copper amine oxidase 1 [Source:SWISS;Acc:Q12556]	3.94	3.35	2.9	1.29	0.59	1.19	-1.3	5e-05	7.67007e-05
	AN1587	-	7.53	8.1	7.94	0.08	0	0	-7.92	0.0215	0.0266855
	AN1589	-	3.7	3.09	3.24	0.04	0.07	0.08	-5.27	0.0001	0.000150774
	AN1593	3-hydroxy-3-methylglutaryl-coenzyme A reductase [Source:SWISS;Acc:P0CT44]	22.7	26.29	23.48	0.04	0	0.09	-8.63	0.04175	0.0504449
	AN1594	Copalyl diphosphate synthase [Source:SWISS;Acc:B2DBF1]	0.21	0.15	0.23	6.87	11.05	5.32	5.69	5e-05	7.67007e-05
	AN1596	Retinol dehydrogenase 14 [Source:SWISS;Acc:Q9HBH5]	104.8	113.47	111	8.03	6.56	5.46	-3.65	5e-05	7.67007e-05
	AN1597	-	15.45	18.99	14.61	2.1	2.9	2.24	-2.36	5e-05	7.67007e-05
	AN1598	Ent-kaurene oxidase [Source:SWISS;Acc:O94142]	1.72	1.7	1.59	0.09	0.14	0.26	-2.92	5e-05	7.67007e-05
	AN1599	-	5	5.4	5.2	0.53	1.19	0.6	-2.34	5e-05	7.67007e-05
	AN1601	O-methylsterigmatocystin oxidoreductase [Source:SWISS;Acc:O13345]	14.25	13.75	10.86	4.6	5.37	4.09	-1.04	5e-05	7.67007e-05
	AN1602	Endo-beta-1,4-glucanase D [Source:SWISS;Acc:Q5BCX8]	0.55	0.57	0.37	2.23	2.46	1.5	2.44	5e-05	7.67007e-05
	AN1603	-	0.92	2.22	2.35	364.98	361.41	366.7	8	5e-05	7.67007e-05
	AN1604	Glucan endo-1,3-alpha-glucosidase agn1 [Source:SWISS;Acc:O13716]	0.2	0.24	0.42	2.58	2.66	1.73	3.38	5e-05	7.67007e-05
	AN1605	-	168.28	177.26	167.19	581.82	610.96	429.28	2.07	5e-05	7.67007e-05
	AN1606	Annexin A13 [Source:SWISS;Acc:Q99JG3]	123.49	136.42	130.64	2.17	3.28	2.38	-5.25	5e-05	7.67007e-05
	AN1608	-	3070.66	3380.99	3204.2	237.24	276.27	245.88	-3.28	5e-05	7.67007e-05
	AN1609	-	6.38	7.5	7.1	1.62	1.09	1.12	-2.04	5e-05	7.67007e-05
	AN1610	-	26.45	26.38	28.44	0.93	1.05	1.06	-4.32	5e-05	7.67007e-05
	AN1611	Probable indole-3-pyruvate monooxygenase YUCCA11 [Source:SWISS;Acc:Q9LPL3]	6.36	6.4	6.67	0.49	0.5	0.2	-3.64	5e-05	7.67007e-05
	AN1612	Inorganic phosphate transporter PHO84 [Source:SWISS;Acc:P25297]	8.63	9.74	9.65	0.21	0.31	0.23	-4.81	5e-05	7.67007e-05
	AN1615	-	0.02	0.04	0.06	1.17	0.67	0.97	4.87	0.044	0.0529191
	AN1616	Norsolorinic acid reductase A [Source:SWISS;Acc:Q00258]	0.55	0.46	0.33	294.31	428.16	290.78	9.99	5e-05	7.67007e-05
	AN1620	Initiation-specific alpha-1,6-mannosyltransferase [Source:SWISS;Acc:Q9UTR6]	17.98	16.66	16.55	2.67	2.57	2.72	-2.26	5e-05	7.67007e-05
	AN1621	Uncharacterized N-acetyltransferase p20 [Source:SWISS;Acc:P05332]	7.38	8.69	8.07	1.5	1.22	0.59	-2.48	5e-05	7.67007e-05
	AN1625	-	16.12	15.23	18.72	204.66	213.29	224.04	4.1	5e-05	7.67007e-05
	AN1628	Sodium transport ATPase 5 [Source:SWISS;Acc:Q12691]	1.78	1.58	1.73	44.71	36.13	30.67	4.84	5e-05	7.67007e-05
	AN1631	High-affinity methionine permease [Source:SWISS;Acc:P50276]	27.45	24.73	26.32	89.04	87.98	80.13	2.11	5e-05	7.67007e-05
	AN1632	Serine/threonine-protein kinase atg1 [Source:SWISS;Acc:Q5BCU8]	16.32	15.36	15.05	69.3	63.43	71.71	2.54	5e-05	7.67007e-05
	AN1633	-	39.98	37.3	43.96	6.06	5.72	4.93	-2.44	5e-05	7.67007e-05
	AN1634	Pre-mRNA-splicing ATP-dependent RNA helicase prp28 [Source:SWISS;Acc:Q5BCU6]	14.65	14.76	13.97	28.41	23.47	27.11	1.28	5e-05	7.67007e-05
	AN1637	Molybdenum cofactor sulfurase [Source:SWISS;Acc:Q9UV64]	10.48	10.13	11.21	21.72	17.07	15.58	1.17	5e-05	7.67007e-05
	AN1638	Aminopeptidase 2 [Source:SWISS;Acc:Q59KZ1]	74.25	69.79	73.1	21.71	29.35	16.66	-1.28	5e-05	7.67007e-05
	AN1640	-	3.25	3.67	3.69	0.04	0.11	0.09	-5.03	5e-05	7.67007e-05
	AN1642	Vanillyl-alcohol oxidase [Source:SWISS;Acc:P56216]	0.13	0.03	0.06	0.61	0.54	0.3	3.12	0.00595	0.00776843
	AN1645	Uncharacterized WD repeat-containing protein alr2800 [Source:SWISS;Acc:Q8YTC2]	0.45	0.55	0.57	0	0	0	#NAME?	5e-05	7.67007e-05
	AN1646	-	175.04	183.79	171.74	0.84	0.68	0.56	-7.61	5e-05	7.67007e-05
	AN1647	-	87.53	85.51	79.14	0.96	1.2	1.12	-5.83	5e-05	7.67007e-05
	AN1649	-	1.37	0.93	1.06	0.53	0.31	0.13	-1.39	0.00555	0.00726899
	AN1650	Uncharacterized oxidoreductase C663.06c [Source:SWISS;Acc:Q7Z9I4]	0.93	1.29	1.57	0	0	0	#NAME?	5e-05	7.67007e-05
	AN1651	-	6.37	7.34	6.37	187.1	168.2	246.55	5.34	5e-05	7.67007e-05
	AN1652	Zinc finger protein YER130C [Source:SWISS;Acc:P39959]	299.35	275.34	305.06	24.97	21.07	15.42	-3.43	5e-05	7.67007e-05
	AN1654	-	44.15	42.5	45.97	104.75	90.44	91.96	1.52	5e-05	7.67007e-05
	AN1656	-	16.09	16.35	19.49	0.39	0.54	0.59	-4.67	5e-05	7.67007e-05
	AN1659	Amino-acid permease inda1 [Source:SWISS;Acc:P34054]	7.89	8.1	7.18	98.15	67.33	53.45	3.63	5e-05	7.67007e-05
	AN1660	Telomere length regulator protein rif1 [Source:SWISS;Acc:Q96UP3]	2.23	1.77	1.73	5.2	4.65	4.08	1.68	5e-05	7.67007e-05
	AN1661	Synembryn-like protein C3E7.04c [Source:SWISS;Acc:G2TRT0]	12.78	13.37	13.17	5.12	4.5	3	-1.22	5e-05	7.67007e-05
	AN1665	Probable serine/threonine-protein kinase iksA [Source:SWISS;Acc:Q54RJ4]	16.12	14.81	16.22	61.6	58.89	63.93	2.38	5e-05	7.67007e-05
	AN1666	Nucleolar GTP-binding protein 2 [Source:SWISS;Acc:Q7SHR8]	21.82	18.96	20.22	85.54	67.08	75.65	2.34	5e-05	7.67007e-05
	AN1667	-	55.75	57.38	52.69	120.18	89.46	118.04	1.41	5e-05	7.67007e-05
	AN1668	RNA polymerase II transcription factor B subunit 3 [Source:SWISS;Acc:Q6CT73]	12.51	14.7	12.88	32.55	28.96	27.12	1.57	5e-05	7.67007e-05
	AN1669	-	6.88	6.62	6.56	43.6	35.22	41.69	3.01	5e-05	7.67007e-05
	AN1670	-	31.54	30.45	29.85	61.02	65.27	57.76	1.42	5e-05	7.67007e-05
	AN1673	Phospho-2-dehydro-3-deoxyheptonate aldolase [Source:SWISS;Acc:P80576]	31.52	30.14	28.95	2.33	2.29	1.41	-3.55	5e-05	7.67007e-05
	AN1674	-	8.19	7.55	8.2	1.5	1.46	1.27	-2.09	5e-05	7.67007e-05
	AN1676	-	4.48	5.31	4.35	1.59	2.2	1.43	-1.02	5e-05	7.67007e-05
	AN1678	Activator of stress genes 1 [Source:SWISS;Acc:P40467]	0.86	0.58	0.93	0.18	0.21	0.13	-1.78	5e-05	7.67007e-05
	AN1679	Aldehyde reductase 1 [Source:SWISS;Acc:P27800]	2.04	1.68	2.14	0.36	0.7	0.35	-1.64	5e-05	7.67007e-05
	AN1680	Probable gluconokinase [Source:SWISS;Acc:Q10242]	1.19	1.04	1.1	5.14	6.87	4.45	2.71	5e-05	7.67007e-05
	AN1681	Uncharacterized transporter C1002.16c [Source:SWISS;Acc:Q9US44]	0.36	0.39	0.43	1.54	1.18	0.67	1.92	5e-05	7.67007e-05
	AN1684	-	3.76	2.81	3.5	8.1	7.12	5.88	1.48	5e-05	7.67007e-05
	AN1686	-	3.1	3.14	3.27	0.02	0.05	0	-6.65	0.00745	0.0096348
	AN1688	Uncharacterized protein Saci_1674 [Source:SWISS;Acc:P46218]	9.58	11.13	10.78	0.53	1.09	0.38	-3.57	5e-05	7.67007e-05
	AN1691	Uncharacterized MFS-type transporter C409.08 [Source:SWISS;Acc:Q7Z9I0]	3.24	3.06	3.67	10.89	14.09	10.97	2.25	5e-05	7.67007e-05
	AN1695	Uncharacterized WD repeat-containing protein C17D11.08 [Source:SWISS;Acc:O74763]	24.07	21.97	23.38	39.01	35.45	32.85	1.04	5e-05	7.67007e-05
	AN1696	-	9.11	7.48	8.88	12.6	15.31	11.26	1.02	0.0002	0.000294942
	AN1697	mRNA-capping enzyme subunit beta [Source:SWISS;Acc:Q9P6Q6]	12.04	11.86	12.63	37.51	34.99	28.84	1.86	5e-05	7.67007e-05
	AN1698	Transcription elongation factor spt5 [Source:SWISS;Acc:Q5BCN2]	14.53	12.84	14.37	25.13	21.78	24.07	1.18	5e-05	7.67007e-05
	AN1699	Acyl-CoA dehydrogenase [Source:SWISS;Acc:P45857]	11.18	13.25	12.07	113.86	114.34	123.79	3.69	5e-05	7.67007e-05
	AN1701	-	8.47	9.21	9.02	2.43	2.34	2.24	-1.5	5e-05	7.67007e-05
	AN1703	Pisatin demethylase [Source:SWISS;Acc:Q12645]	12.69	13.66	13.3	0.79	0.92	0.46	-3.79	5e-05	7.67007e-05
	AN1709	Tyrosine--tRNA ligase, mitochondrial [Source:SWISS;Acc:P12063]	17.98	16.74	19.16	36.27	30.12	32.79	1.3	5e-05	7.67007e-05
	AN1710	Aspartate--tRNA ligase [Source:SWISS;Acc:Q38XB6]	14.57	14.92	13.36	3.05	2.84	2.31	-1.96	5e-05	7.67007e-05
	AN1711	60S ribosomal export protein NMD3 [Source:SWISS;Acc:P38861]	38.29	37.32	39.03	227.83	191.54	228.28	2.93	5e-05	7.67007e-05
	AN1713	Lipase 4 [Source:SWISS;Acc:P36165]	8.79	8.35	9.53	195.94	159.37	224.61	4.88	5e-05	7.67007e-05
	AN1714	-	64.88	66.34	61.23	14.51	11.24	13.42	-1.91	5e-05	7.67007e-05
	AN1715	Mannose-6-phosphate isomerase [Source:SWISS;Acc:O43014]	10.04	11.43	8.22	395.4	477.29	419.98	5.87	5e-05	7.67007e-05
	AN1716	-	5.05	4.86	4.4	11.78	9.59	9.64	1.52	0.01195	0.0151359
	AN1717	-	76.03	77.7	70.69	0.12	0.08	0.04	-9.46	0.0479	0.0572262
	AN1718	-	180.49	188.89	175.93	7.01	8.17	6.33	-4.27	5e-05	7.67007e-05
	AN1719	-	106.19	108.08	100.38	0.65	1.57	0.77	-6.32	5e-05	7.67007e-05
	AN1729	Uncharacterized transcriptional regulatory protein C3C7.04 [Source:SWISS;Acc:O14130]	8.5	7.47	8.24	15.05	13.27	11.85	1.13	5e-05	7.67007e-05
	AN1730	Uncharacterized protein YGL159W [Source:SWISS;Acc:P53110]	8.11	7.3	9.22	0.25	0.47	0.54	-3.84	5e-05	7.67007e-05
	AN1731	Proline dehydrogenase 1, mitochondrial [Source:SWISS;Acc:O45228]	101.16	103.95	92.98	0.31	0.53	0.42	-7.47	5e-05	7.67007e-05
	AN1732	Proline-specific permease [Source:SWISS;Acc:P18696]	7.72	7.57	8.18	1.4	1.56	0.85	-2.23	5e-05	7.67007e-05
	AN1733	Delta-1-pyrroline-5-carboxylate dehydrogenase, mitochondrial [Source:SWISS;Acc:Q9P8I0]	118.06	105.89	118.66	10.13	8.2	5.55	-3.44	5e-05	7.67007e-05
	AN1734	3-dehydroshikimate dehydratase [Source:SWISS;Acc:P07046]	1.46	0.93	1.21	113.2	135.96	114.65	7.09	5e-05	7.67007e-05
	AN1736	-	4.16	4.3	4.75	0.02	0.24	0.08	-4.82	5e-05	7.67007e-05
	AN1737	Isotrichodermin C-15 hydroxylase [Source:SWISS;Acc:O13317]	1.16	1.51	1.35	0.11	0.31	0.19	-2.34	0.0002	0.000294942
	AN1738	-	0.77	1.2	0.68	0.23	0.14	0.07	-2.14	0.01035	0.0131878
	AN1742	Probable beta-mannosidase A [Source:SWISS;Acc:Q5BCI8]	9.01	9.74	8.96	1.6	1.9	1.15	-2.17	5e-05	7.67007e-05
	AN1745	Nicotinamide-nucleotide adenylyltransferase 2 [Source:SWISS;Acc:P53204]	48.8	44.86	51.23	151.05	139.09	145.84	2.01	5e-05	7.67007e-05
	AN1746	Probable ubiquitin fusion degradation protein C12B10.01c [Source:SWISS;Acc:Q10435]	18.26	18.3	17.86	49	47.65	49.02	1.84	5e-05	7.67007e-05
	AN1748	Secologanin synthase [Source:SWISS;Acc:Q05047]	6.97	7.78	7.19	0.5	0.42	0.5	-3.52	5e-05	7.67007e-05
	AN1749	Uncharacterized transcriptional regulatory protein C15D4.02 [Source:SWISS;Acc:O74308]	11.47	10.31	10.31	2.02	1.91	1.77	-2.07	5e-05	7.67007e-05
	AN1750	ATP-dependent RNA helicase mak5 [Source:SWISS;Acc:Q5BCI0]	5.24	5	5.37	11.57	8.93	12.38	1.49	5e-05	7.67007e-05
	AN1752	Sulfite reductase [NADPH] flavoprotein component [Source:SWISS;Acc:P39692]	34.52	30.73	34.62	91.74	108.44	90.04	1.94	5e-05	7.67007e-05
	AN1753	Protein fmp52, mitochondrial [Source:SWISS;Acc:Q5BCH7]	41.55	41.87	41.33	97.44	90.43	95.31	1.6	5e-05	7.67007e-05
	AN1754	-	64.17	59.65	82.19	401.05	396.79	446.33	3.03	5e-05	7.67007e-05
	AN1763	4-formylbenzenesulfonate dehydrogenase TsaC1/TsaC2 [Source:SWISS;Acc:P94681]	110.55	109.64	107.2	1.01	0.84	0.51	-6.71	5e-05	7.67007e-05
	AN1765	-	28.24	26.79	25.25	9.22	8.38	8.16	-1.23	5e-05	7.67007e-05
	AN1767	Uncharacterized protein L696 [Source:SWISS;Acc:Q5UNV9]	116.76	127.68	113.01	40.05	43.37	40.95	-1.11	5e-05	7.67007e-05
	AN1769	3'(2'),5'-bisphosphate nucleotidase [Source:SWISS;Acc:Q5BCG1]	110.15	104.55	115.03	32.13	38.89	25.55	-1.39	5e-05	7.67007e-05
	AN1772	Probable feruloyl esterase B [Source:SWISS;Acc:Q5BCF8]	3.68	3.92	4.43	12.99	12.78	11.25	2.04	5e-05	7.67007e-05
	AN1776	U1 snRNP-associated protein usp106 [Source:SWISS;Acc:Q9USM4]	45.31	45.18	50.05	118.42	100.81	113.26	1.64	5e-05	7.67007e-05
	AN1778	3-methyl-2-oxobutanoate hydroxymethyltransferase [Source:SWISS;Acc:Q9Y7B6]	27.67	26	30.14	133.66	134.11	132.24	2.69	5e-05	7.67007e-05
	AN1788	-	3.3	3.82	2.41	0.09	0.05	0	-5.83	0.00265	0.00356933
	AN1794	Trichodiene oxygenase [Source:SWISS;Acc:Q12612]	79.06	76.9	76.44	7.28	5.26	6.59	-3.19	5e-05	7.67007e-05
	AN1796	Cell division control protein 1 [Source:SWISS;Acc:P40986]	11.36	11.08	10.98	20.3	18.97	19.56	1.23	5e-05	7.67007e-05
	AN1797	Probable glucose transporter rco-3 [Source:SWISS;Acc:Q92253]	218.94	160.01	256.46	38.94	38.97	26.82	-2.22	5e-05	7.67007e-05
	AN1798	Sterol esterase 2 [Source:SWISS;Acc:Q07950]	32.21	32.01	34.87	100.35	110.05	101.75	2.07	5e-05	7.67007e-05
	AN1799	Lipase 1 [Source:SWISS;Acc:O94091]	13.88	12.72	12.63	3.89	3.34	3.74	-1.43	5e-05	7.67007e-05
	AN1801	-	115.18	118.1	137.09	8.99	6.77	7.79	-3.59	5e-05	7.67007e-05
	AN1803	-	2.29	2.42	1.91	0.43	0.99	0.18	-1.69	0.00705	0.00914851
	AN1806	Vegetative incompatibility protein HET-E-1 [Source:SWISS;Acc:Q00808]	0.49	0.53	0.35	0.9	0.66	0.75	1.17	0.0001	0.000150774
	AN1807	-	0.51	0.98	0.97	0.05	0.31	0.07	-2.12	0.0091	0.0116632
	AN1809	Fumarylacetoacetase [Source:SWISS;Acc:Q00770]	5.88	7	5.79	1.31	1.77	0.78	-1.88	5e-05	7.67007e-05
	AN1812	-	408.81	466.79	416.25	97.91	102.11	85.06	-1.77	5e-05	7.67007e-05
	AN1813	-	9.03	9.94	9.47	0.08	0.37	0.1	-5.31	0.00065	0.000924173
	AN1814	-	1.69	2.13	1.3	0.55	0.66	0	-1.74	0.01805	0.0225594
	AN1817	-	179.05	179.86	164.29	1.41	1.12	0.64	-6.95	5e-05	7.67007e-05
	AN1818	Endo-1,4-beta-xylanase C [Source:SWISS;Acc:Q00177]	1.48	1.97	1.26	0.22	0.21	0.22	-2.44	0.0002	0.000294942
	AN1819	NmrA-like family domain-containing protein 1 [Source:SWISS;Acc:Q0VCN1]	1.87	2.16	1.6	1	0.5	0.33	-1.25	0.0008	0.00113042
	AN1821	6-hydroxynicotinate 3-monooxygenase [Source:SWISS;Acc:P86491]	6.42	6.52	5.49	2.04	2.01	1.98	-1.2	5e-05	7.67007e-05
	AN1822	Levodione reductase [Source:SWISS;Acc:Q9LBG2]	3.72	4.96	3.71	1.04	0.95	0.81	-1.73	5e-05	7.67007e-05
	AN1825	Sulfide:quinone oxidoreductase, mitochondrial [Source:SWISS;Acc:O94284]	10.36	10.79	8.3	0.65	0.27	0.56	-3.91	5e-05	7.67007e-05
	AN1826	None [Source:SWISS;Acc:Q3JRV4]	15.92	15.51	13.53	0.36	0.46	0.27	-4.97	0.026	0.0320579
	AN1828	-	0.07	0.07	0.29	25.54	19.44	20.09	7.57	0.044	0.0529191
	AN1832	Antigen 1 [Source:SWISS;Acc:Q00746]	58.14	61.46	58.07	2.09	2.25	1.61	-4.49	5e-05	7.67007e-05
	AN1833	Zinc-regulated transporter 1 [Source:SWISS;Acc:O94639]	6.06	5.19	5.9	0.57	0.77	0.45	-2.86	5e-05	7.67007e-05
	AN1837	Rodlet protein [Source:SWISS;Acc:P28346]	0.23	0.13	0.26	5.47	8.19	4.52	5.24	0.0253	0.0312158
	AN1839	None [Source:SWISS;Acc:Q5B2K4]	3.07	3.9	4.02	1.17	1.03	0.36	-1.68	5e-05	7.67007e-05
	AN1840	Non-specific lipid-transfer protein [Source:SWISS;Acc:Q07598]	1.05	1.34	0.82	0	0.08	0.21	-2.91	0.0007	0.000992642
	AN1841	Quinone oxidoreductase 2 [Source:SWISS;Acc:P39315]	98.51	95.96	81.47	3.01	2.73	2.36	-4.66	5e-05	7.67007e-05
	AN1842	-	14.35	15.73	13.56	26.2	21.1	25.74	1.16	5e-05	7.67007e-05
	AN1843	Meiotic nuclear division protein 1 [Source:SWISS;Acc:P53102]	4.42	3.89	4.31	1.43	0.82	0.8	-1.69	5e-05	7.67007e-05
	AN1846	-	115.93	107.87	109.85	7.48	8.29	6.46	-3.52	5e-05	7.67007e-05
	AN1847	-	76.23	75.01	72.84	1.61	1.86	0.96	-5.27	5e-05	7.67007e-05
	AN1848	Transcriptional regulatory protein pro-1 [Source:SWISS;Acc:Q9P326]	30.14	28.87	28.08	8.21	7.65	6.3	-1.56	5e-05	7.67007e-05
	AN1849	-	29.1	28.21	28.34	2.71	2.66	1.81	-3.2	5e-05	7.67007e-05
	AN1853	Putative nitroreductase HBN1 [Source:SWISS;Acc:Q96VH4]	4.56	2.58	2.63	0.83	0.97	1.02	-1.35	0.0002	0.000294942
	AN1855	PI-PLC X domain-containing protein At5g67130 [Source:SWISS;Acc:Q93XX5]	117.6	119.61	110.37	37.84	33.53	32.04	-1.33	5e-05	7.67007e-05
	AN1856	-	4.1	4.4	3.87	12.42	11.23	10.61	1.87	5e-05	7.67007e-05
	AN1859	Protein AF-9 homolog [Source:SWISS;Acc:Q5BC71]	35.27	36.52	36.46	64.49	48.53	55.45	1.06	5e-05	7.67007e-05
	AN1860	Uncharacterized protein C1840.09 [Source:SWISS;Acc:O74482]	156.91	153.38	146.11	21.04	23.39	20.17	-2.41	5e-05	7.67007e-05
	AN1861	Pre-mRNA-splicing factor syf2 [Source:SWISS;Acc:Q5BC69]	124.36	131.74	117.26	34.18	29.03	27.18	-1.64	5e-05	7.67007e-05
	AN1862	-	19.57	19.42	18.49	0.54	0.39	0.32	-5.13	5e-05	7.67007e-05
	AN1863	-	21.4	19.38	17.08	2.3	1.95	1.8	-2.84	5e-05	7.67007e-05
	AN1865	Quinate permease [Source:SWISS;Acc:P15325]	3.31	3.12	2.6	25.04	19.44	25.02	3.36	5e-05	7.67007e-05
	AN1866	-	13.01	14.48	13.35	1.27	0.72	1.02	-3.37	5e-05	7.67007e-05
	AN1867	Negative regulator of the PHO system [Source:SWISS;Acc:Q9HGY5]	10.71	10.72	10.69	19.65	15.84	18.45	1.16	5e-05	7.67007e-05
	AN1869	Uncharacterized protein AN5342 [Source:SWISS;Acc:Q5B288]	3.36	4.78	2.87	1.21	1.05	1.28	-1.2	5e-05	7.67007e-05
	AN1870	Arabinoxylan arabinofuranohydrolase [Source:SWISS;Acc:Q45071]	6.04	7.12	5.74	0.94	0.88	1.5	-2.04	5e-05	7.67007e-05
	AN1873	Uncharacterized protein C5H10.03 [Source:SWISS;Acc:Q09676]	116.78	123.64	126.64	325.14	313.58	316.12	1.78	5e-05	7.67007e-05
	AN1874	Ubiquitin-protein ligase E3A [Source:SWISS;Acc:Q05086]	14.65	13.53	13.75	24.62	26.01	25.17	1.26	5e-05	7.67007e-05
	AN1875	Cytoplasmic 60S subunit biogenesis factor REI1 homolog [Source:SWISS;Acc:G0S920]	31.09	31.56	31.9	124.75	105.16	112.66	2.29	5e-05	7.67007e-05
	AN1876	Protein MAM3 [Source:SWISS;Acc:Q12296]	26.39	22.25	26.35	101.33	104.28	110.42	2.49	5e-05	7.67007e-05
	AN1877	None [Source:SWISS;Acc:Q9RKB5]	0.68	0.5	0.48	1.82	2.16	1.91	2.25	5e-05	7.67007e-05
	AN1879	Probable di- and tripeptidase DUG2 [Source:SWISS;Acc:P38149]	53.64	50.52	51.27	8.66	10.42	6.27	-2.2	5e-05	7.67007e-05
	AN1880	-	52.55	47.38	52.08	2.81	2.02	1.94	-4.07	5e-05	7.67007e-05
	AN1882	Putative NADPH dehydrogenase C23G7.10c [Source:SWISS;Acc:O94467]	4.33	4.42	4.58	78.86	124.57	81.36	4.84	5e-05	7.67007e-05
	AN1884	Cholesterol 24-hydroxylase [Source:SWISS;Acc:Q9Y6A2]	0.45	0.67	0.61	1.19	1.39	1.07	1.5	5e-05	7.67007e-05
	AN1888	Putative fructose-bisphosphate aldolase [Source:SWISS;Acc:P0CJ44]	0.98	2.38	1.24	0.18	0.42	0.15	-2.24	0.00115	0.00160077
	AN1891	Putative isoaspartyl peptidase/L-asparaginase [Source:SWISS;Acc:Q54WW4]	8.3	10.01	9.16	246.72	283.5	273.06	5.25	5e-05	7.67007e-05
	AN1892	Mitochondrial import inner membrane translocase subunit tim-17 [Source:SWISS;Acc:P59670]	109.38	107.62	115.65	800.24	791.66	761.61	3.24	5e-05	7.67007e-05
	AN1893	Transcriptional activator ARO80 [Source:SWISS;Acc:Q04052]	12.67	12.93	12.53	2.05	1.45	1.7	-2.46	5e-05	7.67007e-05
	AN1894	-	18.74	19.06	19.33	4.17	3.15	2.71	-2.12	5e-05	7.67007e-05
	AN1895	Maleylacetoacetate isomerase [Source:SWISS;Acc:O43123]	2.42	3.31	2.46	0.94	0.57	0.56	-1.6	5e-05	7.67007e-05
	AN1896	Fumarylacetoacetase [Source:SWISS;Acc:Q00770]	1.62	1.58	1.45	4.26	1.81	1.78	1.14	5e-05	7.67007e-05
	AN1897	Homogentisate 1,2-dioxygenase [Source:SWISS;Acc:Q00667]	1.3	1.42	1.24	6.88	2.76	4.21	2.22	5e-05	7.67007e-05
	AN1898	Tetratricopeptide repeat protein 36 homolog [Source:SWISS;Acc:A7RL75]	0.29	0.32	0.42	6.67	3.23	3.42	4.05	5e-05	7.67007e-05
	AN1899	Probable 4-hydroxyphenylpyruvate dioxygenase 1 [Source:SWISS;Acc:Q4WHU1]	0.12	0.1	0.07	36.81	16.35	21.02	8.47	0.0013	0.00180135
	AN1901	Eburicol 14-alpha-demethylase [Source:SWISS;Acc:Q12664]	292.17	273.32	275.38	7.61	7.48	6.59	-4.87	5e-05	7.67007e-05
	AN1902	Uncharacterized protein C1420.01c [Source:SWISS;Acc:Q9UTM5]	62.09	58.27	61.28	278.51	253.6	260.25	2.56	5e-05	7.67007e-05
	AN1905	Chromo domain-containing protein 2 [Source:SWISS;Acc:O42934]	31.29	29.56	34.88	55.27	43.36	50.09	1.04	5e-05	7.67007e-05
	AN1906	-	8.34	9.95	10.27	1.35	1.1	1.42	-2.47	5e-05	7.67007e-05
	AN1907	Palmitoyltransferase swf1 [Source:SWISS;Acc:Q5BC23]	29.17	30.36	29.72	6.66	6.06	5.86	-1.86	5e-05	7.67007e-05
	AN1908	Copper transport protein 86 [Source:SWISS;Acc:Q6FMC0]	9.33	8.5	9.15	41.08	33.52	35.13	2.44	5e-05	7.67007e-05
	AN1910	-	47.96	44.26	48.54	17.78	18.09	14.02	-1.07	5e-05	7.67007e-05
	AN1911	Probable mannose-1-phosphate guanyltransferase [Source:SWISS;Acc:O60064]	102.42	100.25	103.69	12.65	11.47	10.05	-2.76	5e-05	7.67007e-05
	AN1912	Interferon-induced GTP-binding protein Mx1 [Source:SWISS;Acc:P33237]	0.46	0.54	0.78	0.14	0.33	0.06	-1.35	0.00075	0.0010619
	AN1914	-	0.83	0.68	0.82	0.16	0.19	0.15	-1.77	0.00415	0.00550069
	AN1915	Electron transfer protein 1, mitochondrial [Source:SWISS;Acc:Q10361]	83.92	91.46	86.92	14.81	14.58	10.31	-2.33	5e-05	7.67007e-05
	AN1917	Putative mitochondrial 2-oxoglutarate/malate carrier protein [Source:SWISS;Acc:P0C582]	4.04	4.2	3.7	286.42	252.7	250.59	6.44	5e-05	7.67007e-05
	AN1918	Phosphoenolpyruvate carboxykinase [ATP] [Source:SWISS;Acc:Q96UL8]	312.49	314.43	285.81	4823.82	5172.69	4695.85	4.43	5e-05	7.67007e-05
	AN1921	Peroxisomal membrane protein PMP27 [Source:SWISS;Acc:Q12462]	66.53	70.77	64.94	126.95	133.68	118.86	1.31	5e-05	7.67007e-05
	AN1923	Probable alanine aminotransferase, mitochondrial [Source:SWISS;Acc:P52893]	225.99	227.56	214.42	18.95	18.32	16.66	-3.21	5e-05	7.67007e-05
	AN1924	Copper resistance protein CRF1 [Source:SWISS;Acc:P45815]	78.2	75.3	73.13	17.19	18.74	14.42	-1.76	5e-05	7.67007e-05
	AN1927	Uncharacterized transcriptional regulatory protein C320.03 [Source:SWISS;Acc:O59780]	16.19	16.26	17.76	43.05	36.93	37.03	1.64	5e-05	7.67007e-05
	AN1930	-	16.2	16.18	15.04	111.92	102.54	97.57	3.15	5e-05	7.67007e-05
	AN1931	Uncharacterized protein C824.09c [Source:SWISS;Acc:Q9UT34]	29.79	26.9	30.58	71.4	69.57	64.18	1.63	5e-05	7.67007e-05
	AN1932	Peptide methionine sulfoxide reductase B2, chloroplastic [Source:SWISS;Acc:Q9C5C8]	22.39	24.53	25.04	65.06	62.35	55.22	1.71	5e-05	7.67007e-05
	AN1937	Regulatory protein wetA [Source:SWISS;Acc:P22022]	0.93	0.85	1.22	125.5	143.25	110.32	7.41	5e-05	7.67007e-05
	AN1939	-	91.29	87.07	91.18	270.53	300.94	312.88	2.15	5e-05	7.67007e-05
	AN1940	-	20	17.83	19.15	3.25	3.67	3.09	-2.11	5e-05	7.67007e-05
	AN1941	UPF0619 GPI-anchored membrane protein AFUA_3G00880 [Source:SWISS;Acc:Q4WFV6]	2.39	3.01	1.61	0.35	0.4	0.71	-1.78	5e-05	7.67007e-05
	AN1942	-	3.39	3.18	2.89	12.34	9.64	10.15	2.17	5e-05	7.67007e-05
	AN1943	Smr domain-containing protein C1235.03 [Source:SWISS;Acc:O74840]	20.49	19.25	21.49	36.55	28.62	34.32	1.13	5e-05	7.67007e-05
	AN1944	Protein AIR2 [Source:SWISS;Acc:Q12476]	1.97	2.28	2.14	9.34	8.27	7.5	2.36	5e-05	7.67007e-05
	AN1946	-	2.15	1.63	1.42	6.09	6.1	3.84	2.05	5e-05	7.67007e-05
	AN1947	Uncharacterized protein YmaE [Source:SWISS;Acc:O31787]	3.18	2.99	4.38	8.98	5.07	4.18	1.17	5e-05	7.67007e-05
	AN1948	-	21.65	19.42	21.69	4.77	5.15	3.93	-1.77	5e-05	7.67007e-05
	AN1949	ATP-dependent RNA helicase has1 [Source:SWISS;Acc:Q5BBY1]	18.31	18.11	16.97	56.9	41.62	49.64	1.87	5e-05	7.67007e-05
	AN1953	Actin-like protein [Source:SWISS;Acc:P38673]	23.14	24.5	24.38	3.13	2.77	1.7	-2.87	5e-05	7.67007e-05
	AN1955	-	3.53	3.89	3.15	1.05	0.66	0.51	-1.85	5e-05	7.67007e-05
	AN1957	rRNA methyltransferase, mitochondrial [Source:SWISS;Acc:O94631]	3.91	4.8	4.5	31.03	25.53	23.17	2.99	5e-05	7.67007e-05
	AN1959	-	13.85	12.97	13.46	190.71	235.32	160.25	4.28	5e-05	7.67007e-05
	AN1960	-	1.08	1.12	1.31	2.63	3.75	2.03	1.66	5e-05	7.67007e-05
	AN1963	-	8.61	9.16	8.9	19.87	19.77	18.35	1.54	5e-05	7.67007e-05
	AN1965	Ribose-phosphate pyrophosphokinase 2 [Source:SWISS;Acc:O94413]	52.47	50.72	49.61	180.54	157.57	173.48	2.17	5e-05	7.67007e-05
	AN1966	E3 ubiquitin-protein ligase TOM1-like [Source:SWISS;Acc:Q9P4Z1]	11.75	11.44	11.88	23.17	22.98	22.64	1.4	5e-05	7.67007e-05
	AN1967	Psi-producing oxygenase A [Source:SWISS;Acc:G5EB19]	34.14	31.91	33.46	0.59	0.63	0.34	-5.59	5e-05	7.67007e-05
	AN1978	-	4.66	5.57	5.62	0.48	0.57	0.84	-2.59	5e-05	7.67007e-05
	AN1979	-	28.2	29.95	27.05	6.95	5.48	4.28	-1.93	5e-05	7.67007e-05
	AN1981	Geranylgeranyl transferase type-2 subunit alpha [Source:SWISS;Acc:O94412]	24.52	26.3	24.41	4.32	4.96	4.84	-1.97	5e-05	7.67007e-05
	AN1982	Uncharacterized WD repeat-containing protein C13G6.08 [Source:SWISS;Acc:Q09786]	2.24	2.43	2.47	0.12	0.15	0.02	-4.25	5e-05	7.67007e-05
	AN1983	U3 small nucleolar RNA-associated protein 5 [Source:SWISS;Acc:Q9HE11]	11.98	11.82	12.27	25.45	21.42	24.18	1.4	5e-05	7.67007e-05
	AN1984	Bromodomain-containing factor 1 [Source:SWISS;Acc:P35817]	44.53	45.14	44.75	89.06	81.37	94.8	1.4	5e-05	7.67007e-05
	AN1987	-	4.31	3.63	4.64	10.31	9.41	11.14	1.73	5e-05	7.67007e-05
	AN1989	Sphingosine-1-phosphate lyase [Source:SWISS;Acc:Q05567]	24.28	24.93	24.86	49.77	44.39	47.34	1.36	5e-05	7.67007e-05
	AN1990	Homocitrate synthase, mitochondrial [Source:SWISS;Acc:O94225]	83.25	76.47	79.87	644.4	513.88	688.73	3.37	5e-05	7.67007e-05
	AN1993	Aspartate aminotransferase, mitochondrial [Source:SWISS;Acc:P05202]	749.52	739.54	697.14	41.45	34.48	27.26	-4.02	5e-05	7.67007e-05
	AN1995	-	15.05	17.66	13.9	5.25	5.52	3.86	-1.26	5e-05	7.67007e-05
	AN1996	Sad1-interacting factor 3 [Source:SWISS;Acc:Q09877]	22.28	21.71	24.43	83.77	82.42	81.51	2.28	5e-05	7.67007e-05
	AN20001	NADH-ubiquinone oxidoreductase chain 5 [Source:SWISS;Acc:Q6QU67]	0.6	0.54	0.35	4.33	3.84	3.94	3.35	5e-05	7.67007e-05
	AN20004	ATP synthase protein 8 [Source:SWISS;Acc:P0CY41]	1.09	0.47	0.38	2.73	2.09	2.34	2.25	5e-05	7.67007e-05
	AN20007	NADH-ubiquinone oxidoreductase chain 1 [Source:SWISS;Acc:Q9ZZ38]	0	0.68	0.43	1.47	0.79	0.71	2.34	0.00395	0.00524699
	AN20008	NADH-ubiquinone oxidoreductase chain 4 [Source:SWISS;Acc:P03913]	0.27	0.74	0.56	2.99	2.69	2.27	2.93	5e-05	7.67007e-05
	AN2001	-	184.58	173.63	187.43	54.85	63.36	44.38	-1.33	5e-05	7.67007e-05
	AN20010	ATP synthase subunit a [Source:SWISS;Acc:P00852]	0.23	0.26	0.14	6.09	2.91	7.66	5.2	0.0243	0.0300549
	AN20012	Cytochrome c oxidase subunit 3 [Source:SWISS;Acc:P00421]	1.68	2.27	0.61	10.47	8.22	10.52	3.14	5e-05	7.67007e-05
	AN20014	Cytochrome c oxidase subunit 1 [Source:SWISS;Acc:P00402]	4.07	5.12	3	25.72	27.51	21.86	3.03	5e-05	7.67007e-05
	AN20017	ATP synthase subunit 9, mitochondrial [Source:SWISS;Acc:P16000]	11.34	9.09	5.94	63.1	63.66	43.86	3.16	5e-05	7.67007e-05
	AN20018	NADH-ubiquinone oxidoreductase chain 3 [Source:SWISS;Acc:P15956]	0.84	0.32	0.33	3.79	2.06	1.41	2.67	0.03115	0.0381407
	AN20019	Cytochrome c oxidase subunit 2 [Source:SWISS;Acc:P13588]	2.73	2.75	2.43	9.54	10.58	8.93	2.34	5e-05	7.67007e-05
	AN2004	-	25.29	28.94	26.22	5.16	4.01	4.64	-2.12	5e-05	7.67007e-05
	AN20048	-	87.42	101.93	55.34	901.65	585.77	688.83	3.58	5e-05	7.67007e-05
	AN20049	-	70.54	82.44	54.43	1641.01	1188.2	1477.38	4.81	5e-05	7.67007e-05
	AN2005	Multistep phosphorelay regulator 1 [Source:SWISS;Acc:O94321]	110.86	107.58	112.46	175.21	196.48	181.86	1.21	5e-05	7.67007e-05
	AN20052	-	21.01	22.81	19.22	3.23	3.36	2.17	-2.45	5e-05	7.67007e-05
	AN20053	-	25.72	25.69	24.18	141.42	158.18	145.2	2.97	5e-05	7.67007e-05
	AN20055	-	39.9	45.28	38.87	81.28	66.95	111.37	1.54	5e-05	7.67007e-05
	AN2006	-	19.53	22.74	20.71	36.67	26.79	31.72	1.01	5e-05	7.67007e-05
	AN2009	Homeobox protein HOY1 [Source:SWISS;Acc:Q99160]	397.32	384.89	398.34	21.27	20.06	17.31	-3.91	5e-05	7.67007e-05
	AN2010	4'-demethylrebeccamycin synthase [Source:SWISS;Acc:Q8KHE4]	193.84	207.02	199.07	0.51	0.29	0.44	-8.5	5e-05	7.67007e-05
	AN2012	-	944.29	970.88	963.14	125.43	130.96	118.38	-2.53	5e-05	7.67007e-05
	AN2013	Inositol 2-dehydrogenase [Source:SWISS;Acc:A1B2N1]	46.55	46.17	51.7	11.7	11.85	10.47	-1.66	5e-05	7.67007e-05
	AN2015	-	83.24	82.75	82.22	298.84	363.13	321.35	2.4	5e-05	7.67007e-05
	AN2016	Probable sucrose utilization protein SUC1 [Source:SWISS;Acc:P33181]	10.22	9.3	11.02	2.43	2.88	1.66	-1.74	5e-05	7.67007e-05
	AN2019	-	24.34	30.21	25.29	0.23	0.28	0.2	-6.46	5e-05	7.67007e-05
	AN2020	Homeobox protein Meis3 [Source:SWISS;Acc:P97368]	48.8	38.19	57.57	178.98	200.07	191.17	2.4	5e-05	7.67007e-05
	AN2021	Vegetative incompatibility protein HET-E-1 [Source:SWISS;Acc:Q00808]	66.27	71.76	65.7	0.35	0.54	0.22	-7.12	5e-05	7.67007e-05
	AN2025	-	0.55	0.29	0.66	1.13	1.05	0.86	1.42	5e-05	7.67007e-05
	AN2026	-	25.98	29.93	26.93	7.04	8.25	6.59	-1.48	5e-05	7.67007e-05
	AN2029	-	18.78	20.15	18.94	0.58	0.39	0.35	-5.05	5e-05	7.67007e-05
	AN2030	Putative nitroreductase HBN1 [Source:SWISS;Acc:Q96VH4]	0.8	1.05	0.65	0	0	0	#NAME?	5e-05	7.67007e-05
	AN2032	Conidial yellow pigment biosynthesis polyketide synthase [Source:SWISS;Acc:Q03149]	1.02	0.97	1.15	0.21	0.19	0.18	-2	5e-05	7.67007e-05
	AN2033	Salicylate hydroxylase [Source:SWISS;Acc:P23262]	22.09	26.28	22.06	1.51	1.04	0.43	-4.25	5e-05	7.67007e-05
	AN2035	None [Source:SWISS;Acc:Q9Y7D5]	0.7	0.76	0.65	0	0.01	0.01	-6.25	0.03895	0.0472176
	AN2036	-	6.24	5.73	4.84	0	0	0	#NAME?	5e-05	7.67007e-05
	AN2037	-	156.48	161.78	174.69	1.07	1.13	1.05	-6.82	5e-05	7.67007e-05
	AN2041	-	1.24	1.37	1.09	0.12	0.05	0.05	-3.7	0.04585	0.0548845
	AN2043	Choline transport protein [Source:SWISS;Acc:P19807]	4.99	5.01	4.66	7.71	8.09	6.52	1.01	5e-05	7.67007e-05
	AN2047	Calmodulin [Source:SWISS;Acc:P60204]	467.36	490.09	455.64	109.93	104.35	111.69	-1.67	5e-05	7.67007e-05
	AN2051	Hsp90 co-chaperone Cdc37 [Source:SWISS;Acc:O94740]	164.87	170.21	158.42	13.87	12.81	11.38	-3.29	5e-05	7.67007e-05
	AN2053	Nucleoside transporter FUN26 [Source:SWISS;Acc:P31381]	34.61	31.99	33.04	74.1	69.54	77.51	1.57	5e-05	7.67007e-05
	AN2054	Putative serine/threonine-protein kinase haspin homolog [Source:SWISS;Acc:P83103]	7.67	8.13	7.55	0.57	0.72	0.56	-3.23	5e-05	7.67007e-05
	AN2055	Mitochondrial distribution and morphology protein 34 [Source:SWISS;Acc:Q5BBM5]	108.06	104.4	107.23	392.35	411.42	398.16	2.31	5e-05	7.67007e-05
	AN2058	-	35.5	33.15	37.24	6.28	8.16	4.93	-2.06	5e-05	7.67007e-05
	AN2059	-	6.79	6.85	6.54	0.83	0.85	0.86	-2.56	5e-05	7.67007e-05
	AN2062	78 kDa glucose-regulated protein homolog [Source:SWISS;Acc:P83616]	278.98	287.04	280.38	94	68.11	89.23	-1.35	5e-05	7.67007e-05
	AN2065	PAB-dependent poly(A)-specific ribonuclease subunit pan2 [Source:SWISS;Acc:Q5BBL5]	36.53	35.72	35	7.62	7.44	6.48	-1.91	5e-05	7.67007e-05
	AN2069	Probable cytochrome b5 [Source:SWISS;Acc:Q9P5L0]	509.84	525.91	542.28	102.17	76.87	85.32	-2.15	5e-05	7.67007e-05
	AN2070	-	19.94	17.9	18.7	63.09	47.39	53.61	1.95	5e-05	7.67007e-05
	AN2072	Ubiquitin carboxyl-terminal hydrolase 5 [Source:SWISS;Acc:P39944]	9.95	9.38	9.97	26.13	24.29	26.4	1.82	5e-05	7.67007e-05
	AN2073	BTB/POZ domain-containing protein 1 [Source:SWISS;Acc:O74881]	4.74	4.02	4.43	17.23	14.87	14.27	2.21	5e-05	7.67007e-05
	AN2076	Autophagy-related protein 13 [Source:SWISS;Acc:Q5BBK4]	20.5	17.32	20.35	51.46	56.32	52.81	1.88	5e-05	7.67007e-05
	AN2077	Ribosome biogenesis protein ENP2 [Source:SWISS;Acc:P48234]	5.37	5.01	4.48	29.07	26.17	24.64	2.84	5e-05	7.67007e-05
	AN2078	Mediator of RNA polymerase II transcription subunit 13 [Source:SWISS;Acc:Q0U6W8]	4.26	3.48	4.1	12.5	11.56	12.12	2.05	5e-05	7.67007e-05
	AN2079	Pre-rRNA-processing protein TSR2 [Source:SWISS;Acc:Q06672]	17.11	17.87	18.54	42.26	37.04	34.52	1.51	5e-05	7.67007e-05
	AN2080	Eukaryotic peptide chain release factor GTP-binding subunit [Source:SWISS;Acc:Q9HGI6]	78.33	76.97	81.51	155.88	143.37	131.85	1.26	5e-05	7.67007e-05
	AN2090	Kelch repeat-containing protein 3 [Source:SWISS;Acc:Q08979]	12.28	12.86	12.42	4.88	3.5	3.77	-1.22	5e-05	7.67007e-05
	AN2091	L-2,4-diaminobutyrate decarboxylase [Source:SWISS;Acc:P71362]	45.12	45.97	44.75	1.66	1.77	1.91	-4.23	5e-05	7.67007e-05
	AN2092	Proline iminopeptidase [Source:SWISS;Acc:P46547]	22.83	20.86	22.19	1.29	1.46	1.21	-3.62	5e-05	7.67007e-05
	AN2095	SWR1 complex subunit vps71 [Source:SWISS;Acc:O59669]	2.4	2.92	2.14	17.75	17.08	14.53	3.1	5e-05	7.67007e-05
	AN2096	Glycerol uptake protein 1 [Source:SWISS;Acc:P53154]	14.15	12.78	12.74	2.77	2.52	1.45	-2.16	5e-05	7.67007e-05
	AN2098	Acylphosphatase [Source:SWISS;Acc:Q8G4T0]	48.32	54.41	52.96	10.93	8.78	6.14	-2.17	5e-05	7.67007e-05
	AN2099	Alternative oxidase, mitochondrial [Source:SWISS;Acc:Q9P959]	948.57	968.1	942.07	151.12	141.21	147.03	-2.31	5e-05	7.67007e-05
	AN2100	-	38.32	35.5	38.62	3.51	2.26	1.96	-3.48	5e-05	7.67007e-05
	AN2101	-	25.82	26.2	25.86	3.94	3.04	2.86	-2.59	5e-05	7.67007e-05
	AN2106	-	28.61	27.12	27.99	49.15	46.78	47.91	1.21	5e-05	7.67007e-05
	AN2107	GTP-binding protein 2 [Source:SWISS;Acc:Q9BX10]	24.53	25.41	21.46	7.16	8.23	6.6	-1.28	5e-05	7.67007e-05
	AN2108	-	6.98	7.82	6.86	94.36	87.78	111.27	4.21	5e-05	7.67007e-05
	AN2110	-	12.16	11.29	13.8	2.03	1.98	1.07	-2.49	5e-05	7.67007e-05
	AN2111	Putative glutamine amidotransferase-like protein C13C5.04 [Source:SWISS;Acc:Q09686]	4.3	5.18	4.36	1.67	1.15	1.63	-1.25	5e-05	7.67007e-05
	AN2112	6-phosphogluconolactonase [Source:SWISS;Acc:O34499]	6.18	5.67	5.76	11.79	10.84	10.79	1.3	5e-05	7.67007e-05
	AN2113	-	13.81	13.28	14.42	73.16	70.27	66.69	2.75	5e-05	7.67007e-05
	AN2114	Salicylate hydroxylase [Source:SWISS;Acc:P23262]	9.34	9.3	9.98	2.43	2.27	1.77	-1.74	5e-05	7.67007e-05
	AN2118	2,3-dihydroxybenzoate decarboxylase [Source:SWISS;Acc:P80402]	11.57	10.33	13.04	2.34	4	1.39	-1.75	5e-05	7.67007e-05
[truncated: 3,504 more rows]
