# Supplementary material for: The MYB-like protein MylA contributes to conidiogenesis and conidial germination in Aspergillus nidulans
Source: Commun Biol. 2024 Jun 25;7:768. doi: 10.1038/s42003-024-05866-7 (PMC11199622; doi:10.1038/s42003-024-05866-7)
Supplement: Supplementary file 5 — Supplementary Data 2 [file 42003_2024_5866_MOESM5_ESM.xlsx]

## Sheet: Supplementary Data 2
	Supplementary Data 2. Differentially expressed genes in conidia of mylA deletion mutant.
	Gene ID	Description	WT_1	WT_2	WT_3	ΔmylA_1	ΔmylA_2	ΔmylA_3	LOG2(FC)	p value	q value
	AN0005	Lactobacillus up-regulated protein [Source:SWISS;Acc:Q5BHG4]	0	0.1	0	3.31	2.18	2.48	5.71251	2.1092e-05	4.37726e-05
	AN0012	-	0	0.16	0	1.33	1.34	1.96	4.37168	0.00033286	0.00062322
	AN0017	Copper homeostasis protein cutC homolog [Source:SWISS;Acc:Q9VF71]	1.06	0.85	0.53	7.08	6.48	7.18	2.51656	8.84349e-10	2.47007e-09
	AN0020	-	96.28	79.95	105.57	7.33	8.2	7.67	-4.35092	1.62174e-72	6.48051e-71
	AN0024	Alcohol dehydrogenase [Source:SWISS;Acc:Q8CQ56]	0	0.05	0	0.38	0.54	0.89	4.57656	0.00241879	0.00415633
	AN0025	Putative sterigmatocystin biosynthesis monooxygenase stcW [Source:SWISS;Acc:Q00730]	0	0	0	0.22	0.1	0.15	3.73874	0.0161612	0.0251236
	AN0030	Uncharacterized protein YJL213W [Source:SWISS;Acc:P40896]	0	0	0.05	0.37	0.3	0.22	3.5479	0.0197262	0.0302946
	AN0031	"""Glucan endo-1,3-beta-glucosidase A1 [Source:SWISS;Acc:P23903]"""	0.28	0	0.35	1.26	0.95	0.83	1.65492	0.0360511	0.0530661
	AN0033	-	0.86	1.85	0.59	5.9	6.86	6.77	2.0571	3.92387e-09	1.05627e-08
	AN0034	Dihydroxyacetone kinase 1 [Source:SWISS;Acc:O13902]	13.14	17.69	10.27	73.1	64.84	73.08	1.86569	1.18152e-37	1.21545e-36
	AN0036	Uncharacterized oxidoreductase C513.06c [Source:SWISS;Acc:Q9UT60]	0.14	0.06	0.12	0.62	1.41	0.92	2.68567	0.00269356	0.00460796
	AN0039	Uncharacterized protein YNL011C [Source:SWISS;Acc:P53980]	61.11	56.95	55.93	15.98	18.95	15.04	-2.32064	2.56458e-72	1.0127e-70
	AN0040	"""DNA polymerase gamma, mitochondrial [Source:SWISS;Acc:Q9Y767]"""	32.5	29.77	28.02	18.71	17.12	16.83	-1.2628	3.17452e-36	3.09732e-35
	AN0042	Magnesium transport protein CorA [Source:SWISS;Acc:Q9WZ31]	16.78	15.33	15.96	6.38	5.73	4.7	-2.02609	5.52431e-37	5.57433e-36
	AN0043	"""NADH dehydrogenase _ubiquinone_ complex I, assembly factor 6 [Source:SWISS;Acc:D3ZN43]"""	70	61.97	55.95	35.1	26.69	31.3	-1.54544	8.15023e-37	8.13401e-36
	AN0045	-	2716.49	3238.21	2916.35	1513.02	1466.38	1448.48	-1.52799	1.21255e-43	1.59604e-42
	AN0048	-	0.94	0.44	0.3	1.92	1.57	1.53	1.12603	0.00401164	0.0067263
	AN0050	2-amino-3-carboxymuconate-6-semialdehyde decarboxylase [Source:SWISS;Acc:Q54LN9]	0.45	0.83	0.25	6.68	6.91	6.26	3.19156	5.89462e-18	2.58066e-17
	AN0051	None [Source:SWISS;Acc:Q84MB6]	0.81	0.93	0.96	6.54	8.03	7.48	2.49088	7.23617e-18	3.15697e-17
	AN0054	4-coumarate--CoA ligase-like 7 [Source:SWISS;Acc:Q9M0X9]	0.73	1.35	0.79	8.12	5.98	7.93	2.44919	3.70845e-24	2.18029e-23
	AN0056	Uncharacterized protein C1F12.05 [Source:SWISS;Acc:Q10347]	69.64	62.99	72.53	210.86	209.71	208.42	1.10713	3.66904e-20	1.78383e-19
	AN0061	Cytoplasmic tRNA 2hiolation protein 2 [Source:SWISS;Acc:Q5BHB8]	51.91	45.41	57.96	22.34	21.86	21.89	-1.7769	4.02199e-30	3.05379e-29
	AN0064	-	6.53	3.61	5.16	4.82	2	3.71	-1.06789	0.00053048	0.000974311
	AN0070	Probable allantoinase 1 [Source:SWISS;Acc:Q54SV3]	5.94	6.1	3.86	21.77	16.69	18.24	1.17284	1.71293e-05	3.58453e-05
	AN0074	rRNA-processing protein EBP2 [Source:SWISS;Acc:P36049]	40.52	33.97	33.24	21.7	17.3	15.57	-1.49042	5.1874e-27	3.4343e-26
	AN0075	Protein disulfide-isomerase tigA [Source:SWISS;Acc:Q00216]	120.47	114.08	108.93	49.54	45.16	48.45	-1.78006	1.44255e-73	6.0793e-72
	AN0077	UPF0676 protein C1494.01 [Source:SWISS;Acc:Q7LL04]	5.37	5.67	3.8	14.6	17	14.17	1.10116	8.66291e-09	2.28055e-08
	AN0078	MYNDype zinc finger protein samB [Source:SWISS;Acc:O42631]	90.83	77.11	88.49	45.79	45.87	42.81	-1.42876	4.68063e-32	3.86711e-31
	AN0080	2-keto-4-pentenoate hydratase [Source:SWISS;Acc:A4JPX9]	0	0.08	0	0.7	0.99	0.97	4.49501	0.0028577	0.00487378
	AN0086	"""O-glycoside alpha-1,2-mannosyltransferase homolog 4 [Source:SWISS;Acc:O94565]"""	136.49	127.62	125	70.93	66.52	65.05	-1.44494	1.19051e-50	2.02387e-49
	AN0089	Probable Ras-related protein Rab7 [Source:SWISS;Acc:Q9C2L8]	374.83	310.14	369.75	113.43	115.85	106.01	-2.21675	3.07161e-66	9.74945e-65
	AN0090	Autophagy protein 16 [Source:SWISS;Acc:Q5BH90]	42.17	32.5	40.02	25.11	22.43	20.9	-1.34209	3.1814e-15	1.20778e-14
	AN0091	"""Histone-lysine N-methyltransferase, H3 lysine-79 specific [Source:SWISS;Acc:Q5BH89]"""	52.69	54.25	51.46	27.83	27.19	28.06	-1.44299	5.68512e-40	6.47239e-39
	AN0092	AdoMet-dependent rRNA methyltransferase spb1 [Source:SWISS;Acc:Q5BH88]	60.64	39.86	52.89	17.26	12.75	17.87	-2.18366	6.46174e-37	6.48761e-36
	AN0097	DNA ligase 4 [Source:SWISS;Acc:Q5BH83]	15.3	16.35	19.7	10.54	9.94	10.99	-1.21295	9.5343e-14	3.33202e-13
	AN0104	"""Dol-P-Man:Man_5_GlcNAc_2_-PP-Dol alpha-1,3-mannosyltransferase [Source:SWISS;Acc:Q2U6A4]"""	1.66	1.29	0.98	4.93	5.09	5.4	1.48233	2.18729e-09	5.97943e-09
	AN0110	Vype proton ATPase subunit D [Source:SWISS;Acc:O59941]	122.05	119.28	149.52	70.48	76.66	63.18	-1.49294	1.70538e-20	8.41778e-20
	AN0113	Rho guanine nucleotide exchange factor gef2 [Source:SWISS;Acc:Q09733]	5.19	4.41	5.23	1.76	1.52	1.51	-2.11864	1.10349e-34	1.0071e-33
	AN0114	Probable tRNA_Ile_-lysidine synthase [Source:SWISS;Acc:Q10441]	13.49	10.66	11.08	7.85	8.29	7.51	-1.08049	1.84929e-12	5.99735e-12
	AN0118	"""Dynein heavy chain, cytoplasmic [Source:SWISS;Acc:P45444]"""	0.44	0.54	0.38	1.83	1.6	1.59	1.41578	3.56233e-17	1.5038e-16
	AN0120	Uncharacterized protein C63.05 [Source:SWISS;Acc:Q9Y7T1]	65.55	39.65	55.44	15.76	12.64	13.29	-2.4975	6.80095e-40	7.69036e-39
	AN0124	Serine/threonine-protein kinase rio2 [Source:SWISS;Acc:Q9P7W5]	73.67	50.23	60.84	34.82	27.3	32.63	-1.49406	3.62109e-22	1.94952e-21
	AN0126	DNA mismatch repair protein MLH1 [Source:SWISS;Acc:P38920]	1.11	1.68	0.57	5.04	3.93	5.5	1.64083	1.39549e-08	3.63175e-08
	AN0129	Dual specificity protein phosphatase PPS1 [Source:SWISS;Acc:P38148]	265.98	238.18	264.78	150.54	144.29	137.66	-1.33035	1.85859e-31	1.49973e-30
	AN0130	tRNA wybutosine-synthesizing protein 2 [Source:SWISS;Acc:Q09832]	1.39	1.08	0.65	5.07	5.36	5.36	1.84388	1.1783e-09	3.27559e-09
	AN0139	Threonine aspartase 1 [Source:SWISS;Acc:Q9H6P5]	0.88	1.28	1.16	3.71	3.23	2.83	1.04458	0.000111965	0.000218186
	AN0144	Serine/threonine-protein kinase nrc-2 [Source:SWISS;Acc:O42626]	93.87	90.35	83.03	42.6	40.56	41.89	-1.58654	5.55453e-72	2.13456e-70
	AN0146	Versicolorin reductase [Source:SWISS;Acc:Q00791]	0.05	0	0	1.24	1.2	1.17	5.73802	7.09678e-05	0.000141036
	AN0148	Aflatoxin biosynthesis regulatory protein [Source:SWISS;Acc:P41765]	0.77	0.85	0.15	2.61	2.36	2.6	1.63624	0.000186319	0.000355909
	AN0149	Beta-lactamase-like protein 2 [Source:SWISS;Acc:Q561R9]	0	0	0	0.13	0.16	0.46	3.81321	0.0154569	0.0240921
	AN0150	Conidial yellow pigment biosynthesis polyketide synthase [Source:SWISS;Acc:Q03149]	0.51	0.99	0.37	4.02	4.43	3.92	2.27056	1.15207e-19	5.45315e-19
	AN0158	Probable quinone oxidoreductase [Source:SWISS;Acc:P38230]	1.42	2.61	0.38	34.11	34.21	30.47	4.01071	9.94931e-11	2.94892e-10
	AN0160	Chitooligosaccharide deacetylase [Source:SWISS;Acc:P04675]	18.19	15.9	16.89	7.6	6.48	4.6	-1.9995	4.03449e-23	2.25688e-22
	AN0165	AP-3 complex subunit beta-2 [Source:SWISS;Acc:Q9JME5]	24.47	21.76	24.57	10.97	7.85	9.37	-1.83362	9.18842e-34	8.05593e-33
	AN0166	Probable kinetochore protein nuf2 [Source:SWISS;Acc:Q5BH14]	4.67	2.38	4.82	1.79	1.4	0.68	-2.15606	9.19178e-09	2.41408e-08
	AN0168	-	65.74	65.39	67.72	46.19	44.03	45.16	-1.05914	4.62951e-21	2.3499e-20
	AN0171	-	0.29	0.41	0.12	1.38	0.98	0.76	1.41456	0.0497911	0.0716506
	AN0174	D-amino-acid oxidase [Source:SWISS;Acc:P24552]	0.7	1.47	1.03	20.23	21.75	23.95	3.81216	6.58767e-50	1.08496e-48
	AN0179	Uncharacterized oxidoreductase C521.03 [Source:SWISS;Acc:Q9P7B4]	18.32	24.95	11.3	138.16	134.4	136.35	2.38112	3.22052e-42	4.00767e-41
	AN0193	Uncharacterized protein YJR142W [Source:SWISS;Acc:P47173]	5.02	5.63	3.32	24.52	20.24	23.31	1.75589	1.42734e-20	7.07673e-20
	AN0194	Probable beta-galactosidase B [Source:SWISS;Acc:B6GW04]	0	0.09	0	0.19	0.56	0.23	3.07699	0.013217	0.0207892
	AN0197	Uncharacterized transcriptional regulatory protein C530.05 [Source:SWISS;Acc:O59741]	5.07	3.29	1.64	12.16	10.12	11.11	1.27475	7.46587e-07	1.73581e-06
	AN0200	Putative glutamine amidotransferase-like protein C13C5.04 [Source:SWISS;Acc:Q09686]	39.97	34.59	45.22	17.45	16.51	15	-1.87068	1.20725e-25	7.60597e-25
	AN0201	Multidrug resistance protein fnx1 [Source:SWISS;Acc:Q09752]	52.92	38.99	51.94	23.23	22.84	20.47	-1.63284	2.14256e-25	1.33478e-24
	AN0203	ASTRA-associated protein 1 [Source:SWISS;Acc:A2RA56]	1.57	1.75	0.99	9.3	9.56	9.39	2.20773	4.92863e-20	2.38237e-19
	AN0206	Glycerol-3-phosphate acyltransferase [Source:SWISS;Acc:B4EYR5]	53.88	50	42.36	27.65	27.23	28.62	-1.29619	3.35252e-44	4.49542e-43
	AN0209	Ammonium transporter 1 [Source:SWISS;Acc:Q9C0V1]	0.3	0.42	0.4	1.73	2.04	2.03	1.84924	1.38369e-06	3.15634e-06
	AN0210	Golgi apyrase [Source:SWISS;Acc:P40009]	89.86	86.4	85.84	56.46	56.46	57.82	-1.11571	5.6379e-29	4.09769e-28
	AN0214	Inversin [Source:SWISS;Acc:Q9Y283]	0	0.06	0	0.2	0.1	0.24	2.71776	0.0178526	0.0275861
	AN0216	NADPH-dependent 1-acyldihydroxyacetone phosphate reductase [Source:SWISS;Acc:Q09851]	0.3	0.98	0.05	24.52	26.19	24.36	5.33281	3.01913e-11	9.21263e-11
	AN0218	Putative transporter C543.05c [Source:SWISS;Acc:Q9HGM6]	22.86	21.83	19.69	3.04	2.4	3.01	-3.44068	1.44921e-96	1.38434e-94
	AN0219	SET domain-containing protein SNOG_11806 [Source:SWISS;Acc:P0CY36]	4	4.22	2.89	13.23	10.97	11.99	1.21293	6.90208e-14	2.43332e-13
	AN0221	Endochitinase 1 [Source:SWISS;Acc:Q1E3R8]	0.29	0.73	0.53	4.92	3.89	5.37	2.65605	1.68756e-12	5.4884e-12
	AN0223	-	0	0.09	0	0.6	0.36	0.21	3.27451	0.0201599	0.0308802
	AN0224	Putative dipeptidase MCYG_02918 [Source:SWISS;Acc:C5FK77]	3.98	2.55	1.82	12.98	11.95	13.87	1.72446	7.66691e-15	2.84917e-14
	AN0226	Ubiquitin-conjugating enzyme E2-34 kDa [Source:SWISS;Acc:P14682]	306.81	245.99	293.39	117.1	111.02	111.22	-1.86358	1.94168e-49	3.1513e-48
	AN0230	-	1.11	1.91	0.58	12.7	12.75	10.09	2.70393	1.05439e-11	3.3028e-11
	AN0231	O-aminophenol oxidase [Source:SWISS;Acc:B1VTI5]	0.38	0.53	0.14	3.15	2.12	2.5	2.3686	4.10913e-05	8.34302e-05
	AN0232	Uncharacterized urease accessory protein ureG-like [Source:SWISS;Acc:Q96WV0]	14.36	13.44	9.15	41.27	42.61	40.19	1.19135	1.91081e-14	6.94651e-14
	AN0234	Uncharacterized AIM2 family protein C977.15 [Source:SWISS;Acc:Q9P7U1]	0.99	1.93	0.52	7.32	6.83	5.84	2.02004	6.85451e-08	1.70937e-07
	AN0240	None [Source:SWISS;Acc:J9MJK9]	2345.41	2359	2466.21	1429.23	1461.61	1375.71	-1.28716	2.19766e-31	1.7634e-30
	AN0241	Superoxide dismutase [Cu-Zn] [Source:SWISS;Acc:Q9HEY7]	512.41	642.06	531.95	1821.21	1844.27	1813.47	1.10238	2.6575e-23	1.49494e-22
	AN0248	Putative protein disulfide-isomerase DDB_G0275025 [Source:SWISS;Acc:Q869Z0]	2.17	1.91	1.74	8.73	8.65	8.19	1.62233	4.24653e-14	1.51468e-13
	AN0252	"""ATP synthase subunit gamma, mitochondrial [Source:SWISS;Acc:O74754]"""	150.23	185.79	128.83	1033.66	1040.1	1030.21	2.20361	2.18235e-90	1.64579e-88
	AN0253	DNA topoisomerase 1 [Source:SWISS;Acc:P04786]	48.23	49.57	51.45	19.21	16.6	19.06	-1.94336	1.08838e-54	2.13212e-53
	AN0258	Probable endonuclease lcl3 [Source:SWISS;Acc:Q5BGS2]	13.19	9.61	11.03	9.37	7.67	6.71	-1.06438	4.28966e-07	1.01427e-06
	AN0260	Probable DNA primase large subunit [Source:SWISS;Acc:Q8NIZ4]	2.4	1.78	1.64	1.3	1.24	1.47	-1.03928	0.000901695	0.00162253
	AN0266	Uncharacterized protein C16C4.16c [Source:SWISS;Acc:O74460]	68.27	68.01	58.33	39.07	34.65	35.01	-1.34822	3.88718e-43	5.01136e-42
	AN0267	Probable myosin regulatory light chain [Source:SWISS;Acc:Q09510]	1.76	3.11	0.79	1.39	1.18	0.86	-1.23229	0.0154135	0.0240356
	AN0268	Protein mesA [Source:SWISS;Acc:Q5BGR2]	2.5	1.62	1.29	5.78	5.68	5.95	1.21519	9.54538e-09	2.50236e-08
	AN0270	Putative pyridoxal kinase C6F6.11c [Source:SWISS;Acc:O14242]	4.32	4.47	2.78	16.87	17.89	19.09	1.70032	7.98413e-19	3.63014e-18
	AN0271	Deoxyuridine 5'riphosphate nucleotidohydrolase [Source:SWISS;Acc:Q6MVL2]	19.09	16.94	10.07	7.77	5.27	7.54	-1.70734	1.96583e-13	6.75018e-13
	AN0272	Acyl-CoA dehydrogenase family member 11 [Source:SWISS;Acc:Q5ZHT1]	4.79	3.75	2.8	15.94	14.42	15.72	1.51912	1.55649e-16	6.34616e-16
	AN0274	-	1.69	2.4	0.89	22.57	26.17	28.34	3.43093	9.72511e-43	1.23628e-41
	AN0276	-	2.13	2.19	1.82	6.02	6.39	6.25	1.11926	1.06956e-11	3.34718e-11
	AN0279	Myb-like DNA-binding protein myb-1 [Source:SWISS;Acc:O13493]	59.58	74.48	32.93	403.68	403.78	393.49	2.35446	6.61004e-41	7.87988e-40
	AN0281	Cell division control protein 16 [Source:SWISS;Acc:P36618]	45.7	42.66	37.5	20.04	22.43	17.64	-1.56336	4.10643e-40	4.69106e-39
	AN0293	Protein phosphatase methylesterase 1 [Source:SWISS;Acc:Q5BGN7]	70.32	72.96	72.83	42.18	44.16	39.7	-1.30816	1.65132e-27	1.11759e-26
	AN0294	Uncharacterized protein C23C11.06c [Source:SWISS;Acc:O13912]	515.44	526.47	575.88	87.88	88.69	85.11	-3.15169	1.0033e-143	3.47002e-141
	AN0299	Endochitinase 1 [Source:SWISS;Acc:Q1E3R8]	2.53	1.76	2.01	7.18	6.53	7.82	1.23903	9.31478e-07	2.14874e-06
	AN0302	Protein DSF2 [Source:SWISS;Acc:P38213]	0.44	0.43	0.32	1.8	1.84	1.79	1.71454	1.69486e-07	4.12608e-07
	AN0307	-	0.04	0	0.1	0.48	0.58	0.32	2.62581	0.0258381	0.0388774
	AN0309	COX assembly mitochondrial protein 1 [Source:SWISS;Acc:O74347]	86.36	69.53	77.2	50.33	55.67	50.17	-1.19552	1.07069e-17	4.63889e-17
	AN0311	-	872.51	762.44	902.11	483.55	479.15	467.74	-1.34552	6.07149e-28	4.19401e-27
	AN0313	Probable carboxylesterase 6 [Source:SWISS;Acc:Q9SX25]	38.9	33	42.24	30.63	22.56	28.35	-1.02792	6.68582e-10	1.87998e-09
	AN0315	-	40.22	37.92	37.25	15.49	18.93	17.01	-1.70757	5.35352e-35	4.96723e-34
	AN0316	Tubulin alpha-1 chain [Source:SWISS;Acc:P24633]	4.75	4.68	2.79	13.15	13.7	12.64	1.1966	1.45252e-10	4.2574e-10
	AN0318	Plasma membrane ATPase [Source:SWISS;Acc:Q07421]	0.78	1.01	0.7	3.09	2.07	3.23	1.27179	4.40227e-07	1.04016e-06
	AN0324	-	2.61	3.51	1.94	11.29	9.88	11.51	1.51461	1.1016e-12	3.62501e-12
	AN0326	-	6.15	3.5	5.47	2.4	3.79	2.44	-1.3088	3.94499e-07	9.3697e-07
	AN0328	LIN1-like protein [Source:SWISS;Acc:O94693]	28.73	22.15	29.78	6.91	7.72	9.44	-2.28157	4.61304e-33	3.94113e-32
	AN0329	Ubiquitin fusion degradation protein 1 [Source:SWISS;Acc:O42915]	116.85	120.96	100.81	58.37	59.92	55.76	-1.48259	6.24686e-55	1.23826e-53
	AN0331	-	1.79	3.48	2.11	9.78	6.66	6.91	1.01591	0.00831049	0.0134363
	AN0332	Uncharacterized transporter C1529.01 [Source:SWISS;Acc:Q9USN4]	0.27	0.46	0.29	4.34	2.67	3.96	2.90952	3.11719e-13	1.06092e-12
	AN0333	-	7.41	5.82	5.23	22.69	20.46	22.86	1.34909	4.64484e-24	2.71649e-23
	AN0334	-	44.9	39.3	46.95	29.11	31.79	33.48	-1.00439	2.72737e-12	8.77906e-12
	AN0337	-	11.84	16.8	10.55	60.51	57.04	57.53	1.63422	7.9784e-28	5.49876e-27
	AN0338	Trichodiene oxygenase [Source:SWISS;Acc:Q12612]	0.15	0.17	0.03	0.79	0.43	0.46	1.80336	0.0161465	0.0251045
	AN0340	ARS-binding protein 2 [Source:SWISS;Acc:Q9USY4]	0.24	0.26	0.21	1.16	1.12	1.83	2.03764	3.79799e-07	9.03555e-07
	AN0348	-	2.01	2.25	1.55	6.55	5.05	5.51	1.08085	6.41849e-10	1.80633e-09
	AN0357	"""Cytochrome c1, heme protein, mitochondrial [Source:SWISS;Acc:P07142]"""	142.07	172.72	111.93	579.98	605.42	581.2	1.53793	6.61964e-40	7.49379e-39
	AN0360	Upstream activation factor subunit spp27 [Source:SWISS;Acc:O74503]	38.14	37.47	32.63	19.48	20.84	20.68	-1.34225	4.88511e-33	4.17001e-32
	AN0362	-	1.54	1.55	1.07	4.7	6.3	4.18	1.30928	0.000453229	0.000838261
	AN0364	Sterol uptake control protein 2 [Source:SWISS;Acc:Q12151]	15.87	15.66	14.57	51.29	52.16	54.51	1.26562	4.25672e-31	3.36445e-30
	AN0365	-	526.17	475.46	494.9	344.38	339.69	343.57	-1.17388	5.79754e-30	4.36167e-29
	AN0369	Methionine aminopeptidase 2-2 [Source:SWISS;Acc:Q5BGG1]	89.48	87	89.36	54.8	52.81	55.77	-1.22631	2.65113e-28	1.85302e-27
	AN0370	3-hydroxypropionyl-coenzyme A dehydratase [Source:SWISS;Acc:A4YI89]	1.31	1.94	1.17	5.17	5.91	4.63	1.28505	0.000127024	0.000246384
	AN0374	Siderophore iron transporter mirB [Source:SWISS;Acc:Q870L2]	0.43	0.4	0.44	1.6	0.83	1.57	1.14801	0.00742978	0.012074
	AN0377	Aflatoxin B1 aldehyde reductase member 2 [Source:SWISS;Acc:Q8CG76]	0.33	0.55	0.27	4.01	4.45	3.92	2.93509	6.79674e-20	3.26491e-19
	AN0378	-	0.39	0.7	0.08	3.99	2.94	3	2.55769	1.68246e-05	3.52446e-05
	AN0379	-	15.84	21.44	12.7	154.36	154.83	160.91	2.72698	2.17282e-87	1.46265e-85
	AN0382	Probable transporter MCH2 [Source:SWISS;Acc:P36032]	2.73	3.43	2.23	14.48	12.2	12.82	1.7251	4.1555e-19	1.91016e-18
	AN0387	Deoxyribodipyrimidine photo-lyase [Source:SWISS;Acc:P27526]	61.94	59.15	83.01	29.09	25.08	27.89	-1.85239	9.03897e-26	5.70913e-25
	AN0390	-	37.4	39.95	35.33	15.49	15.4	18.53	-1.74978	6.19138e-34	5.47615e-33
	AN0394	Apoptosis-inducing factor homolog B [Source:SWISS;Acc:Q54NS8]	0.88	0.83	0.27	2.97	3.64	5.23	2.11194	5.9707e-08	1.49379e-07
	AN0396	-	48.6	46.79	23.24	179.1	180.81	177.67	1.66891	1.65377e-22	9.02468e-22
	AN0397	-	39.13	27.98	34.33	35.46	33.39	23.22	-1.08796	2.86375e-05	5.87992e-05
	AN0399	Nitrate transporter [Source:SWISS;Acc:P22152]	3.39	2.47	2.81	93.71	91.43	93.08	4.50543	3.32709e-274	8.34269e-271
	AN0400	-	8846.28	9223.95	8895.36	2205	2224.61	2049.26	-2.73228	3.67873e-164	1.94198e-161
	AN0402	Conidiation-specific protein 13 [Source:SWISS;Acc:P19463]	28.56	21.56	20.81	9.15	7.76	6.62	-2.15658	3.57488e-29	2.61914e-28
	AN0403	-	0.12	0.35	0.18	62.76	63.38	65.96	7.68507	5.14508e-108	7.06919e-106
	AN0404	Leptomycin B resistance protein pmd1 [Source:SWISS;Acc:P36619]	1.06	1.21	0.72	2.83	2.79	3.03	1.07177	4.01348e-07	9.52559e-07
	AN0408	Patatin-like phospholipase domain-containing protein AN0408 [Source:SWISS;Acc:Q5BGC2]	71.22	71.4	70.67	38.24	38.06	37.29	-1.41067	2.07062e-40	2.40374e-39
	AN0416	UPF0658 Golgi apparatus membrane protein C23H3.04 [Source:SWISS;Acc:O13938]	1.55	1.35	1.43	26.98	28.88	27.28	3.75768	1.64009e-111	2.45524e-109
	AN0417	Protein transport protein Sec61 subunit beta [Source:SWISS;Acc:Q9HFC7]	26.16	31.68	22.86	113.23	114.08	118.32	1.56625	2.48456e-41	3.01332e-40
	AN0418	Probable urea active transporter 1 [Source:SWISS;Acc:O94469]	1.53	1.68	1.02	14.84	12.53	14.76	2.83881	6.43659e-58	1.47732e-56
	AN0423	Probable NAD_P_H-dependent D-xylose reductase xyl1 [Source:SWISS;Acc:Q5BGA7]	6.37	8.04	4.65	24.8	23.22	23.74	1.38175	1.15526e-14	4.2491e-14
	AN0424	-	23.01	17.69	21.58	11.94	9.44	10.14	-1.52656	4.47352e-18	1.96968e-17
	AN0427	-	11.76	13.45	8.11	43.09	39.83	45.26	1.42377	1.54577e-21	8.04988e-21
	AN0433	60S ribosomal protein L20-B [Source:SWISS;Acc:P0CX24]	672.42	683.14	574.64	2290.23	2308.45	2326.2	1.28181	7.52629e-60	1.85933e-58
	AN0436	LisH domain-containing protein C29A3.03c [Source:SWISS;Acc:O59668]	113.17	105.84	118.31	61.26	69.84	65.59	-1.29581	1.94791e-24	1.1595e-23
	AN0442	Protein frg1 [Source:SWISS;Acc:Q9P7X3]	51.52	48.53	41.62	31.86	25.49	30.68	-1.25348	2.97813e-22	1.61202e-21
	AN0447	NifU-like protein C1709.19c [Source:SWISS;Acc:Q9UUB8]	637.26	640.55	656.23	212.96	230.07	211.1	-2.11322	2.06502e-80	1.09588e-78
	AN0452	"""Xyloglucan-specific endo-beta-1,4-glucanase A [Source:SWISS;Acc:Q5BG78]"""	20.94	19.67	15.33	12.01	11.38	13.53	-1.10114	1.80754e-16	7.33103e-16
	AN0454	Uncharacterized protein YGL159W [Source:SWISS;Acc:P53110]	69.23	69.61	69.13	42.02	35.18	44	-1.29238	1.46104e-26	9.51574e-26
	AN0456	-	0.4	0.16	0.17	2.02	2.34	2.19	2.64445	6.99624e-06	1.51201e-05
	AN0457	-	0.41	0.56	0.36	3.62	4.37	2.65	2.45059	1.5332e-06	3.48313e-06
	AN0458	-	34.65	27.65	27.88	16.21	14.06	14.62	-1.51846	2.92965e-31	2.33766e-30
	AN0461	-	37.95	30.29	33.11	147.53	134.72	128.56	1.50123	4.29171e-37	4.35247e-36
	AN0462	Exocyst complex component SEC3 [Source:SWISS;Acc:P33332]	27.04	25.34	24.43	14.27	11.77	13.49	-1.44092	3.83457e-40	4.39552e-39
	AN0467	-	36.5	46.48	24.46	4.41	6.42	4.64	-3.33398	4.10219e-51	7.06959e-50
	AN0468	-	134.93	152.9	96.5	20.74	19.91	16	-3.32858	5.5513e-106	7.04805e-104
	AN0469	Uncharacterized transporter C3B8.04c [Source:SWISS;Acc:O59712]	28.18	20.21	24.95	12.83	11.96	13.25	-1.43855	1.51001e-23	8.62002e-23
	AN0473	Uncharacterized transporter C1002.16c [Source:SWISS;Acc:Q9US44]	7.29	7.9	5.05	53.05	51.49	56.57	2.49621	9.61959e-80	4.9992e-78
	AN0474	Uracil phosphoribosyltransferase [Source:SWISS;Acc:Q55GQ6]	0.09	0.11	0.27	3.5	3.78	3	3.85125	6.14959e-11	1.8423e-10
	AN0476	"""54S ribosomal protein L27, mitochondrial [Source:SWISS;Acc:P36526]"""	138.05	103.05	101.58	87.73	80.31	77.18	-1.05188	3.68226e-17	1.55116e-16
	AN0481	Putative 30S ribosomal protein S17P-like [Source:SWISS;Acc:Q8TP90]	0.12	0.03	0.1	0.29	0.58	0.57	1.97295	0.0020533	0.00355264
	AN0482	Poly [ADP-ribose] polymerase 6 [Source:SWISS;Acc:Q5RDU4]	0.35	0.16	0.15	0.65	1.07	1	1.58069	0.000281261	0.000530073
	AN0483	-	1459.94	1044.07	1438.55	367.98	376.58	337.69	-2.52071	1.42673e-61	3.73632e-60
	AN0484	-	0.9	0.6	0.27	5.25	6.61	5.61	2.82554	3.19124e-15	1.21059e-14
	AN0485	CRALRIO domain-containing protein C3H8.02 [Source:SWISS;Acc:Q10138]	1.22	0.99	0.61	4.32	4.29	5.86	1.87951	7.62232e-11	2.27197e-10
	AN0487	Sterol 3-beta-glucosyltransferase UGT80B1 [Source:SWISS;Acc:Q9XIG1]	0.61	0.69	0.41	1.68	1.15	1.98	1.0091	0.00314321	0.00534165
	AN0493	-	38.3	25.78	23.12	422.6	384.29	362.29	3.07755	6.2232e-96	5.88856e-94
	AN0494	"""1,4-beta-D-glucan cellobiohydrolase B [Source:SWISS;Acc:Q8NK02]"""	0.92	1.43	0.57	5.19	2.95	3.64	1.51801	1.31057e-05	2.77205e-05
	AN0498	Uncharacterized MFSype transporter C947.06c [Source:SWISS;Acc:O43081]	0.21	0.14	0.29	3.68	3.9	4.09	3.62725	3.0145e-17	1.27791e-16
	AN0505	Regulator of nonsense transcripts UPF3 [Source:SWISS;Acc:Q9FVW4]	22.74	19.43	18.07	15.22	12.71	11.99	-1.09537	1.28854e-16	5.26653e-16
	AN0507	-	0.53	0.51	0.43	5.72	6.31	5.29	3.07659	1.64303e-36	1.61723e-35
	AN0518	-	6.65	8.81	3.99	35.95	29.01	29.85	1.74496	8.487e-17	3.50451e-16
	AN0527	-	0	0	0	1.87	1.51	3.71	3.78881	0.0148098	0.0231555
	AN0528	Probable transporter MCH4 [Source:SWISS;Acc:Q08268]	0	0	0.04	34.96	36.51	40.37	10.8305	1.55146e-20	7.67314e-20
	AN0529	None [Source:SWISS;Acc:Q0C8M2]	0.06	0	0	4.28	3.21	4.14	7.22456	4.17337e-08	1.05491e-07
	AN0531	-	0.85	0.91	0.94	48.04	49.71	52.4	5.1525	2.49833e-54	4.82819e-53
	AN0535	-	5.95	5.71	5.79	3.39	4.65	4.35	-1.11908	0.000596512	0.00108921
	AN0551	"""Mannosyl-oligosaccharide 1,2-alpha-mannosidase [Source:SWISS;Acc:Q8J0Q0]"""	0.39	0.23	0.27	2.52	2.22	2.43	2.49492	2.71102e-09	7.35503e-09
	AN0556	Double-strand break repair protein mus-23 [Source:SWISS;Acc:Q9C291]	4.84	3.15	4.15	2.06	1.28	2.04	-1.68413	4.83946e-11	1.46116e-10
	AN0562	"""Acyl-CoA synthetase family member 3, mitochondrial [Source:SWISS;Acc:Q6GLK6]"""	4.24	5.34	3.3	19.18	17.29	17.07	1.55557	1.16574e-20	5.81711e-20
	AN0565	Protein pyrABCN [Source:SWISS;Acc:O93937]	19.45	15.99	12.06	91.46	86.17	92.99	2.05288	3.5629e-72	1.39593e-70
	AN0571	Vesicle-associated membrane protein 712 [Source:SWISS;Acc:Q9SIQ9]	146.81	142.3	123.19	85.28	97.89	88.17	-1.14019	1.52667e-29	1.13175e-28
	AN0572	-	5.05	6.46	7.04	2.2	2.27	2.21	-1.99098	1.92004e-18	8.605e-18
	AN0573	TBC domain-containing protein C4G8.04 [Source:SWISS;Acc:Q09830]	68.25	79.35	73.39	33.24	33.03	33.89	-1.63171	7.85178e-46	1.11866e-44
	AN0575	C-myc promoter-binding protein [Source:SWISS;Acc:Q7Z401]	0.28	0.51	0.26	3.02	3.19	3.78	2.78394	2.38307e-23	1.34736e-22
	AN0576	Putative serine/threonine-protein kinase VPS15 [Source:SWISS;Acc:Q9UVG6]	4.21	4.72	3.33	11.67	12.07	13.13	1.1204	9.82486e-19	4.45293e-18
	AN0579	Isopentenyl-diphosphate Delta-isomerase [Source:SWISS;Acc:Q10132]	118.06	97.32	101.63	50.3	45.73	44.19	-1.73064	1.15213e-47	1.76965e-46
	AN0582	Replication factor A protein 2 [Source:SWISS;Acc:Q92373]	36.09	27.79	24.46	4.99	4.61	2.84	-3.36994	2.0999e-59	5.09975e-58
	AN0585	Transcription activator of gluconeogenesis ERT1-2 [Source:SWISS;Acc:Q6C764]	0.19	0.16	0.19	2.84	2.37	2.49	3.30171	5.20991e-17	2.17369e-16
	AN0590	J domain-containing protein spf31 [Source:SWISS;Acc:O74746]	14.6	9.76	12.05	8.29	8.89	7.41	-1.10715	4.14424e-08	1.04834e-07
	AN0599	"""_R,R_-butanediol dehydrogenase [Source:SWISS;Acc:O34788]"""	266.28	313.39	271.78	84.72	75.88	78.06	-2.36903	2.12783e-101	2.27044e-99
	AN0602	-	8.51	9.56	9.61	28.87	32.85	27.44	1.17636	7.71825e-16	3.02517e-15
	AN0604	UV-damage endonuclease [Source:SWISS;Acc:Q01408]	226.02	228.11	223.63	96.61	95.95	96.53	-1.72317	4.3282e-68	1.47159e-66
	AN0605	Uncharacterized protein C29B5.04c [Source:SWISS;Acc:Q9HGP1]	20.12	14.55	14.12	10.43	9.15	9.51	-1.2329	2.59506e-18	1.15477e-17
	AN0606	Tryprostatin B 6-hydroxylase [Source:SWISS;Acc:A1DA60]	0.03	0	0.03	0.59	0.22	0.11	3.29522	0.018362	0.0283035
	AN0607	Nonribosomal peptide synthetase 2 [Source:SWISS;Acc:Q4WR82]	0.02	0.01	0.02	0.18	0.13	0.15	2.40871	5.55324e-06	1.2098e-05
	AN0608	Putative lysine N-acyltransferase C17G9.06c [Source:SWISS;Acc:Q9UUE3]	0.1	0.04	0	4.09	3.68	3.89	6.02633	8.92669e-14	3.12512e-13
	AN0609	Putative acyl-CoA synthetase YngI [Source:SWISS;Acc:O31826]	0.05	0.06	0.03	6.26	5.49	7.12	6.61105	5.21913e-22	2.7904e-21
	AN0610	Probable voltage-gated potassium channel subunit beta [Source:SWISS;Acc:O23016]	9.84	17.8	5.49	46.33	43.19	53.41	1.60676	0.000159748	0.000306832
	AN0623	Long-chain-alcohol oxidase FAO2 [Source:SWISS;Acc:B5WWZ9]	6.39	6.39	4.6	19.97	18.45	18.81	1.24026	8.48469e-24	4.91064e-23
	AN0627	FYVEype zinc finger-containing protein C9B6.03 [Source:SWISS;Acc:Q9Y7M3]	139	146.42	120.74	79.63	81.44	77.56	-1.27318	1.63854e-45	2.31473e-44
	AN0631	Histone deacetylase complex subunit SAP18 [Source:SWISS;Acc:Q5RDT5]	21.86	19.26	15.83	8.65	8.32	11.38	-1.54481	7.62981e-19	3.47218e-18
	AN0632	Pre-mRNA-splicing factor 18 [Source:SWISS;Acc:Q99633]	15.62	15.41	16.68	8	6.5	6.41	-1.73124	9.26738e-22	4.86659e-21
	AN0635	-	2635.91	2916.11	3002.52	1875.35	1737.56	1841.49	-1.32767	5.905e-29	4.28548e-28
	AN0638	-	0.17	0.2	0.21	1.17	0.8	0.72	1.66371	0.00958144	0.0153566
	AN0639	-	0.34	0.12	0.21	0	0.07	0.06	-2.85008	0.0365286	0.0537375
	AN0651	Guanine nucleotide-binding protein subunit alpha [Source:SWISS;Acc:Q00743]	140.64	123.04	148.04	45.38	43.61	40.83	-2.184	3.10689e-60	7.79053e-59
	AN0653	Smr domain-containing protein C11H11.03c [Source:SWISS;Acc:Q9UTP4]	2.04	1.84	0.82	5.56	6.5	5.53	1.38506	4.2199e-05	8.55582e-05
	AN0654	Geranylgeranyl pyrophosphate synthase [Source:SWISS;Acc:P24322]	31.57	23.54	27.62	18.96	17.82	21.56	-1.02241	6.90389e-12	2.17481e-11
	AN0655	Cell division control protein 14 [Source:SWISS;Acc:P36589]	0.59	1.36	0.53	4.78	4.52	4.71	1.98049	5.36861e-08	1.34651e-07
	AN0656	Uncharacterized methyltransferase AN0656 [Source:SWISS;Acc:Q5BFM4]	0.06	0.23	0.16	2.89	1.16	1.39	3.00631	0.000310218	0.000582457
	AN0658	Protein GRISEA [Source:SWISS;Acc:Q92258]	4.14	3.9	2.45	15.79	15.94	16.36	1.70969	1.80151e-24	1.07483e-23
	AN0661	-	0.58	0.55	0.48	2.82	2.97	3.91	2.10835	5.10039e-14	1.81279e-13
	AN0662	Adenosine deaminase-like protein [Source:SWISS;Acc:Q6DHV7]	21.09	20.06	19.39	10.53	13.47	9.33	-1.38275	1.02074e-17	4.42629e-17
	AN0666	Steryl acetyl hydrolase 1 [Source:SWISS;Acc:P53324]	0.28	0.39	0.17	1.79	1.88	1.56	2.10298	0.000421693	0.000782386
	AN0667	Mannose-6-phosphate isomerase [Source:SWISS;Acc:P29951]	5.91	5.8	5.53	23.01	19.93	22.93	1.4167	9.59807e-23	5.30114e-22
	AN0670	Probable GTP cyclohydrolase-2 [Source:SWISS;Acc:Q9P7M9]	101.5	95.28	88.68	48.82	43.19	46.18	-1.56607	3.69258e-57	8.21211e-56
	AN0674	Uncharacterized transporter C405.03c [Source:SWISS;Acc:O94654]	41.44	35.73	45.13	11.55	9.15	9.05	-2.57848	3.3383e-51	5.79292e-50
	AN0676	Tubulin gamma chain [Source:SWISS;Acc:P18695]	55.6	56.29	51.62	32.67	37.46	34.42	-1.16394	4.88205e-25	2.99859e-24
	AN0680	-	2.32	1.57	1.71	8.88	9.22	10.64	1.86115	1.05461e-20	5.27041e-20
	AN0684	-	185.39	183.66	171.47	122.98	116.51	126.02	-1.05143	6.96612e-32	5.70369e-31
	AN0687	Probable transketolase [Source:SWISS;Acc:Q9URM2]	39.34	49.44	34.44	170.73	180.65	170.22	1.59702	1.4053e-43	1.84009e-42
	AN0689	Transcriptional activator protein acu-15 [Source:SWISS;Acc:P87000]	93.58	117.65	87.18	53.56	50.17	53.49	-1.4103	6.34742e-36	6.1334e-35
	AN0691	-	1111.14	1131.98	1319.98	354.19	331.08	321.44	-2.49072	8.76374e-75	3.87226e-73
	AN0693	-	5712.48	6549.5	6673.87	1577.5	1533.7	1626.24	-2.64668	4.18416e-103	4.66301e-101
	AN0695	H/ACA ribonucleoprotein complex subunit 2 [Source:SWISS;Acc:P32495]	219.64	148.67	193.67	104.21	102.87	110.36	-1.36556	1.39448e-20	6.93093e-20
	AN0698	-	0.4	0.3	0.17	2.14	1.78	1.7	2.23474	1.46797e-10	4.30142e-10
	AN0699	Cyclin-dependent kinase 20 [Source:SWISS;Acc:A8WIP6]	2.02	1.78	1.05	8.6	7.56	8.33	1.83346	2.39443e-13	8.18268e-13
	AN0704	-	5.23	4.38	3.84	2.95	2.02	2.82	-1.26758	1.72015e-12	5.59078e-12
	AN0705	"""Isoleucine-RNA ligase, cytoplasmic [Source:SWISS;Acc:O13651]"""	30.85	30.78	24.68	96.73	89.68	100.29	1.25207	7.68304e-44	1.01529e-42
	AN0707	5'-3' exoribonuclease 2 [Source:SWISS;Acc:Q5BFH3]	55.88	45.76	47.51	20.16	17.61	19.57	-1.86721	1.64568e-61	4.29849e-60
	AN0708	Pentafunctional AROM polypeptide [Source:SWISS;Acc:P07547]	3.37	2.83	1.97	21.42	23.8	21.45	2.53889	2.0484e-51	3.57312e-50
	AN0712	Beta-glucosidase B [Source:SWISS;Acc:Q5BFG8]	0.11	0	0	0.86	0.61	0.9	4.02859	2.40863e-06	5.39014e-06
	AN0714	U4/U6.U5 small nuclear ribonucleoprotein component snu23 [Source:SWISS;Acc:Q09776]	95.7	83.28	91.04	20.03	16.76	15.63	-2.91626	3.88859e-95	3.45155e-93
	AN0717	Histidinol-phosphate aminotransferase [Source:SWISS;Acc:P36605]	14.61	15.48	12.38	51.44	49.75	51.66	1.33082	2.23896e-32	1.87452e-31
	AN0718	-	0.12	0.17	0.03	1.25	1.41	1.55	3.25322	4.64386e-08	1.16971e-07
	AN0722	AP-2 complex subunit sigma [Source:SWISS;Acc:Q5BFF8]	34.02	24.04	23.89	17.68	20.21	17.84	-1.14945	1.47501e-10	4.31953e-10
	AN0723	-	1.01	0.95	0.75	3.06	4.14	3.77	1.52438	4.8782e-08	1.2272e-07
	AN0728	H/ACA ribonucleoprotein complex non-core subunit NAF1 [Source:SWISS;Acc:O14360]	58.46	40.72	43.9	33.5	31.11	30.95	-1.08085	2.63156e-16	1.05875e-15
	AN0734	Histone H4 [Source:SWISS;Acc:Q76MU7]	40.19	42.71	37.02	140.2	138.33	132.66	1.20994	9.5393e-31	7.41699e-30
	AN0737	Uncharacterized transcriptional regulatory protein C1F7.11c [Source:SWISS;Acc:Q09922]	0.07	0.08	0.08	0.74	1.14	0.8	3.03276	6.11643e-06	1.32759e-05
	AN0739	Uncharacterized transporter C1529.01 [Source:SWISS;Acc:Q9USN4]	1.21	1.53	0.85	13.07	11.33	13.52	2.90931	1.48179e-43	1.9352e-42
	AN0740	"""Aldehyde dehydrogenase 5, mitochondrial [Source:SWISS;Acc:P40047]"""	12.41	13.77	8.82	64.33	62.31	63.75	1.94592	2.33031e-55	4.70281e-54
	AN0741	Pectate lyase plyB [Source:SWISS;Acc:Q00645]	0.48	0.84	0.53	2.62	2.39	1.27	1.20233	0.0224926	0.034182
	AN0742	Uncharacterized transcriptional regulatory protein C3C7.04 [Source:SWISS;Acc:O14130]	78.58	65.58	72.81	41.83	43.32	45.93	-1.22411	3.02193e-25	1.86983e-24
	AN0743	-	0.38	1.37	0.19	4.72	4.43	5.25	2.34192	2.28678e-05	4.73404e-05
	AN0744	Probable inactive 1-aminocyclopropane-1-carboxylate synthase-like protein 2 [Source:SWISS;Acc:Q3UX83]	0	0.23	0.12	2.41	1.83	1.78	3.56332	1.6858e-08	4.36126e-08
	AN0746	Uncharacterized protein HI_1014 [Source:SWISS;Acc:P44094]	0.93	0.72	0.54	3.68	2.22	2.7	1.42385	0.00224503	0.00386834
	AN0747	Mitochondrial-processing peptidase subunit beta [Source:SWISS;Acc:P11913]	192.42	234.89	152.86	730.33	697.2	760.21	1.41662	1.54824e-34	1.4066e-33
	AN0750	Putative ankyrin repeat protein RF_0381 [Source:SWISS;Acc:Q4UMH6]	0.01	0.05	0.02	0.6	0.56	0.29	3.68728	1.17438e-05	2.49134e-05
	AN0751	-	3.82	4.43	3.1	18.9	20.04	19.16	1.867	3.02157e-39	3.31579e-38
	AN0758	Putative lysine N-acyltransferase C17G9.06c [Source:SWISS;Acc:Q9UUE3]	186.49	168.85	219.87	70.15	63.14	61.88	-2.09981	6.3387e-44	8.40967e-43
	AN0759	Cell number regulator 11 [Source:SWISS;Acc:D9HP27]	35.5	31.15	41.8	25.23	17.38	22.38	-1.49314	1.13664e-10	3.35605e-10
	AN0763	Transforming growth factor-beta receptor-associated protein 1 [Source:SWISS;Acc:Q8WUH2]	3.15	2.92	2.25	7.49	7.34	8.73	1.02928	1.05883e-11	3.31464e-11
	AN0764	"""Hydroxyquinol 1,2-dioxygenase [Source:SWISS;Acc:Q6F4M7]"""	9.97	10.11	5.4	32.64	29.11	25.91	1.26164	2.05857e-11	6.34525e-11
	AN0773	Probable ferric reductase transmembrane component [Source:SWISS;Acc:P78588]	2.83	3.54	2.38	9.96	11.18	11.34	1.40541	9.55937e-17	3.93436e-16
	AN0774	Sorbitol dehydrogenase [Source:SWISS;Acc:Q64442]	2.68	1.76	1.62	5.62	5.89	6.05	1.03263	3.62759e-05	7.39077e-05
	AN0777	-	41.89	33.04	36.63	26.16	24.09	25.15	-1.09109	1.24986e-16	5.11261e-16
	AN0781	-	6.08	6.15	4.79	21.02	22.64	22.15	1.47205	2.80551e-37	2.85968e-36
	AN0782	Ankyrin repeat domain-containing protein 50 [Source:SWISS;Acc:Q9ULJ7]	0.42	0.4	0.28	1.14	0.67	1.26	1.00178	0.00682565	0.0111573
	AN0783	Putative amidase C550.07 [Source:SWISS;Acc:O59805]	2.08	1.82	0.89	11.36	10.39	10.99	2.28395	8.89903e-24	5.13859e-23
	AN0784	Rhamnolipids biosynthesis 3-oxoacyl-[acyl-carrier-protein] reductase [Source:SWISS;Acc:Q9RPT1]	0.64	1.84	0.18	7.1	5.28	5.34	2.23486	2.14567e-06	4.82102e-06
	AN0785	"""Superoxide dismutase [Mn], mitochondrial [Source:SWISS;Acc:Q877B6]"""	0.52	0.81	0.09	1.55	3.89	3.03	2.04291	0.00266491	0.0045605
	AN0786	-	2.42	4.33	0.8	23.28	22.97	25.19	2.59095	1.4884e-12	4.85328e-12
	AN0789	Protein MAM3 [Source:SWISS;Acc:Q12296]	27.81	28.83	28.77	10.46	9.88	10.8	-1.9774	6.54882e-46	9.37014e-45
	AN0790	-	16.84	13.43	21.56	1.91	1.96	2.16	-3.66768	7.2211e-40	8.1288e-39
	AN0796	Probable U3 small nucleolar RNA-associated protein 11 [Source:SWISS;Acc:Q8S1Z1]	31.45	22.91	33.25	16.96	14.65	16.32	-1.43481	3.76419e-14	1.34694e-13
	AN0797	Histidine biosynthesis trifunctional protein [Source:SWISS;Acc:P07685]	29.64	23.66	21.34	82.54	77.24	82.46	1.21447	5.35929e-31	4.21929e-30
	AN0798	-	2.97	1.58	1.87	1.25	1.04	1.94	-1.1402	0.00670188	0.0109604
	AN0802	Nuclear elongation and deformation protein 1 [Source:SWISS;Acc:Q9UUJ6]	66.99	61.62	55.37	32.82	30.25	31.41	-1.45502	4.19811e-56	8.86464e-55
	AN0803	-	68.13	62.08	61.18	43.69	38.16	43.69	-1.09764	4.73801e-27	3.143e-26
	AN0805	-	10.42	8.87	12.51	6.54	5.61	5.07	-1.44133	3.91646e-10	1.1166e-09
	AN0807	-	8.83	11.17	6.65	34.76	35.45	33.24	1.4656	4.98254e-24	2.9106e-23
	AN0809	DNA-directed RNA polymerase II subunit rpb1 [Source:SWISS;Acc:P36594]	60.85	52.44	55.66	38.83	35.83	39.65	-1.04407	1.2421e-22	6.82196e-22
	AN0811	Uncharacterized transporter C460.05 [Source:SWISS;Acc:B5BP49]	0.05	0.31	0.13	0.81	0.77	1.1	1.92241	0.00272088	0.0046523
	AN0816	Transcription initiation factor IIA large subunit [Source:SWISS;Acc:Q9USU9]	98.87	88.6	91.63	54.28	53.44	56.58	-1.27077	1.38823e-33	1.20554e-32
	AN0819	Endoplasmic reticulum transmembrane protein 3 [Source:SWISS;Acc:Q07451]	198.79	206.83	223.31	121.8	125.01	119.44	-1.32068	3.69454e-26	2.3663e-25
	AN0821	Mitochondrial distribution and morphology protein 12 [Source:SWISS;Acc:Q5BF59]	20	22.84	13.12	60.22	63.37	59.29	1.2094	2.59805e-17	1.10651e-16
	AN0822	Serine/threonine-protein kinase KIN4 [Source:SWISS;Acc:Q01919]	2.68	2.89	2.06	9.03	8.47	8.57	1.29952	9.56866e-21	4.79868e-20
	AN0824	Probable short/branched chain specific acyl-CoA dehydrogenase [Source:SWISS;Acc:Q54RR5]	9.03	11.7	4.78	46.74	45.14	43.54	1.92685	5.40388e-23	3.01451e-22
	AN0825	-	0.64	0.5	0.07	4.86	3.45	3.52	2.83953	1.05791e-11	3.31279e-11
	AN0826	Pogo transposable element with ZNF domain [Source:SWISS;Acc:Q7Z3K3]	2.03	2.3	0.69	11.78	12.2	10.86	2.32718	1.67121e-18	7.50658e-18
	AN0828	Fatty acid amide hydrolase [Source:SWISS;Acc:Q7XJJ7]	6.5	6.3	3.91	19.89	22.31	22.16	1.46697	1.42448e-21	7.43368e-21
	AN0830	Aquaporin-3 [Source:SWISS;Acc:Q08DE6]	1.53	2.63	1.85	15.98	17.47	16.83	2.53585	3.71192e-32	3.07436e-31
	AN0831	Protein ssh4 [Source:SWISS;Acc:A1D1S7]	265.33	269.02	245.63	105.19	95.62	102.6	-1.86689	2.11746e-94	1.78471e-92
	AN0832	Probable Xaa-Pro aminopeptidase AN0832 [Source:SWISS;Acc:Q5BF48]	69.38	70.1	77.62	42.66	36.14	46.54	-1.3117	1.16941e-20	5.83251e-20
	AN0833	-	148.18	156.93	109.07	471.84	480.24	513.48	1.3069	1.69699e-36	1.66871e-35
	AN0834	Translocation protein sec63 [Source:SWISS;Acc:Q9HGN7]	44.5	36.9	34.99	22.11	23.32	20.27	-1.31294	8.54585e-32	6.97436e-31
	AN0835	Fluconazole resistance protein 1 [Source:SWISS;Acc:O93870]	1.02	1.22	0.27	4.27	3.51	3.37	1.68922	8.76225e-06	1.87629e-05
	AN0840	2-isopropylmalate synthase [Source:SWISS;Acc:P06208]	33.68	36.49	24.89	142.72	139.25	138.09	1.65455	1.68064e-55	3.41923e-54
	AN0843	40S ribosomal protein S5 [Source:SWISS;Acc:Q7RVI1]	699.53	714.18	684.21	2622.9	2492.17	2793.59	1.35768	1.64329e-43	2.14333e-42
	AN0849	-	1.25	0.75	0.82	0.3	0.2	0.28	-2.35073	1.78797e-06	4.0445e-06
	AN0852	None [Source:SWISS;Acc:Q9LSE7]	1.66	3.07	1.34	0.17	1.26	1.23	-1.79873	0.00958505	0.01536
	AN0855	DNA repair and recombination protein RAD54B [Source:SWISS;Acc:Q9Y620]	2.27	1.86	1.79	1.3	0.76	0.91	-1.4875	3.46287e-08	8.78418e-08
	AN0856	Choline transport protein [Source:SWISS;Acc:P19807]	105.53	123.11	108.26	68.01	63.04	71.97	-1.24022	5.94823e-28	4.1117e-27
	AN0857	-	1.87	2.18	1.34	10.29	9.41	8.34	1.90171	3.32227e-27	2.22149e-26
	AN0859	-	11.28	10.3	8.95	37.56	33.08	36.41	1.27528	4.75963e-21	2.4135e-20
	AN0861	Autophagy-related protein 27 [Source:SWISS;Acc:Q6CBS9]	65.02	70.83	63.11	33.85	33.7	33.71	-1.49565	3.61772e-43	4.68203e-42
	AN0862	Prefoldin subunit 4 [Source:SWISS;Acc:P53900]	5.55	7.84	6.96	26.34	23.05	28.57	1.253	2.86582e-07	6.88155e-07
	AN0863	Uncharacterized transcriptional regulatory protein C530.05 [Source:SWISS;Acc:O59741]	2.07	2.32	1.3	14.03	13.82	15.08	2.44721	3.02843e-52	5.51274e-51
	AN0865	UPF0586 protein C1778.07 [Source:SWISS;Acc:Q9Y7J3]	7.76	5.64	5.25	20.98	18.12	20.63	1.17409	1.42917e-13	4.95149e-13
	AN0866	Heat shock 70 kDa protein 12B [Source:SWISS;Acc:Q96MM6]	2.31	2.49	1.83	9	10.58	10.48	1.68772	3.92568e-20	1.90492e-19
	AN0867	-	2.74	2.8	2.61	1.48	1.23	2.07	-1.28685	1.10516e-05	2.35096e-05
	AN0869	-	2.32	1.9	1.34	6.69	6.61	7.27	1.37325	1.16579e-07	2.86309e-07
	AN0872	Cell division control protein 45 homolog [Source:SWISS;Acc:O74113]	7.86	6.4	6.62	3.17	2.76	3.22	-1.68429	1.71355e-23	9.74313e-23
	AN0873	-	3.47	3.42	2.58	9.25	11.45	9.17	1.15179	6.53198e-09	1.73414e-08
	AN0874	Poly_A_ polymerase pla1 [Source:SWISS;Acc:Q10295]	85	67.76	80.76	20.32	19.14	18.2	-2.52026	6.56596e-81	3.55982e-79
	AN0881	None [Source:SWISS;Acc:Q9SIE0]	54.77	41.4	49.96	21.35	22.6	24.39	-1.61845	4.9823e-29	3.63172e-28
	AN0883	Protein crossbronx homolog [Source:SWISS;Acc:Q7PRH1]	4.06	4.44	3.46	10.61	12.69	13.46	1.07233	1.04344e-06	2.40038e-06
	AN0884	-	51.16	53.5	44.99	32.89	25.48	29.39	-1.30316	1.0145e-26	6.6637e-26
	AN0885	Homeobox protein HD-12 [Source:SWISS;Acc:Q8SRR1]	16.36	23.92	11.25	55.87	53.15	57.02	1.22044	2.64525e-12	8.53662e-12
	AN0890	Uncharacterized membrane protein YCR023C [Source:SWISS;Acc:P25351]	1.34	1.95	1.21	12.6	12.6	13.8	2.63281	2.63049e-50	4.42681e-49
	AN0896	"""Succinate dehydrogenase [ubiquinone] cytochrome b small subunit, mitochondrial [Source:SWISS;Acc:Q7SGY6]"""	210.24	243.88	199.78	677.94	636.49	681.31	1.01999	5.05184e-25	3.09719e-24
	AN0900	-	0.13	0.15	0	2.56	2.81	0.27	3.73294	0.0096837	0.0155032
	AN0901	Laccase-1 [Source:SWISS;Acc:P17489]	0.75	0.72	0.54	2.29	2.15	1.96	1.1853	0.000340793	0.000637478
	AN0902	-	0.11	0	0.03	0.22	0.44	0.56	2.65568	0.00931507	0.014956
	AN0904	-	4.98	5.59	3.94	20.26	20.03	18.6	1.53648	5.84821e-31	4.59699e-30
	AN0905	Anaphase-promoting complex subunit 4 [Source:SWISS;Acc:O42839]	0.63	0.78	0.51	7.8	7.35	7.17	3.05294	6.61501e-41	7.87988e-40
	AN0907	40S ribosomal protein S22 [Source:SWISS;Acc:Q7RV75]	496.07	438.89	462.77	1601.5	1604.64	1589.74	1.1544	8.56043e-30	6.41233e-29
	AN0908	Transcription factor tau 55 kDa subunit [Source:SWISS;Acc:Q12415]	2.67	1.96	1.34	6.93	5.08	6.29	1.09847	0.000168279	0.000322414
	AN0912	3-isopropylmalate dehydrogenase A [Source:SWISS;Acc:P87256]	31.05	45.79	24.28	202.33	192.85	204.53	2.05293	8.38582e-39	9.01498e-38
	AN0917	RNA-binding protein rsd1 [Source:SWISS;Acc:O13845]	61.34	43.48	50.96	18.38	15.07	16.89	-2.1334	4.80783e-50	7.97066e-49
	AN0919	Orotidine 5'-phosphate decarboxylase [Source:SWISS;Acc:P21593]	2.86	4.13	2.3	13.53	14.98	14.49	1.70973	3.3298e-18	1.47517e-17
	AN0920	-	3.75	3.25	3.36	12.34	10.22	13.3	1.28114	9.52077e-14	3.32845e-13
	AN0921	Quinic acid utilization activator [Source:SWISS;Acc:P10563]	3.03	2.67	2.85	1.27	1.81	1.22	-1.58035	0.000262966	0.000497182
	AN0923	-	51.22	33.46	40.55	14.69	13.23	13.75	-2.07586	6.27483e-45	8.66894e-44
	AN0928	Sterol uptake control protein 2 [Source:SWISS;Acc:Q12151]	11.41	11.83	8.07	63.47	65.92	67.6	2.17198	1.67477e-80	8.93507e-79
	AN0929	Choline kinase [Source:SWISS;Acc:P20485]	63.02	51.05	51.65	29.62	27.09	29.2	-1.43245	1.53093e-41	1.86803e-40
	AN0930	Uncharacterized transporter YBR287W [Source:SWISS;Acc:P38355]	356.53	322.66	359.07	139.73	119.43	134.24	-1.91288	1.15997e-58	2.75047e-57
	AN0932	Glutathione reductase [Source:SWISS;Acc:Q873E8]	54.55	62.54	41.46	178.72	179.22	185.68	1.28885	2.246e-31	1.79931e-30
	AN0933	Probable glycosidase crf1 [Source:SWISS;Acc:Q8J0P4]	43.27	61.36	29.87	202.33	201.97	197.11	1.67347	3.69856e-24	2.17575e-23
	AN0954	Neuferricin [Source:SWISS;Acc:A2CES0]	1.73	1.3	2.26	1.48	1.09	1.07	-1.12255	0.0164175	0.0255022
	AN0958	-	2.46	2.12	1.97	0.77	0.93	0.73	-2.04652	0.0006515	0.00118745
	AN0964	-	0.69	0.57	0.32	3.13	3.69	2.76	2.09744	1.50806e-06	3.42912e-06
	AN0965	SWR1-complex protein 5 [Source:SWISS;Acc:Q4WRE2]	18.05	16.93	15.76	9.07	6.1	9.51	-1.8326	2.05413e-09	5.6246e-09
	AN0966	SWR1-complex protein 5 [Source:SWISS;Acc:Q5BER4]	18.89	15.69	16.6	10.05	11.33	13.07	-1.11216	5.51624e-11	1.65901e-10
	AN0969	Uncharacterized N-acetyltransferase C1271.07c [Source:SWISS;Acc:O94340]	1.02	0.74	0.42	3.26	4.49	4.66	1.95986	5.39526e-05	0.000108272
	AN0973	Regulatory protein brlA [Source:SWISS;Acc:P10069]	1.8	1.92	1.3	5.25	6.29	4.9	1.22816	9.48271e-09	2.48658e-08
	AN0976	SAGA complex subunit spt20 [Source:SWISS;Acc:O14174]	20.98	19.17	18.61	13.24	11.93	12.62	-1.1222	1.33744e-25	8.41036e-25
	AN0977	-	17.08	16.2	13.89	8.19	8.11	8.79	-1.42338	1.51759e-23	8.65841e-23
	AN0979	Protein BNI4 [Source:SWISS;Acc:P53858]	6.53	7.77	5.35	17.39	18.4	19.57	1.01924	2.3687e-15	9.05761e-15
	AN0980	Probable beta-galactosidase B [Source:SWISS;Acc:Q5BEQ0]	1.08	1.3	0.91	9.05	7.95	9.6	2.53201	4.00944e-48	6.22519e-47
	AN0981	Elongation of fatty acids protein sre1 [Source:SWISS;Acc:Q54TC9]	289.66	322.06	295.14	180.57	176.8	190.14	-1.23071	1.29983e-32	1.09741e-31
	AN0983	-	5.41	5.41	5.25	3.6	3.69	3.23	-1.1279	3.25185e-08	8.26978e-08
	AN0988	Dual specificity protein kinase lkh1 [Source:SWISS;Acc:Q10156]	134.46	128.8	122.82	89.46	88.89	88.25	-1.025	2.85892e-30	2.18227e-29
	AN0990	Endoribonuclease ysh1 [Source:SWISS;Acc:Q5BEP0]	44.46	46.9	39.8	27.77	26.4	29.53	-1.13744	1.084e-30	8.41529e-30
	AN0992	-	12.91	9.83	11.73	6.26	5.39	5.16	-1.59269	1.64488e-13	5.6714e-13
	AN1000	-	58.76	42.34	62.73	14.88	11.88	12.1	-2.67595	7.12218e-40	8.02646e-39
	AN10001	Retrovirus-related Pol polyprotein from transposon opus [Source:SWISS;Acc:Q8I7P9]	0	0.08	0.05	0	0.02	0	-3.74482	0.0324607	0.0481415
	AN1001	Uncharacterized protein C3H8.04 [Source:SWISS;Acc:Q10140]	144.22	146.51	147.88	89.83	91.49	90.58	-1.18751	7.32234e-29	5.26851e-28
	AN10010	mRNA decapping complex subunit 2 [Source:SWISS;Acc:O13828]	64.48	61.4	61.08	38.18	35.8	39	-1.22595	2.62354e-32	2.1892e-31
	AN10011	Succinate-semialdehyde dehydrogenase [NADP_+_] [Source:SWISS;Acc:P38067]	0.14	0.13	0.35	0.73	0.88	0.64	1.28005	0.0384575	0.0564261
	AN10012	"""Putative transferase caf17, mitochondrial [Source:SWISS;Acc:Q2U664]"""	48.14	52.32	48.74	30.57	32.27	31.85	-1.183	2.56588e-23	1.44583e-22
	AN10013	Uncharacterized MFSype transporter C947.06c [Source:SWISS;Acc:O43081]	28.14	21	24.3	10.18	8.5	10.96	-1.81575	3.20964e-32	2.66716e-31
	AN10016	-	4.71	6.07	4.6	16.98	16.69	14.75	1.15423	6.31813e-14	2.23452e-13
	AN10020	26S proteasome regulatory subunit rpn-1 [Source:SWISS;Acc:Q7S8R8]	108.64	103.94	100.9	73.4	64.82	73.8	-1.05778	1.67487e-26	1.08942e-25
	AN10021	O-methyltransferase FtmD [Source:SWISS;Acc:B9WZX2]	0.26	0.14	0.09	1.07	1.24	0.81	2.20884	0.00012788	0.000247996
	AN10022	Noranthrone monooxygenase [Source:SWISS;Acc:B8NI03]	0	0.16	0.05	1.61	1.15	1.2	3.66948	5.34079e-05	0.000107265
	AN10028	Probable sterigmatocystin biosynthesis P450 monooxygenase STCB [Source:SWISS;Acc:Q12608]	27.11	72.4	18.46	1028.88	945.07	1087.06	4.21066	5.37227e-13	1.80274e-12
	AN1003	"""Isocitrate dehydrogenase [NAD] subunit 2, mitochondrial [Source:SWISS;Acc:Q9USP8]"""	177.19	207	138.66	790	768.59	792.15	1.65058	1.98236e-53	3.75152e-52
	AN10032	"""ATP synthase subunit delta, mitochondrial [Source:SWISS;Acc:P56525]"""	181.84	228.13	170.2	1051.81	1042.56	1019.95	1.83614	1.93498e-64	5.69146e-63
	AN10038	Putative sterigmatocystin biosynthesis protein stcT [Source:SWISS;Acc:Q00717]	0.13	0.62	0.16	1.64	1.71	1.92	1.99292	0.00568878	0.00937844
	AN10039	-	139.52	172.74	146.46	607.55	584.17	636.57	1.48009	5.56845e-39	6.03149e-38
	AN1004	Chromatin modification-related protein EAF7 [Source:SWISS;Acc:Q6CF40]	30.17	30.28	33.1	11.82	9.86	8.75	-2.18299	9.95352e-36	9.55347e-35
	AN10040	-	1432.59	2678.14	1417.23	9307.46	9055.93	9393.95	1.78627	1.32154e-09	3.66363e-09
	AN10041	-	2.97	6.75	2.56	48.02	42.14	48.5	2.96014	1.17626e-33	1.02591e-32
	AN10045	CENP-B homolog protein 2 [Source:SWISS;Acc:O60108]	2.98	2.1	3.21	1.18	0.63	0.77	-2.29948	2.74918e-05	5.65742e-05
	AN10047	-	3.49	2.69	1.97	1.53	1.9	1.67	-1.17309	8.73523e-05	0.00017186
	AN10049	Scytalone dehydratase [Source:SWISS;Acc:Q00455]	1.19	1.55	0.68	3.72	5.27	4.19	1.34714	0.00653317	0.0107054
	AN10050	-	11.8	12.17	6.61	135.17	127.01	138.78	3.15719	6.7111e-96	6.29087e-94
	AN10056	Uncharacterized membrane protein YLR241W [Source:SWISS;Acc:Q06538]	49.27	42.91	50.69	19.75	22.34	20.31	-1.69514	8.96271e-36	8.61072e-35
	AN1006	Nitrate reductase [NADPH] [Source:SWISS;Acc:P22945]	0.03	0	0	79.92	72.45	77.2	12.4035	2.95037e-32	2.45579e-31
	AN10060	Glycogen debranching enzyme [Source:SWISS;Acc:Q06625]	63.91	65.87	74.56	40.32	35.09	38.71	-1.33553	2.49434e-23	1.40789e-22
	AN1007	Nitrite reductase [NAD_P_H] [Source:SWISS;Acc:P22944]	20.35	16.82	16.65	71.48	65.65	73.97	1.48637	1.39089e-45	1.97322e-44
	AN10070	-	1	1.02	0.72	11.44	13.03	9.64	3.12023	1.45719e-29	1.08104e-28
	AN10071	Pumilio domain-containing protein C6G9.14 [Source:SWISS;Acc:Q92359]	1.85	2.13	1.36	6.55	6.03	6.15	1.32902	1.84653e-12	5.9918e-12
	AN10074	Putative acyl-coenzyme A synthetase [Source:SWISS;Acc:C8VTR6]	0.18	0.1	0.22	0	0.06	0	-3.64054	0.0214958	0.0328112
	AN10077	Probable phosphatase PSR2 [Source:SWISS;Acc:Q07949]	63.28	56.91	58.6	30.4	32	30.83	-1.43252	4.22246e-41	5.07201e-40
	AN10079	Urease [Source:SWISS;Acc:Q6A3P9]	10.64	11.4	7.89	59.83	56.27	57.06	2.05169	2.80882e-78	1.39468e-76
	AN1008	Nitrate transporter [Source:SWISS;Acc:P22152]	0.05	0.18	0.22	135.8	133.03	126.72	9.21726	1.60957e-129	3.93757e-127
	AN10081	Putative dioxygenase C576.01c [Source:SWISS;Acc:O74885]	0.31	0.33	0.29	4.19	3.03	3.03	2.9231	1.48718e-10	4.35389e-10
	AN10082	Serine/threonine-protein kinase SRPK [Source:SWISS;Acc:Q45FA5]	0.33	0.34	0.35	1.56	1.5	1.21	1.54318	0.000143667	0.000277218
	AN10083	Sterol uptake control protein 2 [Source:SWISS;Acc:Q12151]	1.13	1.39	0.83	5.9	6.42	5.9	1.94776	5.95821e-15	2.22656e-14
	AN1009	L-rhamnose mutarotase [Source:SWISS;Acc:A6KWR4]	0.4	0	0.17	2.75	1.21	2.06	2.70484	0.0180793	0.0279107
	AN10097	Ammonium transporter 1 [Source:SWISS;Acc:Q9C0V1]	2.27	4.21	2.22	21.74	19.98	22.3	2.36201	4.33401e-28	3.00831e-27
	AN10103	High mobility group protein 1 [Source:SWISS;Acc:Q03973]	359.53	274.85	314.32	88.41	81.49	85.67	-2.42589	3.93945e-88	2.74394e-86
	AN10109	-	2.1	5.3	2.97	55.68	51.97	50.09	3.29816	2.36846e-40	2.73998e-39
	AN1011	Kinetochore protein fta4 [Source:SWISS;Acc:O94716]	36.95	36.78	42.31	21.95	22.82	24.54	-1.32391	2.86603e-16	1.14939e-15
	AN10113	-	3.12	5.43	3.07	17.46	13.96	14.78	1.43783	2.62419e-09	7.12523e-09
	AN10116	-	0.96	1.2	0.58	6.16	5.4	5.94	2.20122	1.26974e-18	5.73153e-18
	AN10119	PAB-dependent poly_A_-specific ribonuclease subunit pan3 [Source:SWISS;Acc:Q5BFB1]	85.58	77.56	81.96	56.72	58.3	55.77	-1.03496	9.36631e-21	4.69956e-20
	AN10121	PAB-dependent poly_A_-specific ribonuclease subunit pan3 [Source:SWISS;Acc:Q5BFB1]	57.88	50.06	47.37	30.33	33.99	30.6	-1.3115	7.14026e-22	3.77549e-21
	AN10122	3-oxoacyl-[acyl-carrier-protein] reductase FabG [Source:SWISS;Acc:P51831]	2.94	2.82	3.84	9.59	9.83	11.17	1.0909	1.78208e-05	3.72071e-05
	AN10125	ATP-dependent RNA helicase drs1 [Source:SWISS;Acc:Q4WRV2]	19.53	14.77	16.66	12.17	7.55	10.12	-1.27074	1.18793e-13	4.12998e-13
	AN10126	Uncharacterized protein YDL144C [Source:SWISS;Acc:Q07589]	0.31	0.05	0.11	1.16	0.7	0.68	1.92998	0.022914	0.0348012
	AN1013	60S ribosomal protein L5 [Source:SWISS;Acc:O59953]	372.44	421.91	347.01	1229.51	1163.23	1247.98	1.15179	3.57176e-35	3.32326e-34
	AN10131	Probable dihydroorotase [Source:SWISS;Acc:Q9UTI0]	4.82	4.28	3.97	66.14	66.03	67.5	3.42298	2.8469e-165	1.67967e-162
	AN10134	Uncharacterized protein YBR271W [Source:SWISS;Acc:P38347]	13.43	7.6	10.51	5.36	5.48	5.54	-1.49703	8.84969e-10	2.47111e-09
	AN10135	-	16.27	13.69	20.58	5.21	6.99	6.01	-2.0626	1.15916e-16	4.74353e-16
	AN10136	Low-affinity potassium transport protein [Source:SWISS;Acc:P28584]	4.59	3.53	2.34	12.37	11.82	10.22	1.23802	2.1474e-10	6.21959e-10
	AN10140	MAP-homologous protein 1 [Source:SWISS;Acc:P43638]	76.51	60.87	71.17	22.91	22.35	23.71	-2.08361	1.05756e-63	3.00492e-62
	AN10145	DNA repair protein rhp57 [Source:SWISS;Acc:Q9UUL2]	2.65	2.59	2.46	9.04	9.14	8.75	1.29057	1.6867e-11	5.2231e-11
	AN10146	-	4.68	7.48	4.21	26.62	28.33	28.68	1.83696	6.94764e-23	3.84574e-22
	AN10147	Probable pectin lyase C [Source:SWISS;Acc:Q5BEB9]	1.36	1.47	1.25	0.94	0.88	1.03	-1.06101	0.0196963	0.0302579
	AN10148	Cysteine and histidine-rich domain-containing protein 1 [Source:SWISS;Acc:Q7T3F7]	6.98	8	5.03	20.59	18.17	19.47	1.03895	2.47086e-11	7.5788e-11
	AN10151	Activator of stress genes 1 [Source:SWISS;Acc:P40467]	0.15	0.14	0.14	2.33	2.06	1.9	3.34588	4.03399e-10	1.14978e-09
	AN10155	Metal tolerance protein 3 [Source:SWISS;Acc:Q6Z7K5]	2.03	2.08	1.6	13.06	11.06	12.54	2.18054	3.47599e-31	2.76042e-30
	AN10156	Ethanolamine kinase 1 [Source:SWISS;Acc:Q9D4V0]	34.55	29.28	29.05	22.39	18.72	19.76	-1.12919	4.36584e-19	2.00501e-18
	AN10160	-	0.47	0.57	0.29	7.17	5.7	6.85	3.35963	4.47354e-17	1.87582e-16
	AN10166	Probable vacuolar amino acid transporter YPQ1 [Source:SWISS;Acc:Q12010]	129.9	144.29	154.06	35.15	34	32.69	-2.59163	2.27675e-82	1.29016e-80
	AN10167	Flavin-containing monooxygenase FMO GS-OX-like 9 [Source:SWISS;Acc:Q9FF12]	0.07	0.1	0.02	2.48	1.9	2.13	4.67733	1.29345e-17	5.58472e-17
	AN10169	Uncharacterized oxidoreductase MexAM1_META1p0182 [Source:SWISS;Acc:Q49117]	3.02	2.54	3.08	14.84	12.71	14.56	1.70272	1.74866e-12	5.6816e-12
	AN10174	-	160.96	159.81	160.89	92.21	77.63	85.75	-1.50493	1.32004e-37	1.35655e-36
	AN10181	-	68.58	67.72	68.68	38.96	34.3	37.07	-1.39057	1.0767e-36	1.06502e-35
	AN10186	GRIP domain-containing protein C119.12 [Source:SWISS;Acc:O42903]	25.35	16.08	18.72	10.56	7	10.73	-1.60238	1.7754e-16	7.20651e-16
	AN1019	Cullin-1 [Source:SWISS;Acc:Q5R4G6]	142.55	126.93	152.55	35.82	31.58	35.81	-2.53611	2.17069e-80	1.1459e-78
	AN10190	-	52.25	40.65	49.08	29.92	30.59	31.21	-1.14371	3.60848e-17	1.52135e-16
	AN10192	None [Source:SWISS;Acc:Q59NX5]	2.37	2.06	1.79	8.79	11.33	8.89	1.73785	4.1761e-22	2.24351e-21
	AN10197	Phosphosulfolactate synthase [Source:SWISS;Acc:O27710]	69.2	101.26	70.92	265.15	270.78	276.31	1.21741	9.0306e-19	4.09665e-18
	AN10199	-	3.77	2.56	2.03	1.63	1.27	1.17	-1.54682	6.29241e-06	1.36372e-05
	AN10200	Ribosome production factor 2 homolog [Source:SWISS;Acc:Q9UUG1]	107.18	73.07	95.81	52.05	41.38	51.93	-1.48945	5.47689e-20	2.64229e-19
	AN10204	-	58.87	50.58	52.53	18.88	18.1	18.46	-2.10433	8.72834e-56	1.81253e-54
	AN10209	-	28.56	21.85	28.13	15.73	13.59	15.48	-1.33276	6.92889e-17	2.8694e-16
	AN1021	Regulator of phospholipase D SRF1 [Source:SWISS;Acc:Q12516]	88.95	84.96	82.03	47.4	43.45	44.84	-1.4282	2.99287e-46	4.33167e-45
	AN10210	Putative amidase PB8B6.03 [Source:SWISS;Acc:Q8TFF9]	2.76	2.84	2.52	0.82	0.71	0.85	-2.28635	2.6151e-12	8.44477e-12
	AN10211	-	27.53	21.21	30.09	11.65	12.14	11.83	-1.69982	1.63348e-19	7.65599e-19
	AN10215	Peroxisomal targeting signal receptor [Source:SWISS;Acc:Q99144]	79.53	73.34	71.8	32.31	30.69	32.92	-1.73039	3.57432e-66	1.12737e-64
	AN10216	Uncharacterized WD repeat-containing protein C2A9.03 [Source:SWISS;Acc:Q9Y7K5]	67.77	55.72	55.95	24.37	23.49	22.49	-1.83702	9.40433e-68	3.14418e-66
	AN10217	Aldo-keto reductase yakc [NADP_+_] [Source:SWISS;Acc:Q09923]	31.85	47.35	17.73	234.01	241.67	235.9	2.35565	2.56048e-12	8.27373e-12
	AN10218	-	3.4	4.82	1.79	20	17.74	22.12	2.09339	6.16298e-20	2.96616e-19
	AN1022	Uncharacterized protein C23H3.12c [Source:SWISS;Acc:O13942]	206.91	204.83	245.14	60.21	50.15	57.67	-2.52468	1.66711e-66	5.3252e-65
	AN10221	Uncharacterized membrane protein YCR023C [Source:SWISS;Acc:P25351]	2.67	2.92	2.19	8.87	9.07	9.59	1.32785	5.07704e-14	1.80513e-13
	AN10223	Mitochondrial peroxiredoxin PRX1 [Source:SWISS;Acc:P34227]	91.55	128.99	72.12	1029.92	1014.81	1035.58	2.85231	3.08164e-87	2.04695e-85
	AN10227	Protein ral2 [Source:SWISS;Acc:P15258]	6.82	5.6	4.47	19.5	20.06	20.07	1.34675	2.89344e-26	1.86153e-25
	AN10229	"""NADH-ubiquinone oxidoreductase 30.4 kDa subunit, mitochondrial [Source:SWISS;Acc:P23710]"""	135.04	188.05	118.5	492.73	506.16	478.18	1.19852	3.18237e-19	1.47025e-18
	AN10230	S-methyl-5'hioadenosine phosphorylase [Source:SWISS;Acc:C8VP37]	7.57	6.74	7.13	33.38	32.29	32.83	1.65483	7.15215e-29	5.15345e-28
	AN10234	-	1.59	2.1	1.79	11.13	8.21	6.31	1.62065	3.79208e-06	8.36659e-06
	AN10235	Uncharacterized vacuolar membrane protein YJR054W [Source:SWISS;Acc:P47114]	3	3.62	2.89	17.83	17.41	18.6	2.00804	7.36083e-46	1.0502e-44
	AN10237	Iron-sulfur assembly protein 1 [Source:SWISS;Acc:Q07821]	505.11	469.43	534.96	228.48	225.8	231.54	-1.68937	1.76552e-44	2.38976e-43
	AN10239	mRNA cap guanine-N7 methyltransferase [Source:SWISS;Acc:Q2UM19]	39	31.26	35.99	9.42	9.96	11.26	-2.30747	2.22533e-55	4.50002e-54
	AN1024	Uncharacterized ATP-dependent helicase IRC5 [Source:SWISS;Acc:P43610]	41.82	33.98	32.09	12.89	13.64	14.92	-1.86406	2.13281e-57	4.81803e-56
	AN10241	-	31.63	26.04	24.32	16.73	20.08	17.75	-1.11418	1.63538e-15	6.3088e-15
	AN10242	-	0.72	1.06	0.6	6.09	5.19	5.53	2.29861	2.68214e-12	8.64455e-12
	AN10248	Diphthamide biosynthesis protein 3 [Source:SWISS;Acc:P0C0V4]	149.15	115.88	155.42	77.63	77.05	77.18	-1.43917	1.98546e-21	1.02969e-20
	AN10249	Probable peptidylRNA hydrolase 2 [Source:SWISS;Acc:O13830]	33.46	26.74	30.79	14.3	16.46	16.9	-1.47878	5.64549e-21	2.85404e-20
	AN10250	None [Source:SWISS;Acc:Q8VYR0]	59.85	56.92	66.08	29.26	26.64	29.72	-1.61839	6.65956e-32	5.47503e-31
	AN10251	RING finger protein ETP1 homolog [Source:SWISS;Acc:O13747]	48.51	47.71	47.88	24.64	23	24.13	-1.51105	1.7827e-41	2.16996e-40
	AN10252	-	4.4	2.52	3.82	2.39	1.8	2.86	-1.1341	0.000137252	0.000265095
	AN10264	-	297.51	288.03	312.79	217.18	232.98	201.82	-1.0761	4.21446e-18	1.85807e-17
	AN10265	Mannan polymerase II complex ANP1 subunit [Source:SWISS;Acc:P32629]	113.7	116.16	96.66	72.2	65.79	71.43	-1.14954	1.46622e-37	1.5037e-36
	AN10268	Ankyrin repeat domain-containing protein 50 [Source:SWISS;Acc:Q9ULJ7]	0.37	0.33	0.17	3.06	3.22	3.33	2.97835	1.74227e-11	5.38685e-11
	AN10269	Dehydrogenase/reductase SDR family member on chromosome X [Source:SWISS;Acc:Q8N5I4]	11.17	14.05	9.38	8.31	6.4	8.75	-1.07847	7.58148e-09	2.00586e-08
	AN10271	-	162.89	169.2	131.87	92.4	95.56	92.11	-1.26454	2.92728e-41	3.54169e-40
	AN10272	-	168.76	158.34	179.31	43.45	45.7	34.31	-2.83509	8.34762e-64	2.39219e-62
	AN10273	Glutathione Sransferase omega-like 2 [Source:SWISS;Acc:O94524]	196.81	203.41	179.8	134.1	133.64	146.77	-1.02051	7.22842e-27	4.76041e-26
	AN1028	-	23.02	26.66	18.47	13.5	13.32	12.78	-1.26925	2.37016e-24	1.40834e-23
	AN10280	Transcription elongation factor spt4 [Source:SWISS;Acc:Q4WU00]	42.25	29.11	36.04	22.2	18.7	22.1	-1.36223	1.72515e-14	6.28981e-14
	AN10281	Serine/threonine-protein phosphatase T [Source:SWISS;Acc:O43049]	59.98	51.43	48.16	28.8	24.56	25.29	-1.52739	1.85312e-43	2.41074e-42
	AN10285	"""Pentatricopeptide repeat-containing protein 5, mitochondrial [Source:SWISS;Acc:Q10451]"""	179.54	135.37	138.45	102.15	99.05	101.09	-1.06277	1.00225e-22	5.52645e-22
	AN10286	Uncharacterized transporter C3H1.06c [Source:SWISS;Acc:Q10072]	6.24	5.17	7.68	1.65	2.05	2.77	-2.09756	2.5405e-14	9.17911e-14
	AN10287	Oleate hydratase [Source:SWISS;Acc:C7DLJ6]	33.44	40.19	29.65	128.07	121.04	125.34	1.3483	1.25779e-35	1.20264e-34
	AN10288	SH3 domain-containing protein PJ696.02 [Source:SWISS;Acc:Q9URW6]	0	0.05	0	1.02	0.88	1.28	5.4382	7.29826e-05	0.00014481
	AN1029	-	2.47	2.16	0.24	0.77	1.03	1.27	-1.10442	0.0418273	0.0609424
	AN10292	Uncharacterized protein C57A7.05 [Source:SWISS;Acc:P87136]	46.55	41.02	54.61	23.69	21.87	21.21	-1.60079	9.91051e-25	6.00369e-24
	AN10293	-	0.7	1.14	0.66	6.51	5.98	6.85	2.44634	2.70357e-19	1.25367e-18
	AN10298	Phosphoserine aminotransferase [Source:SWISS;Acc:P33330]	49.69	50.07	40.19	170.87	185.29	171.45	1.39671	1.65168e-47	2.50625e-46
	AN10300	Uncharacterized transcriptional regulatory protein C15D4.02 [Source:SWISS;Acc:O74308]	0.6	1.07	0.45	12.29	11.48	11.29	3.55457	2.52639e-45	3.53412e-44
	AN10301	-	1.7	2.57	1.11	12.97	10.27	13.94	2.27071	2.83168e-17	1.20244e-16
	AN10303	Peroxisomal adenine nucleotide transporter 1 [Source:SWISS;Acc:Q75A82]	162.03	149.46	170.48	51.2	47.2	49.19	-2.23802	7.02906e-71	2.57305e-69
	AN10304	Probable tRNA-splicing endonuclease subunit sen54 [Source:SWISS;Acc:O74908]	26.31	22.65	17.9	16.95	14.3	13.38	-1.09981	8.34111e-14	2.93137e-13
	AN10306	"""Cullin-associated NEDD8-dissociated protein 1, Nerminal part [Source:SWISS;Acc:C8VP82]"""	5.36	5.09	3.51	53.56	56.6	48.92	2.987	5.78935e-82	3.24398e-80
	AN10307	-	25.76	23.12	22.76	15.92	14.38	15.93	-1.12288	1.84831e-24	1.10152e-23
	AN10308	3-oxoacyl-[acyl-carrier-protein] reductase FabG [Source:SWISS;Acc:Q9X248]	5.81	6.28	4.42	17.79	16.55	18.48	1.15867	3.46645e-12	1.10975e-11
	AN10309	Peptidoglycan-N-acetylglucosamine deacetylase [Source:SWISS;Acc:Q8DP63]	4.37	4.37	3.18	16.83	16.38	15.97	1.54451	5.26242e-23	2.93723e-22
	AN1031	Putative HCoxin efflux carrier TOXA [Source:SWISS;Acc:Q00357]	2.38	1.72	0.35	0.51	0.17	0.93	-1.91808	0.00153312	0.00269115
	AN10317	Transcription initiation factor TFIID subunit 8 [Source:SWISS;Acc:Q7ZYA2]	34.6	31.01	31.79	21.76	24.69	20.58	-1.08064	4.97519e-15	1.86966e-14
	AN10319	High-affinity methionine permease [Source:SWISS;Acc:P50276]	0.31	0.37	0.21	3.87	3.54	2.55	2.99484	2.90528e-15	1.1063e-14
	AN10321	Uncharacterized transporter YgaY [Source:SWISS;Acc:Q8X4V6]	10.54	17.71	6.81	75.09	58.58	73.88	2.06909	3.56104e-09	9.59882e-09
	AN10322	-	0.95	1.33	0.98	5.76	5.75	5	1.80392	2.60178e-09	7.06629e-09
	AN10323	None [Source:SWISS;Acc:Q8H113]	2.44	2	1.96	6.66	7.77	6.99	1.2069	2.2464e-06	5.03833e-06
	AN10324	NEDD8-conjugating enzyme UBC12 [Source:SWISS;Acc:Q6C9W0]	143.54	130.63	147.84	50.69	55.78	47.67	-2.02323	3.8976e-51	6.74016e-50
	AN10326	-	0	0	0	0.65	0.79	0.51	3.45918	0.0331489	0.0490823
	AN10327	-	0.1	0.23	0.12	1.11	1.14	1.43	2.51936	6.59813e-05	0.000131543
	AN10329	Transposable element Tc1 transposase [Source:SWISS;Acc:P03934]	13.86	8.23	10.67	3.7	4.14	3.23	-2.11309	6.07761e-17	2.5273e-16
	AN10332	UNC93-like protein C922.05c [Source:SWISS;Acc:Q9URX1]	23.85	26.94	28.16	11.12	7.73	8.09	-2.09385	1.36642e-30	1.0575e-29
	AN10333	Putative diaminopropionate ammonia-lyase [Source:SWISS;Acc:P66899]	0.1	0.1	0.03	0.77	0.77	0.51	2.71249	0.000137642	0.000265769
	AN10335	Diacetyl reductase [_S_-acetoin forming] [Source:SWISS;Acc:Q8CQD2]	0.71	0.49	0.46	3.93	3.7	2.67	2.1104	8.6692e-08	2.15175e-07
	AN10336	N-acetyltransferase eso1 [Source:SWISS;Acc:O42917]	144.94	142.33	150.76	43.04	39.3	44.8	-2.30732	1.09364e-82	6.34059e-81
	AN10337	Probable 26S proteasome regulatory subunit rpn3 [Source:SWISS;Acc:O42897]	215.07	220.93	208.18	136.6	128.29	136	-1.1864	7.97457e-36	7.67609e-35
	AN10339	-	9.4	8.84	6.08	35.53	33.38	36.18	1.62208	1.50709e-35	1.4301e-34
	AN1034	Conidial yellow pigment biosynthesis polyketide synthase [Source:SWISS;Acc:Q03149]	0.01	0.02	0.01	0.08	0.08	0.1	2.37107	0.00983868	0.0157413
	AN10346	Probable cutinase 1 [Source:SWISS;Acc:B8NCM8]	0	0.41	0	1.92	0.71	1.56	2.81131	0.0130669	0.0205715
	AN10349	PWI domain-containing protein C825.05c [Source:SWISS;Acc:Q9USH5]	26.88	23.55	24.2	16.72	14.82	14.61	-1.21056	1.5853e-20	7.83281e-20
	AN1035	FAD-linked oxidoreductase DDB_G0289697 [Source:SWISS;Acc:Q54H55]	0.1	0	0.04	0.67	0.2	0.59	2.82674	0.0134084	0.0210694
	AN10350	PX domain-containing protein C1450.12 [Source:SWISS;Acc:Q9Y7N9]	230.31	229.24	267.53	81.85	75.62	80.16	-2.11998	3.17233e-57	7.10233e-56
	AN10353	"""Serine-RNA ligase, mitochondrial [Source:SWISS;Acc:P38705]"""	6.79	8.89	5.77	24.64	24.76	25.78	1.29934	3.97654e-17	1.67231e-16
	AN10355	GTPase-activating protein gyp3 [Source:SWISS;Acc:P87234]	1.76	2.22	1.3	8.87	8.06	8.25	1.77852	1.15328e-23	6.62129e-23
	AN10356	-	186.38	190.72	195.57	86.71	76.05	80.28	-1.76273	3.89779e-53	7.32113e-52
	AN10357	-	88.09	74.32	76.48	57.22	53.65	59.26	-1.03296	9.80943e-20	4.66518e-19
	AN10369	-	340.84	279.49	371.25	71.05	59.9	64.45	-2.91469	2.4982e-82	1.4077e-80
	AN10373	-	41.41	36.91	36.53	18.6	18.55	15.74	-1.61509	1.72222e-43	2.24336e-42
	AN10374	-	10.1	7.69	8.98	51.15	54.75	59.58	1.8392	8.38499e-16	3.28262e-15
	AN10378	Putative transcription factor kapC [Source:SWISS;Acc:P0C5H8]	111.8	104.28	117.43	36.72	36.45	33.1	-2.18395	2.24853e-63	6.3173e-62
	AN10379	Glutathione Sransferase omega-like 2 [Source:SWISS;Acc:O94524]	25.42	23.1	24.03	12.48	10.34	12.13	-1.59798	1.65437e-25	1.03643e-24
	AN10381	Archaemetzincin-2 [Source:SWISS;Acc:Q4R684]	4.26	5.39	4.54	1.06	1.03	1.06	-2.69424	4.86267e-20	2.35276e-19
	AN10384	-	0.19	0.28	0.1	0.73	0.88	0.75	1.58043	0.00996587	0.0159244
	AN1039	Ankyrin and IPT/TIG repeat-containing protein C26H5.05 [Source:SWISS;Acc:O13987]	49.12	43.27	41.35	25.98	22.03	25.8	-1.3373	7.49208e-39	8.08887e-38
	AN10392	Bifunctional solanapyrone synthase [Source:SWISS;Acc:D7UQ40]	1.46	2.25	0.64	5.05	4.17	4.01	1.12592	0.000796671	0.00143768
	AN10393	Isoleucine-RNA ligase [Source:SWISS;Acc:B0JSP4]	24.43	22.84	20.86	16.43	14.31	16.41	-1.01843	8.90177e-22	4.68195e-21
	AN10395	Thiosulfate sulfurtransferase TUM1 [Source:SWISS;Acc:Q08686]	0.95	0.85	0.29	8.57	11.87	11.57	3.46303	2.75656e-29	2.02552e-28
	AN10397	Serine/threonine-protein phosphatase 6 regulatory ankyrin repeat subunit C [Source:SWISS;Acc:Q8BTI7]	1.62	1.8	2.65	0.98	1.06	0.34	-1.95223	0.000400029	0.000743567
	AN10399	NADPH-dependent 1-acyldihydroxyacetone phosphate reductase [Source:SWISS;Acc:Q09851]	4.78	7	3.76	15.04	16.57	18.92	1.19356	3.37161e-09	9.09554e-09
	AN1040	-	18.24	25.01	19.53	16	13.93	14.65	-1.0805	7.55074e-09	1.99826e-08
	AN10409	-	46.34	44.91	39.2	23.46	23.76	22.38	-1.39448	8.77929e-50	1.44118e-48
	AN1041	Endoglucanase-4 [Source:SWISS;Acc:O14405]	6.87	5.46	4.23	14.85	17.01	15.91	1.04657	1.73611e-11	5.37112e-11
	AN10411	-	52.44	46.36	54.04	16.35	13.05	12.63	-2.42	3.95241e-51	6.82317e-50
	AN10415	Structural maintenance of chromosomes protein 6 [Source:SWISS;Acc:P53692]	24.87	19.23	24.36	7.4	5.98	7	-2.24323	2.94038e-48	4.58663e-47
	AN10417	ATP-dependent RNA helicase dhh1 [Source:SWISS;Acc:Q0CBE1]	39.82	31.63	35.65	22.44	20.2	19.35	-1.29759	1.04656e-22	5.76439e-22
	AN10418	-	7.17	9.31	7.61	35.74	32.13	32.56	1.52193	1.72484e-23	9.80179e-23
	AN10422	-	179.74	172.46	221.71	89.16	88.46	87.14	-1.70047	1.95376e-28	1.38001e-27
	AN10423	Probable sucrose utilization protein SUC1 [Source:SWISS;Acc:P33181]	0.47	0.26	0.27	2.24	2.39	2.75	2.38078	5.28513e-08	1.32624e-07
	AN10425	-	1.24	1.11	1.24	6.81	7.21	5.91	1.93127	5.51214e-12	1.74571e-11
	AN10432	-	1.62	2	0.97	5.51	5.43	5.7	1.3732	5.04224e-08	1.26751e-07
	AN10434	BRCT-containing protein 1 [Source:SWISS;Acc:Q10337]	3.43	2.66	2.33	1.34	1.33	1.63	-1.45176	2.84845e-10	8.19799e-10
	AN10436	Mediator of RNA polymerase II transcription subunit 19 [Source:SWISS;Acc:Q2GW22]	111.79	95.42	100.89	39.61	38.03	37.54	-1.92455	5.16896e-70	1.83846e-68
	AN10446	Phosphatase DCR2 [Source:SWISS;Acc:Q05924]	103.25	96.14	88.27	52.52	50.72	55.86	-1.36051	1.22791e-47	1.88318e-46
	AN10447	"""Carnitine O-acetyltransferase, mitochondrial [Source:SWISS;Acc:Q00614]"""	0.07	0	0	0.2	0.19	0.33	2.88192	0.0413123	0.0602622
	AN10449	NAD-dependent protein deacetylase hst1 [Source:SWISS;Acc:C8V3W5]	143.27	125.59	138.7	50.82	45.83	50.62	-1.98622	4.82407e-64	1.39439e-62
	AN10450	tRNA _guanine_10_-N2_-methyltransferase [Source:SWISS;Acc:Q12463]	6.87	6.52	5.61	19.67	18.57	21.67	1.14186	8.64182e-15	3.19489e-14
	AN10451	tRNA _guanine-N_7_-_-methyltransferase [Source:SWISS;Acc:Q4WQB9]	69.77	61.83	57.12	34.11	33.06	36.31	-1.39757	3.36131e-38	3.52287e-37
	AN10452	Alkaline ceramidase 3 [Source:SWISS;Acc:Q9D099]	66.48	66.06	69.33	33.67	34.85	34.64	-1.50821	1.85522e-33	1.60828e-32
	AN10454	Telomere maintenance protein SDE2 [Source:SWISS;Acc:O14113]	81.46	73.38	70.75	26.14	22.97	23.32	-2.18012	6.65024e-79	3.36878e-77
	AN10456	NEDD8-specific protease 2 [Source:SWISS;Acc:O13612]	400.1	341.84	447.02	57.93	49.61	52.45	-3.4337	8.73927e-119	1.56527e-116
	AN1046	Chitin synthase D [Source:SWISS;Acc:P78746]	2.66	1.99	2.04	1.13	1.16	1.01	-1.517	5.38711e-08	1.35082e-07
	AN10462	Serine/threonine-protein kinase SRPK [Source:SWISS;Acc:Q45FA5]	7.06	6.57	6.35	3.64	3.61	3.74	-1.39749	2.24701e-10	6.50434e-10
	AN10466	"""Altered inheritance of mitochondria protein 24, mitochondrial [Source:SWISS;Acc:C8V7C7]"""	83.45	88.31	78.53	50.69	45.53	53.09	-1.26592	8.90168e-33	7.55363e-32
	AN10467	-	1.22	1.5	1.73	7.05	5.64	6.11	1.54207	1.00108e-09	2.79145e-09
	AN10469	Uncharacterized oxidoreductase DltE [Source:SWISS;Acc:P39577]	47.57	53.86	44.37	149.51	153.67	156.14	1.07513	5.94103e-23	3.30864e-22
	AN1047	Heat shock protein Hsp88 [Source:SWISS;Acc:O74225]	480.97	456.75	421.48	272.88	251.7	274.76	-1.25697	5.473e-50	9.05845e-49
	AN10471	3-hydroxybutyryl-CoA dehydrogenase [Source:SWISS;Acc:P77851]	0	0	0	0.58	0.6	0.39	5.53614	1.01883e-05	2.17006e-05
	AN10472	Probable thiamine biosynthetic bifunctional enzyme [Source:SWISS;Acc:P40386]	7.26	10.4	7.77	39.04	34.81	40.57	1.65571	2.26636e-27	1.52458e-26
	AN10478	N-acetyltransferase 9-like protein [Source:SWISS;Acc:Q9USR6]	0.84	0.81	1.05	4.73	4.28	2.26	1.41956	0.00618638	0.0101654
	AN1048	Protein MNN4 [Source:SWISS;Acc:P36044]	10.24	10.94	5.99	42.91	45.72	45.83	1.80051	2.43515e-29	1.79197e-28
	AN10483	-	35.17	31.25	30.16	17.24	17.22	13.81	-1.55318	3.984e-26	2.54195e-25
	AN10484	Coiled-coil domain-containing protein 130 [Source:SWISS;Acc:P13994]	20.44	14.53	16.06	4.6	5.33	6.88	-2.12467	2.32025e-27	1.55875e-26
	AN10487	High-affinity nicotinic acid transporter [Source:SWISS;Acc:P53322]	18.3	16.04	15.88	9.75	9.68	9.53	-1.30364	4.56777e-22	2.44999e-21
	AN10488	Cellobiose dehydrogenase [Source:SWISS;Acc:Q01738]	0.65	1.87	1.22	7.42	6.2	7.38	1.86455	8.0788e-06	1.73401e-05
	AN1049	Ubiquitin and WLM domain-containing protein C1442.07c [Source:SWISS;Acc:O94580]	15.12	17.98	14.81	10.59	10.29	9.17	-1.20838	1.45836e-13	5.04915e-13
	AN10491	Putative transcriptional regulatory protein YJL206C [Source:SWISS;Acc:P39529]	2.44	2.97	3.19	9.45	7.24	9.37	1.08231	4.84599e-08	1.21971e-07
	AN10497	DNA replication licensing factor mcm3 [Source:SWISS;Acc:P30666]	3.73	4.81	3.37	2.09	2.39	2.12	-1.33671	3.57963e-11	1.08733e-10
	AN10499	Uncharacterized oxidoreductase C26F1.07 [Source:SWISS;Acc:Q10494]	914.23	1104.65	931.52	386.59	364.26	358.87	-1.96393	8.12474e-75	3.6058e-73
	AN10500	-	0.21	0	0	0.98	0.54	0.84	3.01288	0.0130308	0.0205179
	AN10505	Unsaturated rhamnogalacturonyl hydrolase YteR [Source:SWISS;Acc:O34559]	2.63	2.02	2	1.32	1.66	0.91	-1.28977	0.000203214	0.000387203
	AN10507	30 kDa heat shock protein [Source:SWISS;Acc:P40920]	123.62	102.79	82.1	313.3	323.18	308.89	1.03721	1.20009e-20	5.98254e-20
	AN10508	Protein transport protein sft1 [Source:SWISS;Acc:Q09730]	100.63	96.62	86.39	48.09	45.1	45.82	-1.60953	8.52238e-51	1.46119e-49
	AN10510	-	123.75	124.66	129.65	83.36	82.59	77.21	-1.23179	1.10984e-23	6.37917e-23
	AN10514	Uncharacterized oxidoreductase C736.13 [Source:SWISS;Acc:O74959]	2.83	2.7	1.73	7.99	8.65	7.4	1.21196	7.07391e-07	1.64697e-06
	AN10516	SCF E3 ubiquitin ligase complex F-box protein grrA [Source:SWISS;Acc:C8V4D4]	80.49	70.27	75.04	29.58	29.31	27.06	-1.89215	1.12217e-62	3.08365e-61
	AN10517	Uncharacterized transcriptional regulatory protein C11D3.07c [Source:SWISS;Acc:Q10086]	1.2	1.36	0.72	3.56	3.84	4.18	1.31822	2.00989e-05	4.17633e-05
	AN10519	Probable 26S proteasome regulatory subunit rpn6 [Source:SWISS;Acc:Q9P7S2]	81.82	83.71	76.85	52.19	45.88	45.08	-1.28035	1.36488e-33	1.18628e-32
	AN1052	-	33.34	40	22.95	180.67	189.2	180.47	2.03592	4.9151e-52	8.77197e-51
	AN10527	Trimethyllysine dioxygenase [Source:SWISS;Acc:Q96UB1]	4.04	6.15	3.38	45.23	42.95	46.26	2.81185	1.37472e-65	4.2296e-64
	AN10529	Serine palmitoyltransferase 2 [Source:SWISS;Acc:Q09925]	0.03	0.07	0.21	4.19	2.98	4.02	4.60769	4.75586e-17	1.9917e-16
	AN10531	-	1.37	2.04	0.96	7.66	7.16	8.78	1.95479	3.5605e-17	1.50365e-16
	AN10532	Probable rhamnogalacturonate lyase C [Source:SWISS;Acc:Q5B5P1]	3.69	3.11	2.01	12.33	14.38	11.89	1.61882	3.17108e-13	1.07817e-12
	AN10537	Zinc finger CCCH domain-containing protein 45 [Source:SWISS;Acc:Q0DA50]	10.71	9.64	8.13	5.04	4.25	4.59	-1.53213	3.90087e-23	2.18336e-22
	AN1054	-	0.77	1.28	0.43	3.27	4.32	3.62	1.68481	1.17994e-05	2.50207e-05
	AN10541	Uncharacterized transcriptional regulatory protein C530.08 [Source:SWISS;Acc:O59744]	44.25	33.47	41.95	14.66	14.08	14.09	-1.98789	6.48073e-43	8.31224e-42
	AN10543	Regulatory protein GAL4 [Source:SWISS;Acc:P04386]	0.67	0.98	0.56	11.35	10.46	11.65	3.42568	6.17569e-49	9.91075e-48
	AN10550	None [Source:SWISS;Acc:A2QJX5]	0.29	0.14	0.27	3.34	2.62	3.15	3.18441	4.27245e-18	1.88281e-17
	AN10553	-	125.55	144.5	116.23	514.14	501.65	530.54	1.3929	9.10796e-45	1.24799e-43
	AN10558	Protein SOK1 [Source:SWISS;Acc:P40317]	2.23	2.4	1.56	23.94	22.05	25.22	3.03983	3.5731e-85	2.21223e-83
	AN10559	Uncharacterized protein C9.08c [Source:SWISS;Acc:Q9UT20]	97.92	105.44	119.02	58.55	56.28	60.25	-1.43434	1.18173e-23	6.77685e-23
	AN10566	-	3.81	5.25	3.7	1.89	0.83	1.32	-2.21564	3.91446e-09	1.05402e-08
	AN10568	Mitochondrial pyruvate carrier 1 [Source:SWISS;Acc:P53157]	16.7	15.91	13.09	6.8	7.34	7.75	-1.6254	2.37242e-17	1.01257e-16
	AN10569	NADH dehydrogenase [ubiquinone] 1 alpha subcomplex assembly factor 3 [Source:SWISS;Acc:Q6DFN1]	152.62	152.12	162.74	57.97	60.61	54.68	-2.01771	1.61539e-55	3.29317e-54
	AN1057	Spermatogenesis-associated protein 20 [Source:SWISS;Acc:Q8TB22]	90	90.63	96.08	63.48	59.02	63.15	-1.07929	2.53114e-20	1.24083e-19
	AN10574	Uncharacterized RNA-binding protein C1861.04c [Source:SWISS;Acc:Q9USY2]	50.04	43.38	36.64	29.91	26.98	30.86	-1.04021	1.18773e-25	7.48769e-25
	AN10582	Uncharacterized aromatic compound monooxygenase YhjG [Source:SWISS;Acc:O07561]	2.58	2.13	1.47	6.65	5.9	6.68	1.14766	2.03562e-07	4.93171e-07
	AN10584	LYR motif-containing protein 4 [Source:SWISS;Acc:Q54FN9]	212.72	191.91	211.35	115.83	105.55	115.37	-1.45186	2.76656e-34	2.48866e-33
	AN10585	"""Cytochrome c oxidase subunit 6A, mitochondrial [Source:SWISS;Acc:P32799]"""	282.92	329.15	308	926.3	988.66	933.73	1.03098	2.61581e-19	1.21465e-18
	AN1059	Putative mitochondrial carnitine O-acetyltransferase [Source:SWISS;Acc:P80235]	487.65	468.51	502.25	182.24	177.97	178.31	-1.93398	1.14059e-69	4.04244e-68
	AN10590	Nuclear nucleic acid-binding protein C1D [Source:SWISS;Acc:Q5XJ97]	38.26	31.2	50.29	28.56	22.87	25.98	-1.19168	3.38648e-09	9.13321e-09
	AN10591	-	13.32	12.64	12.77	9.06	7.86	8.29	-1.12089	1.63617e-16	6.65481e-16
	AN10592	-	0.18	0.59	0.08	2.6	2.89	2.08	2.6328	7.64577e-05	0.000151406
	AN10596	-	2.51	2.69	2.13	1.86	0.97	1.57	-1.23573	1.05649e-05	2.24932e-05
	AN10598	Annexin A7 [Source:SWISS;Acc:P20073]	1.27	1.82	0.89	6.09	7.9	7.02	1.92943	1.48558e-17	6.3868e-17
	AN10599	D-galactonate dehydratase [Source:SWISS;Acc:Q1R4P4]	0.47	0.46	0.21	5.12	4.03	4.94	3.10781	3.99569e-13	1.35029e-12
	AN10600	Putative transcriptional regulatory protein YJL206C [Source:SWISS;Acc:P39529]	0.35	0.62	0.37	2.16	1.47	1.8	1.51673	5.66256e-05	0.000113364
	AN10601	-	0.39	0.78	0.43	85.16	91.68	112.14	6.95553	8.29663e-126	1.84923e-123
	AN10602	NAD/NADP-dependent betaine aldehyde dehydrogenase [Source:SWISS;Acc:Q9HTJ1]	1.26	0.93	0.89	3.74	3.57	4.34	1.41616	1.52087e-06	3.45668e-06
	AN10603	-	0.47	0.51	0.22	0.94	1.35	1.07	1.02903	0.0095213	0.0152676
	AN10604	Solute carrier family 35 member E3 [Source:SWISS;Acc:Q1JQ66]	3.6	4.15	2.06	26.07	28.38	31.63	2.61541	3.31031e-38	3.47306e-37
	AN10613	Fumitremorgin C synthase [Source:SWISS;Acc:A1DA63]	0.23	0.73	0.14	5.08	4.46	4.13	3.14317	8.3697e-15	3.09772e-14
	AN10614	Suppressor protein STM1 [Source:SWISS;Acc:P39015]	362.08	421.58	343.42	1167.09	1141.53	1161.53	1.09258	5.80107e-30	4.36167e-29
	AN10615	Branchpoint-bridging protein [Source:SWISS;Acc:Q4WXV6]	257.33	223.04	203.95	132.33	126.67	125.55	-1.33467	1.47495e-51	2.57731e-50
	AN10617	Cytochrome P450 52E1 [Source:SWISS;Acc:P43083]	21.67	25.31	23.27	17.45	14.55	16.43	-1.05898	1.09803e-13	3.82405e-13
	AN1062	None [Source:SWISS;Acc:C4R8D7]	3.9	4.28	2.58	10.37	11.7	10.84	1.1207	1.59744e-09	4.40659e-09
	AN10620	-	18.35	14.33	14.43	7.31	7.6	7.56	-1.59572	1.98808e-21	1.03013e-20
	AN10622	Uncharacterized protein C119.18 [Source:SWISS;Acc:Q96VG1]	96.41	78.02	96.39	26.57	22.74	25.1	-2.45844	8.95572e-56	1.85591e-54
	AN10627	Tubulin alpha-2 chain [Source:SWISS;Acc:P24634]	27.18	17.83	24.93	14.33	14.43	16.91	-1.15091	4.39282e-10	1.24851e-09
	AN10628	-	753.36	759.73	859.23	393.89	385.6	386.04	-1.56237	2.81098e-35	2.63005e-34
	AN10629	-	343.47	313.89	408.91	74.57	81.49	68.77	-2.78869	6.0605e-73	2.49126e-71
	AN10630	ADIPOR-like receptor IZH2 [Source:SWISS;Acc:Q12442]	2.92	2.27	3.79	3.1	2.14	1.56	-1.01188	0.0184962	0.0285016
	AN10634	Mitochondrial escape protein 2 [Source:SWISS;Acc:A2QPL8]	67.19	63.69	70.17	41.37	38.03	43.55	-1.21317	6.38423e-23	3.54562e-22
	AN10637	Vacuolar transporter chaperone 2 [Source:SWISS;Acc:P43585]	102.72	100.27	97.56	51.44	47.61	53.15	-1.47881	4.39076e-49	7.05758e-48
	AN10641	-	10.77	8.63	10.05	5.96	4.75	4.41	-1.53486	1.79944e-10	5.23444e-10
	AN10643	Histone-fold domain-containing protein new1 [Source:SWISS;Acc:G2TRL2]	23.49	20.22	26.18	16.09	11.35	14.85	-1.47357	7.45626e-09	1.97429e-08
	AN10644	Uncharacterized THOC5 family protein [Source:SWISS;Acc:Q9USR5]	94.27	71.7	99.89	24.8	29.33	23.64	-2.35219	1.07421e-40	1.26459e-39
	AN10645	-	125.84	121.82	114.71	75.27	74.11	67.11	-1.27802	2.83815e-36	2.77183e-35
	AN10647	25-hydroxycholesterol 7-alpha-hydroxylase [Source:SWISS;Acc:O75881]	22.32	18.49	22.82	14.62	14.09	16.37	-1.01572	5.18773e-11	1.56255e-10
	AN10648	Delta_24_24_1___-sterol reductase [Source:SWISS;Acc:P36209]	28.78	22.35	24.38	6.75	7.29	6.54	-2.38689	1.20405e-55	2.47464e-54
	AN1065	Transcription factor iws1 [Source:SWISS;Acc:Q5BEG5]	51.71	44.89	45.54	33.74	28.22	29.92	-1.14289	1.13713e-22	6.25641e-22
	AN10651	Uncharacterized protein YIL156W-B [Source:SWISS;Acc:Q2V2P4]	9.3	12.14	8.91	39.01	39.83	34.95	1.35133	2.18898e-17	9.35869e-17
	AN10652	Putative carboxymethylenebutenolidase [Source:SWISS;Acc:Q07505]	11.07	12.56	7.59	78.78	85.21	85.06	2.46059	4.79563e-66	1.50313e-64
	AN1066	Respiratory supercomplex factor 2 homolog C1565.01 [Source:SWISS;Acc:Q9P3B2]	2192.1	2147.33	2344.57	528.97	513.48	510.32	-2.64843	2.46496e-117	4.26269e-115
	AN10665	"""Methylcrotonoyl-CoA carboxylase beta chain, mitochondrial [Source:SWISS;Acc:Q3ULD5]"""	0.06	0.11	0	1.71	1.24	0.63	3.97318	4.77803e-06	1.04614e-05
	AN10668	None [Source:SWISS;Acc:Q9X1C1]	0.43	0.45	0.33	0.18	0	0	-3.32399	0.0218423	0.0332844
	AN10672	Uncharacterized glycosidase Rv0584 [Source:SWISS;Acc:O86365]	1.54	1.79	0.98	0.96	0.63	0.85	-1.30179	6.83334e-05	0.00013607
	AN10673	Pro-apoptotic serine protease nma111 [Source:SWISS;Acc:A5AB13]	56.8	55.06	46.37	36.49	34.39	38.59	-1.01188	1.6804e-29	1.24295e-28
	AN10677	DNA repair protein rhp54 [Source:SWISS;Acc:P41410]	3.14	3.73	2.6	0.67	0.51	0.43	-3.04411	3.40979e-25	2.10722e-24
	AN10678	-	282.09	303.08	319.22	108.92	106.85	102.3	-2.11031	1.104e-61	2.92166e-60
	AN10682	Protein VAC14 homolog [Source:SWISS;Acc:P87145]	116.95	109.77	120.46	34.1	31.48	33.54	-2.30842	8.89118e-86	5.64421e-84
	AN10683	None [Source:SWISS;Acc:Q5AGW8]	41.32	47.18	49.73	18.64	17.53	16.9	-1.91825	6.58832e-37	6.60148e-36
	AN10685	-	72.84	77.15	74.47	18.42	4.53	0	-5.27452	6.83456e-15	2.54646e-14
	AN1069	Chitin synthase export chaperone [Source:SWISS;Acc:Q5BEG1]	91.7	79.59	83.62	40.25	39.6	39.71	-1.61542	2.20333e-47	3.3083e-46
	AN10690	3-oxoacyl-[acyl-carrier-protein] reductase FabG [Source:SWISS;Acc:P51831]	1.08	2.36	0.59	5.9	5.16	6.12	1.54556	0.000296799	0.000558098
	AN10693	-	6.27	6.57	5.87	4.15	4.01	3.43	-1.21811	1.33718e-08	3.48089e-08
	AN10694	-	0.67	0.95	0.6	3.57	4.47	3.72	1.91689	4.0522e-12	1.29232e-11
	AN10695	Glutathione Sransferase omega-1 [Source:SWISS;Acc:Q9N1F5]	134.63	116.58	130.43	78.3	68.43	71.93	-1.38664	4.31485e-28	2.99708e-27
	AN10697	Regulatory protein GAL4 [Source:SWISS;Acc:P04386]	3.02	4.85	2.54	12.44	12.9	12.4	1.37712	7.20712e-13	2.396e-12
	AN10699	-	18.56	21.04	23.58	7.94	7.97	9.15	-1.85558	3.81766e-27	2.54426e-26
	AN10700	Protein DlpA [Source:SWISS;Acc:Q48806]	5.14	5.4	2.79	50.32	58.73	54.51	3.08671	2.34383e-64	6.87387e-63
	AN10701	CDP-diacylglycerol--serine O-phosphatidyltransferase [Source:SWISS;Acc:O94584]	109.95	102.14	105.33	57.44	48.66	55.54	-1.52489	1.65126e-38	1.76006e-37
	AN10702	Glucosidase 2 subunit beta [Source:SWISS;Acc:P0CT24]	16.25	15.56	15.47	7.87	7.19	7.7	-1.56897	1.48e-27	1.00504e-26
	AN10703	-	256.53	305.63	251.09	167.41	174.93	163.13	-1.21876	4.72909e-30	3.57174e-29
	AN10706	Uncharacterized J domain-containing protein C63.13 [Source:SWISS;Acc:Q9Y7T9]	252.16	284.39	270.32	79.42	78.9	71.51	-2.3798	4.58959e-88	3.17473e-86
	AN1071	Kinesin light chain [Source:SWISS;Acc:P46824]	0.17	0.09	0.13	0.02	0.02	0.02	-2.96653	0.00834062	0.0134821
	AN10715	Peptide-N4-_N-acetyl-beta-glucosaminyl_asparagine amidase A [Source:SWISS;Acc:P81898]	0.55	0.49	0.53	1.98	1.4	1.64	1.1574	0.00182027	0.00316802
	AN10716	-	44.27	35.66	39.42	26.69	22.86	23.42	-1.2806	4.33536e-18	1.90969e-17
	AN10718	"""6,7-dimethyl-8-ribityllumazine synthase [Source:SWISS;Acc:Q9UVT8]"""	49.47	46.25	34.92	222.86	220.48	220.4	1.78685	3.27847e-66	1.03732e-64
	AN1072	-	0.42	0.26	0.18	6.07	2.93	3.71	3.32988	1.31881e-07	3.22626e-07
	AN10720	Uncharacterized transporter C417.10 [Source:SWISS;Acc:O94491]	1.87	1.58	1.48	8.49	8.19	9.68	1.90571	8.60763e-18	3.74553e-17
	AN10721	Protein trm-112 [Source:SWISS;Acc:Q8X0S4]	75.76	54.04	76.68	46.16	49.32	44.41	-1.20042	1.53154e-11	4.75289e-11
	AN10728	Ubiquitin-like-conjugating enzyme ATG10 [Source:SWISS;Acc:Q8R1P4]	1.25	1.61	0.62	4.68	4.06	3.96	1.27978	0.00692299	0.0112998
	AN10736	-	13.44	16.02	12.24	7.06	6.95	7.28	-1.48171	3.50212e-21	1.78578e-20
	AN10737	-	7.28	4.81	5.38	0.72	0.98	0.73	-3.35857	7.98225e-28	5.49876e-27
	AN1074	Glycine cleavage system H protein [Source:SWISS;Acc:A1WWA4]	73.81	103.15	67.9	241.39	249.09	229.18	1.02601	1.94858e-14	7.07611e-14
	AN10751	-	8.79	12.71	7.9	4.44	4.37	4.16	-1.73132	2.86359e-12	9.21161e-12
	AN10754	Ran-specific GTPase-activating protein 2 [Source:SWISS;Acc:P40517]	81.13	69.27	67.87	27.14	22.2	26.04	-2.04199	1.9983e-71	7.47873e-70
	AN10757	Putative ATP-dependent helicase HRQ1 [Source:SWISS;Acc:Q05549]	29.87	28.63	29.94	16.52	13.73	16.63	-1.40882	9.80894e-30	7.32022e-29
	AN10758	-	30.22	22.93	21.5	15.33	14.16	14.99	-1.25252	2.19083e-20	1.07769e-19
	AN10759	-	6.59	4.74	5.03	2.44	1.48	3.12	-1.88831	1.71852e-05	3.59474e-05
	AN1076	Probable zinc transporter zrg17 [Source:SWISS;Acc:O14329]	35.97	28.04	30.56	7.53	10.04	11.17	-2.23843	4.21364e-40	4.80805e-39
	AN10760	Uncharacterized RING finger protein P4H10.07 [Source:SWISS;Acc:Q9P7E1]	42.7	37.93	37.43	22.52	22.19	21.44	-1.32247	3.3793e-39	3.70026e-38
	AN10761	Major cold shock protein CspA [Source:SWISS;Acc:P95459]	1200.32	996.92	1453.9	88.21	77.11	77.7	-4.52791	1.48269e-159	7.43571e-157
	AN10762	Putative hydroxymethylpyrimidine/phosphomethylpyrimidine kinase 2 [Source:SWISS;Acc:O94266]	4.98	7.38	3.96	34.96	27.66	31.69	2.03337	2.42476e-30	1.8622e-29
	AN10767	Purine-cytosine permease fcyB [Source:SWISS;Acc:C8V329]	2.07	2.74	1.82	8.05	10.02	8.83	1.51754	7.86149e-13	2.60922e-12
	AN10769	Uncharacterized protein C132.01c [Source:SWISS;Acc:Q9USN8]	26.24	21.08	21.67	11	8.73	11.43	-1.63511	3.72685e-34	3.32861e-33
	AN10770	Protein RTM1 [Source:SWISS;Acc:P40113]	0	0	0	0.6	0.85	0.82	4.79801	0.000353653	0.00066067
	AN10773	-	14.33	12.27	15.12	9.94	9.69	10.25	-1.10008	9.1419e-07	2.10934e-06
	AN10780	"""Phosphatidylinositol 3,4,5risphosphate 3-phosphatase and dual-specificity protein phosphatase PTEN [Source:SWISS;Acc:Q8T9S7]"""	35.41	29.22	37.8	12.1	8.98	11.89	-2.16174	2.26397e-36	2.21971e-35
	AN10783	Uncharacterized oxidoreductase Sfri_1503 [Source:SWISS;Acc:O33730]	20.32	24.39	10.59	133.65	143.7	135.67	2.38476	4.40507e-39	4.7817e-38
	AN10784	-	14.14	11.85	11.78	10.59	7.74	8.1	-1.02166	1.06017e-10	3.13672e-10
	AN1079	Set1 complex component shg1 [Source:SWISS;Acc:Q10321]	10.66	8.13	8.46	3.56	3.72	3.51	-1.83477	1.74955e-26	1.13653e-25
	AN10790	-	66.73	66.01	54.48	46.12	35.56	43.73	-1.30262	3.4513e-17	1.45877e-16
	AN10791	Phosphatidylinositol 4-kinase lsb6 [Source:SWISS;Acc:Q9UT42]	59.19	52.56	52.16	33.77	30.65	28.34	-1.31385	4.54511e-34	4.04144e-33
	AN10792	Uncharacterized RING finger protein P32A8.03c [Source:SWISS;Acc:Q9C1X4]	80.31	71.28	74.2	38.23	39.21	35.18	-1.50633	8.02159e-42	9.85987e-41
	AN10793	Uncharacterized zincype alcohol dehydrogenase-like protein YogA [Source:SWISS;Acc:O35017]	5.09	5.9	3.35	24.07	23.14	20.16	1.7513	8.13581e-28	5.6007e-27
	AN10794	Helicase-like transcription factor [Source:SWISS;Acc:Q14527]	42.04	33.58	38.35	12.04	11.91	12.7	-2.1267	3.20068e-63	8.94228e-62
	AN10798	-	37.02	28.4	35.26	24.17	19.5	22.29	-1.15341	3.2374e-13	1.10034e-12
	AN10800	"""[3-methyl-2-oxobutanoate dehydrogenase [lipoamide]] kinase, mitochondrial [Source:SWISS;Acc:Q2KJG8]"""	91.66	81.9	88.24	58.82	59.14	55.78	-1.11335	2.58495e-22	1.40298e-21
	AN10808	"""Cyclohexane-1,2-dione hydrolase [Source:SWISS;Acc:P0CH62]"""	23.33	20.7	19.36	6.04	4.47	6.02	-2.44711	2.09087e-59	5.09014e-58
	AN10809	DNA polymerase epsilon subunit C [Source:SWISS;Acc:Q6C6M5]	185.13	188.73	206.4	93.02	90.4	86.99	-1.64702	4.25152e-39	4.62503e-38
	AN10815	Uncharacterized oxidoreductase C736.13 [Source:SWISS;Acc:O74959]	0.21	0.15	0.1	3.24	2.25	3.65	3.791	3.16351e-10	9.07608e-10
	AN10822	E3 SUMO-protein ligase pli1 [Source:SWISS;Acc:O94451]	107.47	88.57	97.75	23.01	21.22	22.54	-2.6486	7.51311e-107	9.78656e-105
	AN10823	Mitochondrial folate transporter/carrier [Source:SWISS;Acc:Q8BMG8]	71.01	54.33	61.41	37.5	37.34	38.03	-1.26725	5.68556e-22	3.02847e-21
	AN10824	"""Putative 6-phosphofructo-2-kinase/fructose-2,6-bisphosphatase YLR345W [Source:SWISS;Acc:Q06137]"""	85.62	91.86	104.45	43.68	42.69	43.71	-1.63672	3.81225e-31	3.02268e-30
	AN10825	"""B_0,+_ype amino acid transporter 1 [Source:SWISS;Acc:P82251]"""	33.82	33.37	35.02	21.97	20.06	18.41	-1.27629	6.80957e-22	3.60612e-21
	AN10830	-	2.23	0.9	1.74	0	0.8	0.78	-2.2609	0.00546711	0.00904059
	AN10835	U4/U6.U5 small nuclear ribonucleoprotein 27 kDa protein [Source:SWISS;Acc:Q8K194]	14.59	12.36	14.13	9.39	8.86	8.64	-1.16386	1.80338e-10	5.2444e-10
	AN10839	Putative oxidoreductase C1F5.03c [Source:SWISS;Acc:Q10058]	94.04	94.81	102.11	69.17	70.12	68.98	-1.01845	1.56879e-16	6.39373e-16
	AN1084	"""Elongation factor Tu, mitochondrial [Source:SWISS;Acc:P02992]"""	136.81	142.01	107.08	378.63	365.39	374.07	1.02658	1.26624e-31	1.02837e-30
	AN10841	"""3,2rans-enoyl-CoA isomerase [Source:SWISS;Acc:Q05871]"""	4.37	6.09	3.41	23.67	25.55	26.85	1.93418	4.89173e-25	3.0027e-24
	AN10842	Putative dioxygenase subunit alpha YeaW [Source:SWISS;Acc:P0ABR7]	7.68	6.85	8.44	2.02	1.83	2.38	-2.43685	7.2278e-19	3.29372e-18
	AN10843	-	0.08	0	0	0.81	1.3	1.27	4.943	0.00180996	0.00315062
	AN10844	"""Fructose-2,6-bisphosphatase [Source:SWISS;Acc:P32604]"""	198.54	179.23	186.39	83.65	77.89	74.59	-1.77431	4.65984e-62	1.25303e-60
	AN10846	Transposon Tf2-6 polyprotein [Source:SWISS;Acc:P0CT39]	1.67	2.47	1.82	6.02	5	7.07	1.12096	9.22638e-09	2.42189e-08
	AN10847	-	1089.66	929.16	1138.94	311.35	317.07	328.04	-2.35913	5.87031e-72	2.2473e-70
	AN10848	"""31 kDa ribonucleoprotein, chloroplastic [Source:SWISS;Acc:P49314]"""	2.87	2.56	3.02	9.49	9.53	9.1	1.20263	5.2329e-09	1.39963e-08
	AN10849	Vacuolar morphogenesis protein 6 [Source:SWISS;Acc:O13955]	33.65	30.07	33.23	18.71	15.86	17.49	-1.39214	6.44877e-29	4.66002e-28
	AN1085	Protein sey1 [Source:SWISS;Acc:Q5BEE5]	92.29	90.67	89.94	50.43	49.61	48.78	-1.37017	7.74519e-42	9.53181e-41
	AN10855	DNA polymerase alpha subunit B [Source:SWISS;Acc:O74946]	13.05	13.2	8.74	5.18	6.01	5.34	-1.56805	1.11714e-21	5.84807e-21
	AN10856	Ribosome assembly protein 1 [Source:SWISS;Acc:O74945]	63.2	53.12	52.87	27.73	23.38	27.47	-1.59466	1.58088e-47	2.4061e-46
	AN10858	-	106.35	85.25	121.63	22.91	19.24	22.69	-2.89578	5.21183e-55	1.0372e-53
	AN10862	Uncharacterized MFSype transporter C1683.03c [Source:SWISS;Acc:Q9P6J7]	3.54	5.03	3.23	23.53	23.64	23.22	2.06893	1.8033e-35	1.70472e-34
	AN10863	D-amino-acid oxidase [Source:SWISS;Acc:Q9Y7N4]	3.64	4.94	3.03	28.88	28.66	29.49	2.39175	2.29983e-46	3.33825e-45
	AN10864	Tyrosine-protein phosphatase [Source:SWISS;Acc:Q05918]	1.99	2.92	2.09	26.2	26.63	26.96	2.93893	7.55581e-39	8.1489e-38
	AN1087	Probable cytochrome P450 110 [Source:SWISS;Acc:P29980]	2.14	2.08	1.29	16.96	19.43	20.16	2.88658	1.314e-65	4.05521e-64
	AN10874	Ubiquitin-conjugating enzyme E2 6 [Source:SWISS;Acc:Q6CMG6]	182.97	171.17	177.71	70.49	72.49	66.39	-1.88352	1.77867e-64	5.24707e-63
	AN10875	NADPH-dependent 1-acyldihydroxyacetone phosphate reductase [Source:SWISS;Acc:Q09851]	3.9	5.6	4.39	25.69	23.52	25.5	1.87921	1.14477e-24	6.91272e-24
	AN10877	TRAFype zinc finger domain-containing protein 1 [Source:SWISS;Acc:Q58D05]	58.36	44.67	54.81	29.67	29.11	30.2	-1.32927	6.02524e-23	3.35181e-22
	AN1088	-	15.61	42.56	12.29	459.76	486.76	504.59	3.84999	7.32816e-14	2.58081e-13
	AN10880	AN1ype zinc finger protein 1 [Source:SWISS;Acc:Q8BFR6]	47.83	40.19	45.44	11.14	14.91	12.04	-2.33687	1.78303e-50	3.02091e-49
	AN10884	Tryptophan 2-halogenase [Source:SWISS;Acc:Q0VZ69]	0	0	0	0.56	0.14	0.23	4.83692	0.000426536	0.000790933
	AN10886	-	2.95	2.49	1.89	1.15	0.83	1.44	-1.62951	4.38189e-05	8.87169e-05
	AN10889	Demethylsterigmatocystin 6-O-methyltransferase [Source:SWISS;Acc:Q9UQY0]	0	0.18	0.12	0.75	0.91	1.18	2.63508	0.00461346	0.00768017
	AN1089	Putative arrestin-related trafficking adapter C2D10.04 [Source:SWISS;Acc:O74798]	244.95	262.77	265.43	121.31	114.11	120.66	-1.6158	2.24421e-46	3.26223e-45
	AN10893	Ferric/cupric reductase transmembrane component 7 [Source:SWISS;Acc:Q12333]	1.89	4.39	1.33	79.36	70.41	80.89	4.45358	3.58962e-22	1.93362e-21
	AN10896	-	2.78	2.67	0.98	9.47	8.45	12.14	1.67489	1.17752e-06	2.6977e-06
	AN10898	-	9.5	6.41	7.81	3.14	3.36	3.48	-1.77656	1.10059e-14	4.05693e-14
	AN1090	-	16.51	13.36	14.17	8.58	9.91	9.37	-1.1632	9.69845e-16	3.78356e-15
	AN10900	Thymus-specific serine protease [Source:SWISS;Acc:Q9QXE5]	0.17	0.06	0	1.72	1.74	1.98	4.13513	2.25969e-10	6.53914e-10
	AN10902	Aquaporin-1 [Source:SWISS;Acc:C8ZJM1]	80.15	90.99	30.01	312.45	311.68	328.93	1.75245	8.78276e-06	1.88028e-05
	AN10903	Probable guanine deaminase [Source:SWISS;Acc:O14057]	3.22	3.43	1.96	13.37	11.37	12.35	1.61906	3.38483e-18	1.49889e-17
	AN10909	Trans-aconitate 2-methyltransferase [Source:SWISS;Acc:Q1QJC0]	0.21	0.13	0.13	0.79	1.91	0.93	2.42398	0.00356761	0.006017
	AN10911	Uncharacterized transcriptional regulatory protein C15D4.02 [Source:SWISS;Acc:O74308]	4.47	3.43	3.21	12.02	11.79	12.73	1.21441	1.48593e-12	4.8468e-12
	AN10918	Sorting nexin mvp1 [Source:SWISS;Acc:Q2UB56]	64	64.41	58.73	30.19	29.4	30.22	-1.55364	2.67637e-60	6.72781e-59
	AN10921	Protein SERAC1 [Source:SWISS;Acc:Q5SNQ7]	0.23	0.28	0.27	6.27	5.16	5.66	3.96033	2.12437e-69	7.50262e-68
	AN10925	Peroxisome assembly protein 12 [Source:SWISS;Acc:C8VCP8]	5.52	4.74	2.98	16.88	15.13	13.94	1.3048	1.22742e-12	4.02848e-12
	AN10928	-	1.5	0.72	0.99	0.84	0.4	0.39	-1.53082	0.0156361	0.0243525
	AN10929	Uncharacterized rhomboid protein AN10929 [Source:SWISS;Acc:C8VCL5]	58.08	56.95	53.01	40.37	37.94	36.37	-1.06355	2.9608e-25	1.83314e-24
	AN10930	6-hydroxy-D-nicotine oxidase [Source:SWISS;Acc:P08159]	2.09	2.38	1.94	12.27	13.43	13.91	2.10756	2.28505e-26	1.47674e-25
	AN10935	Alpha-xylosidase [Source:SWISS;Acc:Q9P999]	0.21	0.16	0.16	0.82	0.77	0.46	1.45742	0.00715342	0.0116589
	AN10941	Uncharacterized RNA-binding protein C660.15 [Source:SWISS;Acc:O94432]	53.06	49.26	44.34	28.82	24.47	30.03	-1.3158	5.35865e-34	4.74799e-33
	AN10943	Uncharacterized protein C22F8.09 [Source:SWISS;Acc:Q9UUI4]	74.32	48.22	72.62	23.33	17.44	21.35	-2.19092	4.56575e-32	3.7753e-31
	AN10944	Pre-mRNA-splicing factor cef1 [Source:SWISS;Acc:C8VBH3]	41.11	36.97	36.08	21.34	16.13	20.26	-1.4811	3.26792e-33	2.81592e-32
	AN10945	Splicing factor spf30 [Source:SWISS;Acc:O94519]	72.11	52.84	63.73	30.92	30.23	28.55	-1.61748	6.28819e-29	4.55054e-28
	AN10947	Zincype alcohol dehydrogenase-like protein C16A3.02c [Source:SWISS;Acc:O42909]	0.78	1.38	0.55	4.76	5.08	7.24	2.15073	4.96541e-10	1.40766e-09
	AN10948	Salicylate hydroxylase [Source:SWISS;Acc:P23262]	0	0	0	0.42	0.15	0.43	4.32794	0.00270624	0.00462886
	AN10949	ABC transporter CDR4 [Source:SWISS;Acc:O74676]	33.25	15.68	16.25	6.69	6.11	6.49	-2.21399	6.18498e-27	4.08396e-26
	AN10956	Histone acetyltransferase esa1 [Source:SWISS;Acc:C8VBH4]	109.82	72	92.98	33.51	27.58	32.25	-2.06959	1.15266e-40	1.35377e-39
	AN10957	Uncharacterized transcriptional regulatory protein C3C7.04 [Source:SWISS;Acc:O14130]	0.55	0.48	0.53	2.44	1.69	2.03	1.47504	8.32555e-06	1.78621e-05
	AN10958	None [Source:SWISS;Acc:Q59XM0]	0.71	0.93	0.7	3.63	3.74	2.62	1.57871	1.56536e-06	3.55459e-06
	AN10959	-	0.43	0.69	0.21	2.03	1.65	1.69	1.55283	9.01902e-05	0.000177131
	AN10960	-	0.97	0.78	1.07	3.08	3.71	3.48	1.31957	9.41032e-05	0.000184419
	AN10962	DNA cross-link repair protein pso2/snm1 [Source:SWISS;Acc:Q10264]	39.96	32.72	30.04	11.83	9.78	10.52	-2.16587	2.78894e-72	1.09698e-70
	AN10965	UPF0587 protein C2D10.03c [Source:SWISS;Acc:O74797]	12.29	11.84	9.55	52.75	48.7	43.56	1.49278	3.33821e-19	1.54012e-18
	AN10967	Protein yippee-like F37A8.5 [Source:SWISS;Acc:Q9U3G6]	16.37	18.78	14.67	49.91	57.57	67.75	1.10173	1.00412e-08	2.63027e-08
	AN10969	UPF0098 protein PH1269 [Source:SWISS;Acc:O58984]	0.26	0.03	0.25	1.08	1.45	0.59	1.98697	0.00193137	0.00335149
	AN1097	Protein kinase kin1 [Source:SWISS;Acc:P22987]	161.29	154.14	157.43	59.5	60.5	61.77	-1.88488	1.38725e-72	5.61053e-71
	AN10971	-	18.34	11.94	15.38	8.02	6.19	6.26	-1.67836	5.59894e-18	2.45443e-17
	AN10975	-	87.86	82.08	85.83	48.42	46.34	46.57	-1.38127	7.39887e-35	6.83969e-34
	AN10976	Positive regulator of purine utilization [Source:SWISS;Acc:P49413]	0.15	0.16	0.03	1.32	0.94	0.79	2.72268	1.10841e-05	2.35598e-05
	AN10977	-	339.86	374.34	317.99	204.5	208.14	209.81	-1.46958	1.0802e-46	1.59096e-45
	AN10979	Uncharacterized transcriptional regulatory protein C105.03c [Source:SWISS;Acc:Q9P7H9]	0.39	0.62	0.48	1.74	3.06	2.37	1.76335	1.12773e-06	2.58836e-06
	AN1098	-	8.02	10.7	11.95	3.96	3.05	2.98	-2.45051	8.65167e-08	2.14793e-07
	AN10980	Protein BZZ1 [Source:SWISS;Acc:Q09746]	13.87	11.14	17.5	8.86	5.67	5.53	-1.67297	2.8556e-10	8.21385e-10
	AN10983	Protein ups1 homolog [Source:SWISS;Acc:Q9UT07]	308.14	245.76	270.1	76.49	72.71	75.95	-2.41062	5.62838e-97	5.48084e-95
	AN10984	Probable sugar phosphate/phosphate translocator At5g11230 [Source:SWISS;Acc:Q9LFN3]	4.38	7.09	3.08	26.14	18.11	23.77	1.71141	1.5514e-13	5.36524e-13
	AN10986	Uncharacterized carboxypeptidase C24C9.08 [Source:SWISS;Acc:O13968]	4.82	3.56	3.38	0.43	0.42	0.46	-3.66631	4.22394e-24	2.47321e-23
	AN1099	Tip elongation aberrant protein Tea4 [Source:SWISS;Acc:O60132]	21.12	20.21	17.39	10.23	9.78	10.17	-1.45223	1.44806e-37	1.4866e-36
	AN10993	-	38.11	33.96	35.44	13.2	9.44	9.09	-2.33065	4.81047e-41	5.77142e-40
	AN10998	UPF0098 protein aq_1250 [Source:SWISS;Acc:O67293]	0.61	0.84	0.33	2.61	3.33	3.61	1.83613	0.00229716	0.00395409
	AN10999	Protein BZZ1 [Source:SWISS;Acc:Q09746]	24.69	22.16	30.74	16.22	14.15	14.62	-1.32606	2.54808e-13	8.69295e-13
	AN11000	Mannosyl phosphorylinositol ceramide synthase CSH1 [Source:SWISS;Acc:P38287]	0.49	1.54	0.22	53.67	57.07	58.76	5.74036	6.42559e-19	2.93482e-18
	AN11004	Autophagy-related protein 3 [Source:SWISS;Acc:C8VDI2]	237.07	209.58	211.51	63.75	59.18	59.69	-2.38049	3.97893e-120	7.25613e-118
	AN11005	Probable Xaa-Pro aminopeptidase P [Source:SWISS;Acc:Q5AVF0]	83.84	81.72	79.58	53.05	47.67	50.35	-1.20284	1.35366e-32	1.1419e-31
	AN11006	Uncharacterized protein AN11006 [Source:SWISS;Acc:C8VDI1]	0.98	0.93	0.46	0.47	0.62	0.11	-1.46569	0.0120136	0.0189998
	AN11009	Pyruvate carboxylase [Source:SWISS;Acc:Q9KWU4]	1.41	0.93	0.93	0.35	0.57	0.37	-1.83458	4.20236e-05	8.52198e-05
	AN11013	Versicolorin B desaturase [Source:SWISS;Acc:Q00707]	0.03	0	0.04	0.92	0.62	0.36	4.18028	0.000702685	0.00127749
	AN11015	Putative glutathione-dependent formaldehyde-activating enzyme [Source:SWISS;Acc:C8VDQ3]	5.34	3.43	3.85	2.78	1.24	0.86	-1.9916	2.93927e-05	6.0288e-05
	AN11016	Sulfite efflux pump SSU1 [Source:SWISS;Acc:A3R044]	257.01	296.14	342.9	61.39	65.58	62.07	-2.78657	9.42241e-73	3.84174e-71
	AN11019	Ras modification protein erf4 [Source:SWISS;Acc:Q10182]	15.29	15.57	10.57	42.93	46.54	42.19	1.17473	9.30023e-21	4.66873e-20
	AN11027	Acyl-CoA thioesterase 2 [Source:SWISS;Acc:P0AGG2]	0.05	0.69	0.13	3.5	2.43	3.09	2.84137	5.93676e-06	1.29054e-05
	AN1103	Acetoacetyl-CoA synthetase [Source:SWISS;Acc:Q5ZLG0]	2.22	2.48	0.81	26.86	24.2	24.75	3.32323	1.11553e-52	2.06055e-51
	AN11034	4-coumarate--CoA ligase-like 7 [Source:SWISS;Acc:Q9M0X9]	1.27	0.99	1.2	0.29	0.35	0.11	-2.73299	1.21404e-06	2.77819e-06
	AN11036	-	0.03	0.1	0.13	0.93	0.43	0.52	2.27249	0.00392611	0.00659281
	AN11038	N-acetylmuramic acid 6-phosphate etherase [Source:SWISS;Acc:Q8RD35]	0.27	0.27	0.06	6.77	5.32	6.71	4.46719	5.949e-18	2.60334e-17
	AN11039	-	1128.25	1193.81	1198.91	449.9	472.53	434.23	-1.93968	2.34287e-67	7.70457e-66
	AN11041	Uncharacterized protein C3B9.05 [Source:SWISS;Acc:O43034]	8.78	5.99	7.3	6.32	5.9	3.05	-1.284	0.00176148	0.00307049
	AN11043	-	0.77	1.01	0.35	6.98	9.29	6.65	2.87679	2.46371e-11	7.5592e-11
	AN11044	Pogo transposable element with ZNF domain [Source:SWISS;Acc:Q7Z3K3]	0	0	0	0.38	0.48	0.28	4.85039	0.00028516	0.000537018
	AN11045	"""D-lactate dehydrogenase [cytochrome] 2, mitochondrial [Source:SWISS;Acc:P46681]"""	10.84	10.68	8.19	31.47	31.37	31.22	1.16048	7.81912e-22	4.1255e-21
	AN11046	-	0.05	0.32	0.2	1.33	1.18	2.3	2.50564	0.000721653	0.00131031
	AN11048	-	0.06	0.07	0.07	0.47	1.01	0.22	2.585	0.0397083	0.0580659
	AN11049	-	0	0	0	0.24	0.29	0.5	4.38603	0.00204087	0.00353234
	AN11050	-	0.12	0.92	0	7.11	5.55	7.06	3.74015	0.00154947	0.00271794
	AN11052	5'-3' exoribonuclease 1 [Source:SWISS;Acc:P40383]	118.84	95.9	122.74	34.58	31.8	34	-2.24285	1.25205e-59	3.07042e-58
	AN11055	UBX domain-containing protein 1 [Source:SWISS;Acc:P0C8Q0]	169.02	157.09	159.7	79.04	83.1	79.49	-1.53822	1.88666e-48	2.97068e-47
	AN11056	Transcription initiation factor TFIID subunit 11 [Source:SWISS;Acc:Q9US54]	25.51	22.12	19.63	10.5	7.99	8.27	-1.85165	8.63366e-34	7.58945e-33
	AN1106	Uncharacterized protein C17H9.06c [Source:SWISS;Acc:O13803]	6.77	3.85	5.72	3.71	2.15	2.73	-1.45121	9.68333e-08	2.39634e-07
	AN11060	Cytosolic Fe-S cluster assembly factor cfd1 [Source:SWISS;Acc:P0C8Q1]	58.63	45.84	53.93	30.84	26.12	27.76	-1.46408	2.09997e-23	1.18931e-22
	AN11062	"""Protein mmf1, mitochondrial [Source:SWISS;Acc:O43003]"""	2.15	2.79	1.69	12.21	11.04	16.48	2.03345	8.13967e-14	2.86258e-13
	AN11063	Chitinase 2 [Source:SWISS;Acc:P29027]	3.45	4.81	2.36	15.23	17.66	18.01	1.73014	4.54884e-14	1.6202e-13
	AN11064	"""Glucan endo-1,3-alpha-glucosidase agn1 [Source:SWISS;Acc:O13716]"""	0.2	0.2	0.16	7.46	8.73	6.68	4.8464	2.63125e-28	1.84041e-27
	AN11066	Protein pxr1 [Source:SWISS;Acc:A2R156]	17.75	10.28	22.4	6.87	5.15	4.94	-2.14106	2.6322e-14	9.49334e-14
	AN11068	-	0.85	1.24	0.81	3.8	2.98	4.31	1.43165	1.89553e-06	4.27817e-06
	AN11071	Protein SGT1 homolog A [Source:SWISS;Acc:Q9SUR9]	24.42	17.68	18.56	12.72	11.01	13.58	-1.20643	8.38818e-16	3.28262e-15
	AN11072	Diacylglycerol O-acyltransferase 2A [Source:SWISS;Acc:Q96UY2]	60.17	47.93	60.54	17.31	19.03	16.9	-2.19168	7.85066e-47	1.16139e-45
	AN11073	-	0.05	0	0	0.25	0.6	0.2	3.95402	0.0352643	0.0519995
	AN11076	-	2.96	2.98	1.98	16.07	13.11	16.9	1.7528	1.62002e-05	3.40383e-05
	AN11080	None [Source:SWISS;Acc:I4AY86]	0	0	0	0.49	0.12	0.4	4.65194	0.000888633	0.00159932
	AN11081	"""Sterol-4-alpha-carboxylate 3-dehydrogenase, decarboxylating [Source:SWISS;Acc:P53199]"""	1.3	1.75	1.07	7.78	5.16	6.1	1.68444	9.16969e-09	2.4089e-08
	AN11082	-	8.57	6.85	6.16	32.52	33.49	27.61	1.56133	2.7077e-19	1.255e-18
	AN11085	2-_R_-hydroxypropyl-CoM dehydrogenase [Source:SWISS;Acc:Q56840]	2.57	2.88	2.14	12.35	14.47	15.75	1.95551	2.18712e-19	1.0189e-18
	AN11090	Putative alpha-ketoglutarate-dependent sulfonate dioxygenase [Source:SWISS;Acc:B5BP48]	0.6	0.72	0.46	1.91	1.56	1.88	1.06533	0.0289381	0.0432111
	AN11094	Protein TOXD [Source:SWISS;Acc:P54006]	23.39	42.14	19.81	146.25	146.93	142.28	1.83611	1.04961e-21	5.50033e-21
	AN11095	4-dimethylallyltryptophan N-methyltransferase [Source:SWISS;Acc:Q4WZ60]	77.22	152.62	78.96	1223.18	1183.72	1240.7	3.05292	6.32447e-22	3.35454e-21
	AN1110	Uncharacterized transporter C11D3.18C [Source:SWISS;Acc:Q10097]	0.78	1.14	0.81	3.78	3.89	4.48	1.64954	2.17454e-09	5.94619e-09
	AN11100	-	4.14	3.64	3.4	0.49	0.34	0.25	-3.92212	3.83974e-16	1.52949e-15
	AN11101	Serine/threonine-protein kinase HSL1 [Source:SWISS;Acc:Q5AG71]	0.66	0.66	0.41	1.95	1.73	1.55	1.12638	3.65512e-05	7.44534e-05
	AN11102	Ubiquitin carboxylerminal hydrolase 6 [Source:SWISS;Acc:Q92353]	62.21	48.35	51.99	19.64	16.18	21.3	-2.01602	3.43506e-49	5.56602e-48
	AN11105	Retinol dehydrogenase 14 [Source:SWISS;Acc:Q9ERI6]	101.05	88.38	122.43	45.75	47.85	51.54	-1.65261	1.3505e-23	7.71827e-23
	AN11106	UPF0644 protein PB2B4.06 [Source:SWISS;Acc:Q9HDW5]	19.18	22.63	20.21	69.02	66.04	65.96	1.16211	3.2133e-21	1.64101e-20
	AN11108	-	111.3	99.72	120.87	50.2	54.94	50.43	-1.65284	4.0745e-31	3.22296e-30
	AN11109	-	0.51	0.88	0.49	13.64	13.36	13.92	3.89608	1.25838e-29	9.35626e-29
	AN11111	3-phytase B [Source:SWISS;Acc:P34754]	1.26	1.73	0.91	9.36	8.2	7.82	2.20167	3.7682e-19	1.73452e-18
	AN11116	Uncharacterized transporter C11D3.18C [Source:SWISS;Acc:Q10097]	36.97	34.14	34.42	16.86	14.49	16.89	-1.6451	9.15588e-40	1.02037e-38
	AN11117	UPF0483 protein CBG03338 [Source:SWISS;Acc:Q61YZ4]	2.86	5.77	1.15	24.79	18.27	20.02	2.12973	8.06231e-10	2.2588e-09
	AN1112	-	30.36	24.57	27.74	17.98	23.96	15.27	-1.11453	5.70936e-09	1.52422e-08
	AN11121	Putative hydrolase Mb2248c [Source:SWISS;Acc:P65824]	0.87	1.09	0.62	4.84	5.39	4.22	2.00552	4.24502e-14	1.51468e-13
	AN11124	Probable deoxyuridine 5'riphosphate nucleotidohydrolase [Source:SWISS;Acc:Q9HMF3]	2.4	3.2	1.34	21.42	18.87	20.43	2.5444	1.63526e-19	7.66075e-19
	AN11128	Tetratricopeptide repeat protein 1 [Source:SWISS;Acc:O42668]	47.31	41.7	44.34	13.46	12.86	13.47	-2.23829	6.75553e-84	4.00935e-82
	AN11130	-	82.04	69.58	78.94	29.47	29.29	27.37	-1.92897	8.04354e-55	1.585e-53
	AN11135	P-protein [Source:SWISS;Acc:O67085]	34.94	32.55	31.58	23.91	19.89	23.04	-1.10953	1.52699e-17	6.55918e-17
	AN11136	Mitochondrial import inner membrane translocase subunit TIM8 [Source:SWISS;Acc:Q4IJW4]	429.35	414.21	451.81	231.25	244.55	243.22	-1.5313	9.45546e-37	9.40856e-36
	AN11145	rRNA-processing protein cgrA [Source:SWISS;Acc:Q9Y708]	51.45	38.67	48.13	37.15	30.46	36.16	-1.00493	5.93712e-10	1.67414e-09
	AN11146	Cytidine deaminase [Source:SWISS;Acc:P32320]	28.69	16.79	18.76	97.12	103.32	96.56	1.48245	8.23132e-15	3.04875e-14
	AN1115	Uncharacterized protein C1683.06c [Source:SWISS;Acc:Q9P6J4]	7.52	13.68	7.16	54.06	47.71	57.58	1.97512	4.14652e-24	2.43214e-23
	AN11153	Uncharacterized transporter C417.10 [Source:SWISS;Acc:O94491]	0.09	0.27	0.07	0.51	0.9	0.49	1.66204	0.0271335	0.0407043
	AN11154	Putative GTP cyclohydrolase 1 type 2 [Source:SWISS;Acc:P0A657]	1.02	1.51	0.68	23.19	22.88	20.7	3.79263	2.83771e-32	2.36397e-31
	AN11157	-	33.21	26.1	33.93	19.93	13.45	19.2	-1.42372	6.40589e-13	2.14028e-12
	AN11158	-	0.23	0.51	0.19	1.58	1.98	1.85	2.03978	0.000151432	0.000291529
	AN1116	-	96.24	93.28	84.73	43.4	42.54	44.34	-1.56905	2.29727e-69	8.08477e-68
	AN11160	-	1.76	3.89	1.05	7.61	6.12	7.38	1.10016	0.00540917	0.00894838
	AN11161	None [Source:SWISS;Acc:A4GNA8]	481.86	592.71	555.8	237.5	230.75	241.82	-1.73722	1.14637e-44	1.56437e-43
	AN11164	Ran-binding protein 10 [Source:SWISS;Acc:A3KMV8]	62.04	57.31	55.86	32.92	30.09	35.64	-1.32254	7.87846e-36	7.59087e-35
	AN11170	-	0.02	0.19	0.32	0	0.04	0	-4.3402	0.00602467	0.00990451
	AN11174	-	24.87	21.3	20.26	14.91	15.48	14.2	-1.06299	1.85119e-21	9.61544e-21
	AN11175	"""Protein PET117, mitochondrial [Source:SWISS;Acc:Q02771]"""	12.09	13.38	12.9	14.11	7.27	8.85	-1.01205	0.000317529	0.000595627
	AN11185	Uncharacterized transcriptional regulatory protein C3C7.04 [Source:SWISS;Acc:O14130]	109.61	112.35	127.43	65.89	62.7	63.62	-1.37381	2.08964e-25	1.30262e-24
	AN11187	Phenol 2-monooxygenase [Source:SWISS;Acc:P15245]	0.69	0.76	0.31	2.55	2.47	2.41	1.60609	6.60255e-06	1.42908e-05
	AN11190	Uncharacterized protein in tap1-dppD intergenic region [Source:SWISS;Acc:Q93RG0]	0.16	0.4	0.33	3.23	3.19	4.51	3.086	1.3326e-16	5.44437e-16
	AN11195	Zinc finger protein zas1 [Source:SWISS;Acc:Q9UTS5]	0.8	0.27	0.32	3.99	4.62	3.82	2.66979	1.32892e-11	4.14074e-11
	AN11197	Zinc finger protein klf1 [Source:SWISS;Acc:Q9US36]	0.14	0.27	0.22	1.35	1.35	1.65	2.28197	4.25428e-08	1.07455e-07
	AN11205	Putative aryl-alcohol dehydrogenase AAD14 [Source:SWISS;Acc:P42884]	0.15	0.23	0.33	1.37	1.81	2.2	2.35464	2.77892e-05	5.71745e-05
	AN11206	FAD-dependent urate hydroxylase [Source:SWISS;Acc:A6T923]	0.27	0.25	0.17	1.12	1.42	1.45	2.02811	0.000394852	0.000735034
	AN11207	Dehydrogenase/reductase SDR family member 4 [Source:SWISS;Acc:Q99LB2]	0.53	1.12	0.33	14.26	11.7	14.63	3.79869	2.57581e-23	1.45061e-22
	AN11209	Bypass of stop codon protein 6 [Source:SWISS;Acc:Q08280]	0.67	0.35	0.64	2.72	2.08	2.46	1.59743	6.52944e-05	0.000130199
	AN1121	-	45.27	51.91	44.07	23.8	21.47	26.48	-1.50444	7.87841e-32	6.43489e-31
	AN11211	Allantoin permease [Source:SWISS;Acc:Q04895]	0.03	0.08	0.04	2.34	2.31	2.62	5.07573	2.93161e-10	8.42281e-10
	AN11212	Zinc finger protein klf1 [Source:SWISS;Acc:Q9US36]	0.05	0.03	0.09	0.67	0.58	0.61	2.98776	0.000185233	0.000354018
	AN11214	-	0.54	0.49	0.17	2.56	2.79	2.41	2.01067	0.0215777	0.0329212
	AN11216	Uncharacterized transcriptional regulatory protein C1327.01c [Source:SWISS;Acc:Q1MTM9]	0.06	0.07	0.04	0.34	0.46	0.23	2.13423	0.042398	0.0617023
	AN11218	Ubiquitin carboxylerminal hydrolase YUH1 [Source:SWISS;Acc:P35127]	0	0	0	0.34	0.61	0.4	3.29171	0.049809	0.0716558
	AN1122	60S ribosomal protein L10a [Source:SWISS;Acc:Q7RZS0]	530.76	528.09	481.13	2713.66	2799.45	2805.72	1.85574	8.96857e-106	1.11055e-103
	AN11220	None [Source:SWISS;Acc:B4XY99]	0	0	0.05	0.27	0.88	0.24	4.09466	0.005704	0.00940068
	AN11222	Transcriptional regulatory protein moc3 [Source:SWISS;Acc:Q9UT46]	0.16	0.42	0.2	1.04	1.13	1.47	1.71644	0.00244244	0.00419337
	AN11224	Double-strand-specific pac1 ribonuclease [Source:SWISS;Acc:P22192]	55.74	32.38	50.05	16.65	15.65	17	-2.02949	1.02887e-25	6.49032e-25
	AN11226	ER lumen protein retaining receptor [Source:SWISS;Acc:O76767]	93.38	82.51	76.57	53.41	57.41	56.12	-1.18955	3.77193e-25	2.32672e-24
	AN11231	CAAX prenyl protease 1 [Source:SWISS;Acc:P47154]	132.61	124.6	144.33	61.25	58.5	57.49	-1.70837	8.49464e-40	9.50907e-39
	AN11234	Dolichol phosphate-mannose biosynthesis regulatory protein [Source:SWISS;Acc:Q9USW6]	55.05	53.47	52.4	40.16	37.98	36.64	-1.28289	7.77473e-14	2.73616e-13
	AN1124	-	0.59	0.67	0.22	2.36	1.33	2.38	1.55481	0.000540899	0.000992176
	AN11243	-	3.57	3.52	2.37	9.46	9.87	12.25	1.2444	1.53009e-10	4.4743e-10
	AN11244	Membrane protein TMS1 [Source:SWISS;Acc:Q12116]	189.95	187.26	201.1	54.11	58.37	52.96	-2.32988	1.71437e-81	9.39626e-80
	AN11245	-	0.72	0.27	0.34	4.06	6.34	6.27	3.1273	9.34971e-13	3.09497e-12
	AN11246	-	5.21	4.56	2.91	44.52	40.55	44.26	2.83396	7.1738e-66	2.22078e-64
	AN11252	"""3-hydroxyanthranilate 3,4-dioxygenase 1 [Source:SWISS;Acc:A1C408]"""	2.75	2.49	1.83	17.58	21.51	19.58	2.53408	1.48738e-35	1.41273e-34
	AN1128	-	0.66	0.41	0.42	3.4	4.09	4.35	2.50948	4.80702e-20	2.32695e-19
	AN11290	-	0.82	0.6	1.04	8.45	11.79	5.75	2.59557	2.47502e-05	5.10791e-05
	AN1130	Ankyrin repeat domain-containing protein 50 [Source:SWISS;Acc:Q9ULJ7]	0.25	0.28	0.06	0.62	0.72	0.87	1.47829	0.00213196	0.00368491
	AN11306	-	6.8	4.88	6.92	6.17	0	3.76	-2.3901	0.0120236	0.0190126
	AN11314	-	425.97	396.81	518.38	93.82	84.99	80.24	-3.13014	9.7857e-82	5.39289e-80
	AN11317	-	488.49	579.47	453.24	1945.02	2074.95	1933.34	1.2323	7.80148e-34	6.86393e-33
	AN11332	Uncharacterized protein YPR170W-B [Source:SWISS;Acc:P0C5R9]	81.73	71.99	81.17	50.25	54.97	54.25	-1.17809	3.47664e-17	1.46886e-16
	AN11337	-	5859.55	5964.44	6442.5	1660.08	1579.21	1673.87	-2.60682	3.11883e-111	4.60027e-109
	AN1134	Quinic acid utilization activator [Source:SWISS;Acc:P10563]	2.97	2.55	2.06	8.2	7.17	7.45	1.10332	1.94806e-10	5.6553e-10
	AN11347	Cytochrome c oxidase subunit 7A [Source:SWISS;Acc:Q757F0]	215.79	277.98	201.1	1276.05	1406.7	1200.54	1.79227	9.25405e-49	1.47565e-47
	AN1136	Protein qutG [Source:SWISS;Acc:P25416]	0.32	0.57	0.13	0.71	1.92	1.46	1.49875	0.0368658	0.0542017
	AN11395	-	7	8.04	4.86	45.31	56.6	48.87	2.34461	1.54875e-35	1.46685e-34
	AN11411	40S ribosomal protein S29 [Source:SWISS;Acc:L7IM20]	472.38	445.43	468.07	1921.42	2126.18	2006.37	1.55073	9.62441e-46	1.36926e-44
	AN11419	60S ribosomal protein L38 [Source:SWISS;Acc:Q9C2B9]	161.53	153.09	154.67	613.11	606.09	610.03	1.35386	3.41181e-42	4.24045e-41
	AN11425	UPF0390 protein AFUA_1G03640 [Source:SWISS;Acc:Q4WK56]	53.81	35.92	45.14	29.84	21.96	20.61	-1.59492	4.73363e-14	1.68482e-13
	AN11436	-	29.11	29.27	35.34	21.72	20.49	23.17	-1.06407	5.61945e-11	1.68752e-10
	AN11444	"""ATP synthase subunit J, mitochondrial [Source:SWISS;Acc:O13931]"""	377.35	430.76	354.86	1325.05	1291.19	1305.76	1.02859	6.76087e-28	4.667e-27
	AN1145	Uncharacterized MFSype transporter C1683.03c [Source:SWISS;Acc:Q9P6J7]	0.12	0.14	0.11	0.76	0.34	0.73	1.80694	0.0159076	0.0247523
	AN11461	-	26.26	33.35	12.64	4.34	0	0	-6.11467	7.79944e-06	1.6762e-05
	AN11477	-	68715.5	65808.2	75433.1	16206.9	17529.1	16631.2	-2.73513	1.27849e-107	1.73287e-105
	AN1148	Endopolyphosphatase [Source:SWISS;Acc:Q9P3S1]	164.21	139.19	174.65	41.85	41.9	42.11	-2.43638	6.61281e-71	2.42954e-69
	AN1149	"""Protein FMP21, mitochondrial [Source:SWISS;Acc:P38345]"""	139.89	134.01	116.76	87.72	93.77	90.57	-1.1078	1.05274e-28	7.51529e-28
	AN11495	-	191.31	225.64	246.03	134.15	118.74	110.8	-2.33751	1.003e-30	7.79249e-30
	AN11499	-	237.87	291.12	206.87	779.6	834.31	772.32	1.04926	4.74364e-21	2.40661e-20
	AN1150	"""Acetylornithine aminotransferase, mitochondrial [Source:SWISS;Acc:Q9P3I3]"""	15.43	16.27	10.14	65.1	62.97	64.4	1.70766	8.69213e-41	1.03174e-39
	AN11500	Trafficking protein particle complex subunit 2 [Source:SWISS;Acc:Q28IG8]	9.33	9.9	5.15	20.42	26.19	24.31	1.01265	8.81992e-07	2.0374e-06
	AN11504	-	0.33	3.5	1.39	11.61	22.62	13.63	1.91091	0.0129576	0.0204187
	AN1152	-	9.6	15.37	6.58	169.1	180.38	180.42	3.44024	6.45015e-74	2.77661e-72
	AN1153	Spherulin-1A [Source:SWISS;Acc:P09350]	1.53	1.66	0.91	0.85	0.85	0.66	-1.3837	0.0341992	0.050533
	AN11533	-	1635.14	1696.94	1883.48	816.31	778.56	703.86	-2.77334	1.21249e-87	8.27295e-86
	AN11541	-	0.22	0.2	0.07	4.04	2.84	2.99	3.80071	1.54101e-08	3.99904e-08
	AN1156	-	0.41	0.33	0.4	1.7	1.63	1.63	1.62746	1.28897e-13	4.47195e-13
	AN11565	"""ATP synthase subunit f, mitochondrial [Source:SWISS;Acc:Q06405]"""	152.52	192.62	149.54	629.79	610.47	685.06	1.26762	1.40227e-27	9.52897e-27
	AN11574	-	48.55	65.03	33.28	204.05	208.69	197.5	1.20431	9.60468e-12	3.01141e-11
	AN1159	Ubiquitin-conjugating enzyme E2 S [Source:SWISS;Acc:C1C3R6]	8.03	6.59	7.19	1.93	1.73	1.16	-2.69327	8.0335e-29	5.76366e-28
	AN11590	-	31.32	24.05	22.69	7.77	9.56	4.93	-3.83672	1.34468e-06	3.07014e-06
	AN1161	-	33.28	34.21	28.64	22.88	23.54	23.38	-1.01783	3.53199e-15	1.33481e-14
	AN11624	-	1131.37	1015.78	1039.3	507.95	603.61	511.28	-2.92866	4.6263e-93	3.7725e-91
	AN1163	"""Heat shock protein 78, mitochondrial [Source:SWISS;Acc:O74402]"""	49.39	45.43	50.81	28.05	24.07	26.41	-1.39555	3.04928e-28	2.12686e-27
	AN11632	Zinc finger with UFM1-specific peptidase domain protein [Source:SWISS;Acc:Q4R4A2]	8.27	5.87	4.36	3.45	3.25	4.05	-1.38109	5.12159e-05	0.00010309
	AN1166	60S ribosomal protein L6-B [Source:SWISS;Acc:P05739]	576.45	589.63	535.26	1821.32	1814.36	1849.46	1.14932	4.16999e-41	5.01499e-40
	AN11679	Hippurate hydrolase [Source:SWISS;Acc:P45493]	5	7.48	2.46	19.31	18.44	18.12	1.41182	1.50938e-08	3.91901e-08
	AN11684	Ubiquitin carboxylerminal hydrolase 16 [Source:SWISS;Acc:P0CAQ1]	11.7	14.33	9.43	50.3	47.94	49.84	1.57223	7.80785e-37	7.80007e-36
	AN11685	-	18.43	21.56	17.3	10.28	23.63	17.97	-1.08587	0.00105088	0.0018755
	AN11686	-	0	0.35	0	2.02	2.46	4.01	3.63446	0.0333869	0.0493983
	AN11689	-	5.14	2.53	4.7	0.87	0	0.51	-4.06249	0.000120912	0.000235029
	AN1169	-	6.75	7.56	4.59	40.82	45.01	44.35	2.28561	3.20065e-55	6.40769e-54
	AN11694	-	32.39	23.9	31.91	7.12	5.24	6.22	-2.79224	5.95391e-47	8.86019e-46
	AN11698	Tripeptidyl-peptidase sed3 [Source:SWISS;Acc:Q70GH4]	0.32	0.68	0.37	1.62	1.74	1.6	1.35051	0.00141231	0.00248649
	AN11700	-	3	2.98	2.31	2.2	0	0.87	-2.5135	0.0258676	0.0389159
	AN11702	Actin patches distal protein 1 [Source:SWISS;Acc:P38281]	0.96	0.6	0.36	71.77	64.41	70.87	6.25582	1.33963e-129	3.35913e-127
	AN11703	-	0.76	0.8	0.24	1.91	1.92	1.68	1.11155	0.037139	0.0545954
	AN11707	-	0.51	0.74	0.26	2.86	2.3	1.93	1.75412	8.85727e-06	1.89502e-05
	AN11710	Adenine deaminase [Source:SWISS;Acc:Q4IMJ1]	4.31	2.76	3.56	0.77	0	0	-4.64513	0.000187525	0.000358126
	AN11716	LYR motif-containing protein 5B [Source:SWISS;Acc:A3KNJ8]	6.18	5.89	7.22	1.46	5.65	3.44	-1.62977	0.00070381	0.00127931
	AN1172	G patch domain-containing protein 1 [Source:SWISS;Acc:Q24K12]	57.15	50.04	52.37	20.37	18.14	20.93	-1.92983	3.18652e-60	7.97027e-59
	AN11721	DNA replication ATP-dependent helicase/nuclease DNA2 [Source:SWISS;Acc:P38859]	2.14	2.12	1.6	1.64	0.89	1.46	-1.02879	4.09478e-06	9.01858e-06
	AN11722	Vacuolar protein-sorting-associated protein 25 [Source:SWISS;Acc:Q6AX45]	18.71	13.22	13.21	7.31	8.54	7.3	-1.47695	3.22881e-17	1.36703e-16
	AN11725	Dimethyl-sulfide monooxygenase [Source:SWISS;Acc:E9JFX9]	3.97	6.41	4.34	0	0.89	0.43	-4.28033	7.84649e-06	1.68523e-05
	AN11728	-	99.79	98.95	97.46	73.33	81.78	65.84	-1.03497	1.07859e-15	4.19639e-15
	AN11729	-	170.84	131.87	185.59	38.57	37.93	39.25	-2.60049	5.8537e-62	1.56567e-60
	AN11730	Probable ran guanine nucleotide release factor [Source:SWISS;Acc:Q54ML6]	21.36	28.38	18.21	115.84	115.15	109.76	1.74851	1.29383e-35	1.23591e-34
	AN1174	ATP-dependent permease PDR15 [Source:SWISS;Acc:Q04182]	8.23	8.38	4.53	45.97	44.38	48.6	2.26281	1.04749e-51	1.84971e-50
	AN11747	SAGA-associated factor 73 [Source:SWISS;Acc:O94397]	13.04	9.39	13.02	4.37	4.33	3.91	-2.024	1.98837e-21	1.03013e-20
	AN11748	-	3.13	2.89	2.24	9.07	8.23	7.07	1.00019	0.000281505	0.000530434
	AN11753	-	0.59	0.71	0.11	5.63	6.97	5.75	3.14753	1.23709e-08	3.22742e-08
	AN11754	-	2.96	2.82	2.15	1.62	1.24	1.51	-1.40699	0.000213747	0.00040681
	AN11756	-	9.86	8.04	8.5	7.47	1.57	3.45	-1.87182	7.41195e-05	0.000147037
	AN11758	-	2.01	1.29	1.85	0.39	0.37	0.55	-2.53008	5.71286e-06	1.24403e-05
	AN11764	-	0.38	0.15	0.4	5	6.29	3.83	3.41761	5.13123e-10	1.45303e-09
	AN11765	-	14.18	11.43	11.23	8.89	8.15	8.71	-1.14869	1.55549e-06	3.53297e-06
	AN11770	Golgi apparatus membrane protein tvp18 [Source:SWISS;Acc:Q0CNZ5]	87.61	69.55	72.55	59.44	57.94	65.55	-1.08466	1.37135e-12	4.49205e-12
	AN11771	-	4.75	3.92	6.4	3.04	2.22	2.17	-2.046	0.00396983	0.00666177
	AN11774	Conserved oligomeric Golgi complex subunit 5 [Source:SWISS;Acc:P53951]	1.23	1.68	1.27	7.25	6.83	5.57	1.71776	3.19587e-12	1.02476e-11
	AN11778	None [Source:SWISS;Acc:Q76HP6]	15.16	21.61	12.27	81.96	80.2	85.18	1.84088	9.6497e-35	8.85512e-34
	AN1178	Protein mago nashi homolog [Source:SWISS;Acc:O23676]	106.97	93.8	95.09	54.13	59	56.58	-1.4315	2.37735e-30	1.82719e-29
	AN11785	-	0.33	0.24	0.16	2.83	3.28	2.8	3.04207	3.27805e-06	7.26925e-06
	AN11788	Replication termination factor 2 [Source:SWISS;Acc:Q10154]	157.17	143.55	154.77	28.03	28.36	31.93	-2.92913	3.0317e-115	5.06799e-113
	AN11789	-	144.45	129.82	154.59	37.53	34.49	34.9	-2.5691	9.94749e-76	4.57676e-74
	AN1179	Glucose-induced degradation protein 4 homolog [Source:SWISS;Acc:Q9CPY6]	842.9	747.23	917.58	157.2	168.55	159.39	-2.8868	2.59865e-103	2.92859e-101
	AN11792	-	1.53	1.02	0.9	9.07	6.78	7.02	2.20707	1.82451e-13	6.27997e-13
	AN11793	Uncharacterized transcriptional regulatory protein C139.03 [Source:SWISS;Acc:Q9UTN0]	1.03	1.28	0.58	3.58	3.59	3.54	1.41325	8.09476e-07	1.87637e-06
	AN11794	-	1.55	2.69	1.39	9.71	8.87	10.66	1.84913	4.76247e-12	1.51451e-11
	AN11795	-	3.47	3.4	1.46	26.51	26.92	25.19	2.70477	1.41652e-31	1.14671e-30
	AN11796	-	1.18	0.95	0.59	4.81	5.14	5.01	1.87556	4.14562e-05	8.41371e-05
	AN11797	-	4.97	3.09	2.39	1.54	1.87	1.83	-2.0723	0.0224052	0.0340595
	AN11798	Pantothenate transporter FEN2 [Source:SWISS;Acc:P25621]	1.49	1.35	1.75	0.33	0.32	0.31	-2.80205	9.72246e-07	2.23969e-06
	AN11800	-	7.51	7.64	8.26	4.33	2.04	0.96	-2.26169	1.70094e-09	4.67665e-09
	AN11803	Nicotinamide riboside kinase [Source:SWISS;Acc:Q9C0W1]	5.23	7.13	4.08	16.96	20.11	20.75	1.29158	6.22866e-11	1.86377e-10
	AN11804	DNA repair protein rad5 [Source:SWISS;Acc:P36607]	1.14	1.07	0.81	5.87	5.37	5.86	2.024	4.88337e-28	3.37794e-27
	AN11808	SH3 domain-containing protein PJ696.02 [Source:SWISS;Acc:Q9URW6]	1	0.9	0.93	4.47	3.98	4.51	1.60989	7.00467e-05	0.000139303
	AN1181	Ammonium transporter 1 [Source:SWISS;Acc:Q9C0V1]	0.9	1.44	1.03	20.36	18.06	17.45	3.54748	6.48323e-74	2.77892e-72
	AN11810	-	0.25	0.1	0.31	2.89	1.74	2.04	2.69051	0.00072955	0.00132322
	AN11813	26S proteasome non-ATPase regulatory subunit 9 [Source:SWISS;Acc:Q3SZ19]	67.09	53.35	69.12	31.16	30.18	30.22	-1.669	9.6726e-24	5.56924e-23
	AN11814	-	0.45	0.55	0.56	3.17	3.49	2.72	1.82827	0.0212158	0.0324036
	AN11815	Dynactin subunit 6 [Source:SWISS;Acc:Q148G7]	13.1	6.97	8.42	5.29	5.91	6.91	-1.21245	4.56927e-06	1.00262e-05
	AN11818	Thiamine repressible genes regulatory protein thi1 [Source:SWISS;Acc:P36598]	0.04	0.23	0	0.62	0.6	0.59	2.31138	0.0201233	0.0308336
	AN11821	Putative HCoxin efflux carrier TOXA [Source:SWISS;Acc:Q00357]	0	0.03	0	0.38	0.51	0.22	4.55034	0.00257045	0.00440561
	AN11823	Riboflavin transporter MCH5 [Source:SWISS;Acc:Q08777]	0.48	0.62	0.27	2.78	2.98	2.2	2.04079	2.85508e-06	6.358e-06
	AN11832	-	52.03	46.76	50.03	19.64	17.05	15.26	-2.05826	4.10207e-48	6.35916e-47
	AN1184	Uncharacterized protein YJL213W [Source:SWISS;Acc:P40896]	0.87	1.6	0.58	6.11	5.78	7.62	2.18597	3.50904e-12	1.12303e-11
	AN11841	-	0.09	0.22	0.17	0.77	0.56	0.99	1.68999	0.0382973	0.0562074
	AN11846	-	0.11	0	0.13	3.05	5.99	0	4.54256	0.00103922	0.00185634
	AN11852	-	0.33	0.32	0.08	1.69	1.09	1.19	1.91243	0.0185532	0.0285806
	AN11865	-	0.27	0.46	0.3	3.06	3.47	3.43	2.75754	2.00675e-13	6.88832e-13
	AN11866	-	103.47	95.28	95.2	20.41	27.65	24.6	-3.30744	2.63786e-35	2.47038e-34
	AN11867	-	1.81	1.84	1.45	4.47	5.67	4.74	1.04489	6.18027e-06	1.34086e-05
	AN11871	-	0.67	1.04	0.48	19.15	20.46	21.54	4.19596	1.74136e-25	1.09025e-24
	AN11878	-	2.48	2.61	1.93	8.32	7.8	7.64	1.27428	1.9697e-14	7.15025e-14
	AN1188	Splicing factor U2AF-associated protein 2 [Source:SWISS;Acc:O43120]	55.57	52.07	55.79	25.24	25.94	23.69	-1.66347	9.17699e-38	9.4892e-37
	AN11882	-	3.09	3.71	3.04	14.88	13.07	10.77	1.4067	6.06848e-09	1.61536e-08
	AN11883	-	0.45	0.52	0.33	1.99	1.67	1.66	1.54966	3.68463e-06	8.13847e-06
	AN11885	Diphthine--ammonia ligase [Source:SWISS;Acc:Q9USQ7]	1.87	1.67	1.29	6.24	4.47	4.99	1.22088	2.9249e-09	7.92456e-09
	AN11894	ADP-ribose 1''-phosphate phosphatase [Source:SWISS;Acc:Q4WRE8]	0.34	0.57	0.17	2.43	2.38	1.77	2.06348	0.00162848	0.00284906
	AN11897	Ribonuclease T2 [Source:SWISS;Acc:P10281]	0.73	0.58	0.24	5.81	6.33	4.27	2.90153	8.10175e-12	2.54815e-11
	AN11899	-	45.49	45.57	44.49	13.73	14.21	12.47	-2.41412	7.84254e-40	8.79873e-39
	AN1190	Nucleoporin nup107 [Source:SWISS;Acc:Q10331]	42.04	39.34	31.77	14.98	12.9	14.6	-1.89216	6.21636e-76	2.88658e-74
	AN11900	Protein transport protein bos1 [Source:SWISS;Acc:Q9P7G5]	26.28	19.3	24.52	6.69	8.71	6.53	-2.21748	2.77636e-30	2.1241e-29
	AN11908	Ester hydrolase C11orf54 homolog [Source:SWISS;Acc:Q5U2Q3]	6.37	11.89	5.37	105.33	106.53	94.27	3.16076	2.77419e-56	5.90766e-55
	AN11910	EKC/KEOPS complex subunit cgi121 [Source:SWISS;Acc:Q0C9R3]	3.16	2.08	2.37	28.63	31.47	32.56	2.97954	3.25762e-31	2.59112e-30
	AN11912	-	21.77	17.18	19.24	7.31	7.74	5.94	-2.00208	2.66262e-30	2.04175e-29
	AN11913	Vacuolar morphogenesis protein 7 homolog [Source:SWISS;Acc:O74509]	39.24	32.56	29.02	22.8	18.18	19.65	-1.25661	2.75347e-21	1.41118e-20
	AN11915	-	83.6	81.14	59.1	34.08	32.33	37.48	-1.62549	3.24999e-44	4.36963e-43
	AN11916	Carbamoyl-phosphate synthase large chain [Source:SWISS;Acc:B8DDR7]	4.16	6.85	4.07	29.56	30	30.71	2.0672	3.38539e-30	2.5802e-29
	AN11917	Probable catechol O-methyltransferase 2 [Source:SWISS;Acc:Q8NKC1]	7.24	22.47	6.2	179.28	169.14	180.32	3.33606	1.33708e-09	3.70365e-09
	AN11921	N amino acid transport system protein [Source:SWISS;Acc:P38680]	51.13	58.76	29.92	341	341.52	344.61	2.39474	1.20648e-55	2.47464e-54
	AN11928	-	2.72	1.73	0.98	0.24	0.29	0.57	-2.96331	0.00259511	0.00444559
	AN11929	Ribosomal RNA-processing protein 7 [Source:SWISS;Acc:O94683]	43.72	36.73	39.37	21.2	17.45	17.36	-1.63008	6.88314e-32	5.64035e-31
	AN1193	"""Probable succinyl-CoA ligase [ADP-forming] subunit alpha, mitochondrial [Source:SWISS;Acc:Q9P727]"""	0.47	0.86	0.33	5	4.5	4.6	2.60179	6.96655e-18	3.04331e-17
	AN11931	-	7.53	7.71	10.6	2.22	2.55	1.37	-2.67256	4.50065e-15	1.69641e-14
	AN11932	Myotubularin-related protein 3 [Source:SWISS;Acc:Q5PQT2]	58.62	52.45	51.08	28.3	27.08	30.8	-1.41294	2.48478e-40	2.87123e-39
	AN11938	-	167.27	175.7	180.47	0	0	0	-9.05534	4.87595e-16	1.92694e-15
	AN1194	Adenylyl-sulfate kinase [Source:SWISS;Acc:Q92203]	23.88	26.28	23.81	111.25	109.16	108.68	1.57969	3.31233e-41	3.99792e-40
	AN11945	Aldos-2-ulose dehydratase [Source:SWISS;Acc:P84193]	2.62	7.91	2.35	901.48	853.3	928.07	7.16588	7.51707e-44	9.94673e-43
	AN11946	Aldos-2-ulose dehydratase [Source:SWISS;Acc:P84193]	0.76	4.87	0.52	428.76	431.43	405.5	7.11893	1.00791e-15	3.92748e-15
	AN1195	Vype proton ATPase subunit C [Source:SWISS;Acc:P31412]	75.94	86.46	61.46	57.54	47.04	54.42	-1.01289	1.31904e-17	5.69033e-17
	AN11953	Uncharacterized transcriptional regulatory protein C530.11c [Source:SWISS;Acc:O59746]	1.79	1.75	1.74	5.58	6.37	5.09	1.1716	8.33766e-07	1.9291e-06
	AN11955	-	0.06	0.37	0.08	1.04	1.01	0.74	1.91524	0.0409428	0.0597666
	AN1196	"""Uncharacterized protein CAWG_04269, mitochondrial [Source:SWISS;Acc:P53716]"""	45.34	55.38	42.05	154.77	160.31	154.09	1.18452	3.45354e-26	2.21335e-25
	AN11962	Uncharacterized transcriptional regulatory protein C530.05 [Source:SWISS;Acc:O59741]	0.73	0.88	0.44	3.75	3.82	4.48	2.07734	1.24409e-13	4.32222e-13
	AN11968	"""2,5-diamino-6-ribosylamino-4_3H_-pyrimidinone 5'-phosphate reductase [Source:SWISS;Acc:Q6BII9]"""	0.21	0.74	0.43	1.29	1.84	2.21	1.36907	0.0397002	0.0580626
	AN1197	Uncharacterized glycosidase Rv0584 [Source:SWISS;Acc:O86365]	0.36	0.33	0.18	2.31	1.97	2.58	2.50781	2.5484e-12	8.23734e-12
	AN11975	Mitochondrial protein PET191 [Source:SWISS;Acc:Q02772]	23.85	20.35	21.14	15.34	15.36	16.07	-1.14018	8.80726e-09	2.31673e-08
	AN11979	Probable glycosidase crf1 [Source:SWISS;Acc:Q8J0P4]	2.19	2.43	1.65	6.44	5.61	6.84	1.04329	0.000348611	0.000651738
	AN1198	"""Aminomethyltransferase, mitochondrial [Source:SWISS;Acc:P48015]"""	50.31	77.24	41.37	249.28	259.05	252.45	1.66947	1.7523e-25	1.09642e-24
	AN11981	Bifunctional solanapyrone synthase [Source:SWISS;Acc:D7UQ40]	0.06	0.04	0.15	0.48	0.87	0.23	2.1258	0.018064	0.0278914
	AN11989	None [Source:SWISS;Acc:F4IY03]	0.15	0.27	0.05	1.44	1.06	1.11	2.44657	0.00048322	0.000891265
	AN1199	N amino acid transport system protein [Source:SWISS;Acc:P38680]	41.1	63.81	30.44	451.79	447.43	458.72	2.83959	3.22421e-61	8.33474e-60
	AN11991	-	0.44	0.72	0.54	5.33	5.98	7.78	2.92298	1.1003e-12	3.62312e-12
	AN11995	Glycosylphosphatidylinositol anchor biosynthesis protein 11 [Source:SWISS;Acc:Q4WIQ0]	12.07	14.22	9	40.64	43.38	43.74	1.33363	2.90204e-20	1.41711e-19
	AN12000	-	33.59	32.02	29.39	17.94	17.9	19.26	-1.2895	2.61565e-32	2.18443e-31
	AN12004	Uncharacterized protein AN9274 [Source:SWISS;Acc:Q5AR06]	0.34	0.41	0.42	4.26	3.34	3.93	2.71239	5.16421e-07	1.21561e-06
	AN1201	"""Proline-RNA ligase, cytoplasmic [Source:SWISS;Acc:P78600]"""	7.67	9.08	6.1	31.58	29.1	29.83	1.47868	3.07541e-26	1.9748e-25
	AN12010	-	5.53	2.61	5.07	1.98	1.84	0.72	-2.18253	1.29992e-05	2.75126e-05
	AN12011	"""Probable peptide chain release factor C12orf65, mitochondrial [Source:SWISS;Acc:Q9H3J6]"""	29.53	31.92	25.45	19.85	21	20.35	-1.07665	6.57072e-14	2.32058e-13
	AN12013	-	0.53	0.39	0.3	0.2	0	0.16	-2.29438	0.0255243	0.0384628
	AN12017	Vacuolar transporter chaperone 4 [Source:SWISS;Acc:P78810]	82.86	83.19	85.13	56.62	48.79	51.94	-1.1761	3.90344e-25	2.40488e-24
	AN1202	Nudix hydrolase 1 [Source:SWISS;Acc:Q9CA40]	0.3	0.71	0.28	1.79	2.47	2.56	1.83112	0.00503733	0.00835115
	AN12027	Uracil catabolism protein 4 [Source:SWISS;Acc:A5H0J3]	4.12	2.73	2.04	14.62	10.84	12.81	1.6099	3.74644e-13	1.26874e-12
	AN12033	Bifunctional epoxide hydrolase 2 [Source:SWISS;Acc:P34914]	0.38	0.51	0.42	1.26	1.6	1.4	1.16351	0.0278095	0.0416624
	AN12035	Uncharacterized protein Mb1315 [Source:SWISS;Acc:P64798]	72.46	75.4	61.54	27.39	34.81	26.89	-1.81859	3.61483e-39	3.95384e-38
	AN12038	-	72.93	85.19	86.82	49.22	34.28	45.29	-1.96796	1.35363e-19	6.38614e-19
	AN12039	-	5.5	13.71	5.53	52.56	52.24	62.28	2.17314	1.25905e-16	5.14809e-16
	AN1204	-	2.76	5.39	3.31	51.38	62.61	48.77	3.14622	4.09223e-34	3.64521e-33
	AN12042	"""L-2-hydroxyglutarate dehydrogenase, mitochondrial [Source:SWISS;Acc:Q9H9P8]"""	27.78	21.2	20.34	10.46	9	8.34	-1.84177	9.16789e-31	7.13374e-30
	AN12048	-	0	0.93	0.96	8.61	5.75	9.45	2.83937	2.13869e-05	4.43754e-05
	AN12049	-	15.41	11.61	12.88	10.35	7.24	9.93	-1.08739	4.03212e-08	1.02075e-07
	AN12056	-	39.59	32.96	33.59	26.17	22.03	20.14	-1.1764	8.50228e-17	3.50938e-16
	AN12058	ATPase family gene 2 protein [Source:SWISS;Acc:O60058]	19.2	13.03	15.59	9.55	8.34	9.09	-1.32496	7.0825e-17	2.9318e-16
	AN12062	Putative esterase C31F10.02 [Source:SWISS;Acc:P87304]	14.96	20.73	14.43	67.11	60.46	61.32	1.27986	1.41649e-14	5.18898e-14
	AN12064	-	0.62	0.86	0.67	6.61	5.51	7.59	2.56581	7.27125e-08	1.80969e-07
	AN1207	Origin recognition complex subunit 1 [Source:SWISS;Acc:P54789]	7.04	5.78	4.95	2.83	2.75	2.51	-1.61831	1.74697e-19	8.16501e-19
	AN12088	None [Source:SWISS;Acc:A7HU16]	0.92	1.17	0.65	0.43	0.31	0.45	-1.70166	0.000576197	0.00105442
	AN12090	Demethylsterigmatocystin 6-O-methyltransferase [Source:SWISS;Acc:Q9P900]	0.04	0	0	0.82	0.83	0.48	5.25211	0.000576826	0.00105518
	AN12098	Probable rhamnogalacturonate lyase C [Source:SWISS;Acc:Q5B5P1]	1.58	2.17	0.98	5.14	5.62	4.58	1.15947	0.00104206	0.00186076
	AN12106	-	6.51	4.03	3.85	18.7	18.74	20.15	1.31879	7.11583e-06	1.53686e-05
	AN12110	-	2.99	2.95	4.66	13.89	13.83	16.05	1.27873	0.000332335	0.000622352
	AN12112	ADP-ribosylation factor-like protein 2 [Source:SWISS;Acc:Q2TA37]	12.91	11.84	9.74	4.47	7.6	5.92	-1.5114	3.74835e-10	1.06959e-09
	AN12115	-	2.46	5.65	2.05	31.8	29.91	32.33	2.71831	2.83038e-11	8.65509e-11
	AN12119	-	3.16	4.21	1.86	11.38	8.94	8.48	1.13443	8.43297e-06	1.80809e-05
	AN1212	-	258.74	224.39	232	114.34	108.3	106.71	-1.62966	2.29601e-58	5.3806e-57
	AN12120	-	88.5	76.44	88.69	40.34	45.69	37.95	-1.62242	1.1468e-28	8.18097e-28
	AN12126	Ankyrin-3 [Source:SWISS;Acc:Q12955]	0.05	0.03	0.06	0.92	0.67	0.3	3.33031	0.000166098	0.00031854
	AN12129	Polyamine transporter 4 [Source:SWISS;Acc:Q12256]	0.17	0.12	0.04	0.78	0.4	0.39	1.7586	0.0490789	0.0706967
	AN12130	Molybdenum cofactor biosynthesis bifunctional protein [Source:SWISS;Acc:Q55370]	61.96	81.02	78.04	20.72	24.28	20.14	-2.39294	6.19519e-41	7.39735e-40
	AN12133	-	7.1	16.46	5.15	80.94	78.52	82.75	2.54003	1.75456e-08	4.53328e-08
	AN12148	-	2.96	2.53	2.16	7.03	8.56	8.48	1.16209	1.11217e-09	3.09518e-09
	AN12151	Alkyltransferase-like protein 1 [Source:SWISS;Acc:Q9UTN9]	0.63	0.99	0.34	2.73	3.48	2.45	1.55063	0.0125131	0.0197492
	AN12156	-	2.1	1.48	1.53	18.73	16.42	16.23	2.81769	3.07761e-48	4.79324e-47
	AN12159	RNA polymerase I-specific transcription initiation factor rrn11 [Source:SWISS;Acc:O94332]	1.29	1.37	1.27	3.91	4.2	4.77	1.19351	7.62304e-06	1.64111e-05
	AN12161	DNA repair protein rad9 [Source:SWISS;Acc:P48013]	1.14	1.25	0.79	3.4	4.24	4.71	1.45331	3.3151e-06	7.34817e-06
	AN12163	-	12.29	9.26	8.82	2.14	2.24	3.1	-2.55208	1.87053e-25	1.16966e-24
	AN12164	-	8.14	11.24	5	148.33	152.46	142.58	3.50496	4.60501e-76	2.14829e-74
	AN12166	-	6.31	4.91	4.32	1.07	2.02	1.61	-2.33323	3.72744e-08	9.44335e-08
	AN12169	"""Altered inheritance of mitochondria protein 9, mitochondrial [Source:SWISS;Acc:C4Y3M4]"""	155.24	127.02	181.42	46.17	43.54	41.6	-2.35	2.16991e-47	3.26299e-46
	AN1217	LIM/homeobox protein Lhx3 [Source:SWISS;Acc:Q25132]	8.9	12.95	6.83	44.52	37.47	43.34	1.63977	1.68882e-22	9.21092e-22
	AN12171	t-SNARE affecting a late Golgi compartment protein 1 [Source:SWISS;Acc:Q9HGN3]	16.86	12.86	17.15	11.06	10.53	9.11	-1.16243	2.16757e-09	5.93037e-09
	AN12177	-	64.06	54.41	55.14	10.76	10.22	10.56	-3.18202	3.86851e-54	7.41895e-53
	AN1218	Phosphomutase-like protein 3 [Source:SWISS;Acc:Q5ACP5]	0.56	0.24	0.15	0.92	1.42	1.69	1.61511	0.0110901	0.0176142
	AN12189	-	29.13	24.25	26.9	10.6	6.96	8.41	-2.33282	2.61074e-21	1.34053e-20
	AN12192	-	0.94	1.24	0.32	14.41	11.6	10.95	3.31229	9.4877e-16	3.70567e-15
	AN12193	Probable carboxylesterase 6 [Source:SWISS;Acc:Q9SX25]	0.32	1.23	0.4	30.76	24.37	27.68	4.86853	3.43026e-51	5.94222e-50
	AN12195	-	2.59	3.18	3.98	1.51	0.91	2.23	-1.9181	0.00794313	0.0128707
	AN12198	-	2433.33	2250.6	2741.32	946.44	1011.77	1001.65	-2.00991	1.17922e-50	2.00808e-49
	AN12199	-	3.09	3.12	3.77	25.69	28.52	24.27	2.38219	4.62653e-28	3.2047e-27
	AN1220	-	589.76	488.28	523.61	275.39	250.09	238.96	-1.6014	1.50733e-47	2.29764e-46
	AN12201	"""Adrenodoxin homolog, mitochondrial [Source:SWISS;Acc:Q12184]"""	101.64	86.51	95.58	61.02	50.29	53.49	-1.38695	7.57884e-25	4.60981e-24
	AN12202	-	0.65	1.05	1.01	4.22	2.98	3.39	1.43187	6.521e-06	1.41204e-05
	AN12216	Exonuclease V [Source:SWISS;Acc:Q9H790]	149.08	143.48	148.76	35.96	31.23	34.55	-2.61467	3.26073e-122	6.41277e-120
	AN1222	S-adenosylmethionine synthase [Source:SWISS;Acc:P48466]	177.06	192.01	155.54	852.36	827.38	854.57	1.75957	1.6869e-94	1.43386e-92
	AN12220	Putative amidase C550.07 [Source:SWISS;Acc:O59805]	0.6	1.1	1.2	5.89	7.66	9.09	2.07989	0.00982532	0.0157224
	AN12222	None [Source:SWISS;Acc:Q59XM0]	0	0.09	0	0.37	0.74	0.29	3.50416	0.0462323	0.0669327
	AN12229	UBX domain-containing protein 1 [Source:SWISS;Acc:Q6NXA9]	23.12	25.77	23.55	13.55	11.36	13.85	-1.45011	7.11052e-21	3.58205e-20
	AN12233	Elongin-C [Source:SWISS;Acc:Q9USX9]	36.29	29.28	33.15	19.73	20.97	20.85	-1.27314	2.91216e-15	1.1085e-14
	AN12235	Vacuolar protein sorting-associated protein 11 homolog [Source:SWISS;Acc:Q9H270]	38.56	40.83	40.56	25.81	22.87	26.58	-1.17165	2.99365e-22	1.61954e-21
	AN12236	-	6.74	8.34	5.5	3.86	4.61	4.62	-1.14333	5.15733e-10	1.46001e-09
	AN12237	Drebrin-like protein [Source:SWISS;Acc:A6H7G2]	134.57	137.25	121.3	94.02	87.79	93.28	-1.00731	2.15778e-31	1.73279e-30
	AN12239	Cytochrome P450 94A1 [Source:SWISS;Acc:O81117]	1.84	2.33	1.77	10.48	8.76	9.03	1.73664	6.31606e-17	2.62428e-16
	AN12241	Ribonuclease P protein subunit rpr2 [Source:SWISS;Acc:Q9Y813]	74.93	53.03	77.14	22.08	17.23	24.02	-2.29977	3.73365e-32	3.08981e-31
	AN1225	DNA polymerase epsilon subunit D [Source:SWISS;Acc:Q6CHS6]	29.04	21.18	20.93	3.65	2.44	2.78	-3.53667	2.97376e-64	8.67058e-63
	AN12254	Pyridoxal reductase [Source:SWISS;Acc:O14295]	0.18	0.65	0.11	1.26	1.33	2.96	1.98625	0.0220007	0.0334953
	AN12255	Ferri-bacillibactin esterase BesA [Source:SWISS;Acc:O32102]	0.22	1.02	0.61	23.54	23.02	23.14	4.68165	5.5516e-54	1.0586e-52
	AN12261	-	4.31	3.3	3.62	2.18	2.1	2.05	-1.44434	0.000417522	0.000775077
	AN12267	FAD-linked oxidoreductase DDB_G0289697 [Source:SWISS;Acc:Q54H55]	0	0.17	0.04	0.46	0.83	0.4	2.49533	0.0137205	0.0215328
	AN12269	-	1.38	1.1	1.68	0.94	0.9	0.74	-1.22346	0.00119543	0.00212395
	AN1228	60S ribosomal protein L35 [Source:SWISS;Acc:Q8L805]	489.06	525.58	489.69	1749.02	1803.32	1736.71	1.23195	4.43989e-36	4.31512e-35
	AN12286	-	0.17	0.1	0	0.61	0.92	2.69	3.3916	0.00717216	0.0116856
	AN12287	-	0.96	2.38	1.23	0	0	0.96	-3.37063	0.0458092	0.066368
	AN1229	Golgi SNAP receptor complex member 1 [Source:SWISS;Acc:P38736]	151.1	147.49	137.89	89.88	87.36	83.4	-1.30258	8.82447e-40	9.85629e-39
	AN12294	Nitrilotriacetate monooxygenase component A [Source:SWISS;Acc:P54989]	0.21	0.51	0.09	1	0.64	1.52	1.4644	0.0302836	0.0451396
	AN12299	DSC E3 ubiquitin ligase complex subunit 2 [Source:SWISS;Acc:Q9UTK7]	14.38	9.86	11.11	7.68	5.5	8.52	-1.24546	6.33024e-09	1.68192e-08
	AN1230	Mitochondrial ATPase complex subunit ATP10 [Source:SWISS;Acc:Q6FWV2]	22.68	20.9	19.36	13.61	12.02	15.32	-1.15865	6.03116e-15	2.25214e-14
	AN12304	Ubiquitin-like modifier hub1 [Source:SWISS;Acc:O94650]	114.44	100.4	104.42	26.25	29	28.67	-2.57076	3.80456e-74	1.64482e-72
	AN12305	Protein lsb5 [Source:SWISS;Acc:P87308]	170.39	163.72	187.65	72.67	66.73	77.09	-1.80079	1.15366e-42	1.46285e-41
	AN12306	"""Short-chain dehydrogenase TIC 32, chloroplastic [Source:SWISS;Acc:Q6RVV4]"""	12.09	20.02	8.93	100.34	92.86	108.99	2.36802	9.87907e-35	9.0422e-34
	AN12307	Acyl-coenzyme A thioesterase THEM4 [Source:SWISS;Acc:Q5T1C6]	1.8	1.18	0.65	8.31	3.13	5.96	1.69225	0.000353108	0.000659775
	AN1231	DNA polymerase lambda [Source:SWISS;Acc:Q9UGP5]	8.21	6.52	7.72	5.82	4.57	4.53	-1.09647	2.03377e-09	5.57189e-09
	AN12317	-	73.6	56.64	70.72	22.28	14.21	18.76	-2.52507	2.84811e-38	3.00384e-37
	AN1232	-	26.75	29.55	25.62	18.65	16.86	19.86	-1.0608	5.82603e-20	2.80668e-19
	AN12324	Uncharacterized protein C1494.08c [Source:SWISS;Acc:O60082]	65.18	50.45	67.25	29.01	29.57	27.31	-1.64418	6.26407e-25	3.81937e-24
	AN12335	Acyl-CoA dehydrogenase family member 11 [Source:SWISS;Acc:Q5ZHT1]	3.13	2.52	1.34	20.01	13.48	16.56	2.34813	8.21747e-24	4.76148e-23
	AN12336	-	2.35	3.14	1.36	8.82	9.04	7.61	1.30726	0.000188776	0.000360446
	AN12337	Uncharacterized protein slp1 [Source:SWISS;Acc:O59729]	17.33	12.86	13.12	11.56	9.22	8.79	-1.04163	4.93093e-12	1.56659e-11
	AN12338	-	1.89	1.41	1.31	4.36	5.03	4.83	1.1038	0.000128321	0.000248803
	AN12339	3-mercaptopyruvate sulfurtransferase [Source:SWISS;Acc:P25325]	3.11	2.58	2.73	11.19	11.2	9.01	1.3363	6.66746e-08	1.66396e-07
	AN1234	-	5.83	4.99	3.27	17.52	17.23	12.76	1.12475	8.50731e-05	0.000167672
	AN12350	-	22.45	16.98	17.75	11.43	12.22	13.98	-1.16255	4.48277e-11	1.3551e-10
	AN12358	"""Uncharacterized protein C824.03c, mitochondrial [Source:SWISS;Acc:Q9UT40]"""	16.62	18.11	12.61	10.74	10.98	8.28	-1.20148	5.56935e-11	1.67347e-10
	AN12360	Uncharacterized protein C167.05 [Source:SWISS;Acc:P87132]	101.3	64.16	64.75	27.37	24.37	22.48	-2.12002	8.0041e-45	1.09974e-43
	AN12368	-	0.17	0.37	0.13	3.17	2.35	3.49	3.28152	1.21652e-18	5.4938e-18
	AN12369	-	0.07	0.2	0.12	4.23	3.29	4.09	4.38844	5.10006e-16	2.01313e-15
	AN1237	DNA repair protein rhp51 [Source:SWISS;Acc:P36601]	27.96	22.79	22.07	2.87	2.03	2.58	-3.80677	2.65746e-87	1.77696e-85
	AN12373	Uncharacterized protein C1F12.04c [Source:SWISS;Acc:Q10346]	0	0	0	1.09	1.58	0.26	4.04157	0.00852819	0.0137675
	AN12376	Uncharacterized oxidoreductase YxjF [Source:SWISS;Acc:P42317]	0.09	0	0.11	0.62	0.56	1.09	2.84482	0.0476415	0.0687546
	AN12377	-	11.92	12.51	11.44	90.48	82.19	83.93	1.99549	6.14266e-23	3.41524e-22
	AN12379	-	1.47	0.9	0.46	0.23	0.55	0	-2.50703	0.0393884	0.0576486
	AN12385	-	0.27	0.26	0.2	0.54	1.84	1.05	1.70718	0.0288944	0.0431522
	AN12386	"""Dol-P-Man:Man_5_GlcNAc_2_-PP-Dol alpha-1,3-mannosyltransferase [Source:SWISS;Acc:Q0TVF9]"""	1.56	4.15	1.63	19.84	20.79	21.7	2.5523	1.08601e-19	5.15021e-19
	AN12398	-	1.08	0.99	0.7	2.49	3.84	4.75	1.46625	0.000493982	0.000910277
	AN12402	None [Source:SWISS;Acc:Q6Q874]	1.77	2.26	1.19	8.31	7.34	8.76	1.73145	8.01684e-14	2.82037e-13
	AN12403	cytokinesis protein 3 [Source:SWISS;Acc:O14302]	0.18	0.46	0.16	2.22	2.28	2.95	2.74046	2.04388e-17	8.75326e-17
	AN12404	1-aminocyclopropane-1-carboxylate deaminase [Source:SWISS;Acc:Q0K1H0]	0.86	1.07	0.8	3.97	4.42	5.31	1.81111	1.23267e-09	3.42389e-09
	AN12407	Mitochondrial 37S ribosomal protein S27 [Source:SWISS;Acc:P53305]	162.23	148.56	188.1	132.27	104.15	103.64	-1.99965	9.57832e-21	4.80113e-20
	AN12411	-	10.09	3.87	4.28	0.49	1.18	1.73	-3.31348	3.13146e-05	6.40993e-05
	AN12417	Transcription initiation factor IIF subunit alpha [Source:SWISS;Acc:O94416]	44.95	40.16	49.27	18.5	14.75	17	-2.01032	5.90116e-31	4.63498e-30
	AN1242	Nonribosomal peptide synthetase 1 [Source:SWISS;Acc:Q4WT66]	0.62	0.8	0.44	1.76	1.68	1.91	1.07369	1.82112e-10	5.29291e-10
	AN12426	Plasma membrane proteolipid 3 [Source:SWISS;Acc:Q4HXT6]	66.06	75.48	70.54	276.86	320.25	281.94	1.37361	1.42894e-26	9.31272e-26
	AN12427	Ubiquitin carboxylerminal hydrolase 21 [Source:SWISS;Acc:Q9UTT1]	36.78	35.89	43.2	13.72	13.63	5.19	-2.85244	5.37367e-17	2.23921e-16
	AN1243	Uncharacterized MFSype transporter C947.06c [Source:SWISS;Acc:O43081]	78.83	73.32	78.46	46.11	43.65	48.24	-1.25849	4.66598e-27	3.09727e-26
	AN12437	Alpha Nerminal protein methyltransferase 1 [Source:SWISS;Acc:P38340]	3.68	4.35	3.97	32.09	29.58	29.32	2.34489	8.34768e-35	7.6814e-34
	AN1244	Mitochondrial outer membrane protein iml2 [Source:SWISS;Acc:A2QQE8]	108.87	96.1	103.57	43.94	38.54	44.58	-1.7846	1.22035e-53	2.31382e-52
	AN12443	-	1.05	1.26	0.57	2.69	2.7	3.29	1.03789	0.03062	0.0456071
	AN12445	-	0.37	0.24	0.11	1.49	2.19	1.32	2.3325	1.12582e-05	2.39084e-05
	AN12446	-	0.31	0.87	0	11.13	12.77	9.17	4.22994	6.69549e-13	2.23331e-12
	AN12449	"""NAD_P_ transhydrogenase, mitochondrial [Source:SWISS;Acc:P11024]"""	11.1	11.59	10.01	39.4	36.17	36.55	1.27525	1.865e-30	1.43671e-29
	AN1245	-	182.26	181.33	178.97	77.61	73.03	75.98	-1.90304	3.79229e-61	9.72804e-60
	AN12452	Cholinephosphotransferase 1 [Source:SWISS;Acc:P17898]	2.81	2.83	2.92	12.96	13.11	13.02	1.64813	4.82687e-16	1.90905e-15
	AN12461	-	0.22	0.32	0.19	1.08	1	1.4	1.7432	0.000236614	0.000449137
	AN12465	"""Dihydrolipoyl dehydrogenase, mitochondrial [Source:SWISS;Acc:O00087]"""	85.92	96.52	68.03	350.65	354.61	370.13	1.60474	1.20034e-56	2.5947e-55
	AN1247	Protein sym1 [Source:SWISS;Acc:O14142]	1546.24	1474.16	1790.5	271.91	284.41	249.02	-3.12828	1.22046e-111	1.85474e-109
	AN12471	-	12.86	12.23	10.82	9.08	7.06	8.72	-1.04257	9.11604e-12	2.86089e-11
	AN12472	-	0.65	0.71	0.44	5.09	5.54	4.34	2.50653	7.40907e-09	1.96232e-08
	AN12474	General negative regulator of transcription subunit 4 [Source:SWISS;Acc:P34909]	71.33	60.05	59.76	25.99	25.62	26.77	-1.764	1.29821e-71	4.91359e-70
	AN12476	Glutathione synthetase [Source:SWISS;Acc:Q08220]	5.65	6.96	4.5	44.68	47.29	42.96	2.47765	4.70149e-69	1.63736e-67
	AN1248	-	2.11	2.69	2.02	10.4	10	9.49	1.62249	1.37694e-16	5.62095e-16
	AN12484	Fumarylacetoacetate hydrolase domain-containing protein 2 [Source:SWISS;Acc:Q6GLT8]	0.3	0.96	0.25	5.08	5.32	6.75	2.99151	1.79808e-11	5.55428e-11
	AN12486	-	0	0.12	0	0.49	0.46	0.64	3.27225	0.00470331	0.00782585
	AN12491	mRNA export protein mlo3 [Source:SWISS;Acc:Q09330]	201.17	209.32	199.49	138.53	158.35	144.34	-1.02312	2.96003e-20	1.44402e-19
	AN12492	None [Source:SWISS;Acc:Q91197]	0	0.02	0	0.35	0.29	0.36	5.50332	5.27081e-05	0.000105923
	AN1251	Nutrient and stress factor 1 [Source:SWISS;Acc:Q12132]	1.08	0.89	0.68	8.51	7.83	7.73	2.69413	5.44079e-31	4.28009e-30
	AN1253	4-carboxymuconolactone decarboxylase [Source:SWISS;Acc:P20370]	11.04	8.54	9.38	5.67	5.75	5.46	-1.27646	3.03052e-16	1.21293e-15
	AN1254	INO80 complex subunit 1 [Source:SWISS;Acc:Q9UTM0]	109.5	116.41	101	55.35	53.78	54.11	-1.52422	6.20026e-56	1.2956e-54
	AN1255	Chromodomain helicase hrp3 [Source:SWISS;Acc:O14139]	62.96	53.8	60.02	21.38	19.95	22.72	-1.94993	6.51545e-61	1.66709e-59
	AN1260	Pre-mRNA-processing factor 31 [Source:SWISS;Acc:O42904]	65.59	54.34	60.69	30.88	26.55	29.26	-1.57802	1.44384e-35	1.37268e-34
	AN1262	-	2.55	3.21	1.09	0.82	0.43	1.03	-2.06979	2.20518e-06	4.9492e-06
	AN1263	Adenosylhomocysteinase [Source:SWISS;Acc:P83783]	140.62	146.54	119.2	432.42	397.57	426.69	1.11627	8.86381e-40	9.88921e-39
	AN1266	Pre-mRNA-processing ATP-dependent RNA helicase prp5 [Source:SWISS;Acc:Q5BDW4]	98.7	88.56	116.4	17.35	16.07	19.47	-3.025	9.3277e-84	5.50334e-82
	AN1268	-	1.09	0.61	0.83	0.38	0.38	0.45	-1.55449	1.43004e-07	3.49325e-07
	AN1271	Kynurenine formamidase [Source:SWISS;Acc:A5DNX8]	0.74	0.61	0.57	3	3.8	4.43	2.00643	9.94351e-07	2.28956e-06
	AN1274	Glycerol 2-dehydrogenase _NADP_+__ [Source:SWISS;Acc:P14065]	157.99	304.18	145.61	619.43	625.53	627.28	1.08258	0.000917814	0.00165006
	AN1277	Alpha-N-arabinofuranosidase C [Source:SWISS;Acc:Q5BDV3]	1.42	2.25	1.29	11.91	10.95	10.78	2.2564	1.0737e-24	6.49141e-24
	AN1278	-	625.28	665.85	791.39	160.05	183.49	172.44	-2.72307	1.55492e-71	5.86311e-70
	AN1291	Putative glutathione-dependent formaldehyde-activating enzyme [Source:SWISS;Acc:E1VBT6]	18.96	27.41	24.65	107.84	116.39	91.88	1.55302	1.09839e-19	5.20401e-19
	AN1295	Ankyrin repeat-containing protein P1E11.10 [Source:SWISS;Acc:Q9UU77]	113.05	92.72	100.42	55.56	63.2	60.22	-1.33067	2.17498e-26	1.40879e-25
	AN1298	-	92.56	71.75	82.41	37.89	34.6	35.24	-1.69183	3.63531e-43	4.69873e-42
	AN13001	Oleate-activated transcription factor 1 [Source:SWISS;Acc:P39720]	0.1	0	0.06	0.38	0.31	0.89	2.70909	0.00480235	0.00798137
	AN1301	-	0.49	0.27	0.55	4.42	5.41	4.93	2.93425	1.38057e-12	4.52077e-12
	AN1310	6-hydroxy-D-nicotine oxidase [Source:SWISS;Acc:P08159]	1.5	0.91	1.26	0	0.06	0.05	-5.57651	2.71614e-07	6.53308e-07
	AN1312	Zinc-binding alcohol dehydrogenase domain-containing protein cipB [Source:SWISS;Acc:Q5AUY5]	0.2	0	0.12	0.75	0.5	0.79	2.09316	0.039914	0.0583497
	AN1319	13 kDa ribonucleoprotein-associated protein [Source:SWISS;Acc:O74690]	120.86	118.17	95.01	528.3	558.61	527.99	1.67057	1.50154e-72	6.02418e-71
	AN1329	Bifunctional solanapyrone synthase [Source:SWISS;Acc:D7UQ40]	0.18	0.07	0.08	0.75	1.15	0.94	2.60206	0.000331074	0.000620222
	AN1330	PI-PLC X domain-containing protein At5g67130 [Source:SWISS;Acc:Q93XX5]	381.26	405.1	400.96	256.06	260.83	239.54	-1.17896	1.32783e-26	8.67065e-26
	AN1336	-	35.79	31.25	37.6	24.02	24.57	21.49	-1.09794	3.16281e-14	1.1358e-13
	AN1339	E3 ubiquitin-protein ligase RSP5 [Source:SWISS;Acc:Q5BDP1]	105.32	100.02	91.74	54.65	54.67	54.43	-1.34623	1.6875e-55	3.42624e-54
	AN1340	Polyadenylate-binding protein 2 [Source:SWISS;Acc:O14327]	112.88	115.68	110.19	77.21	67.78	70.56	-1.2002	1.35623e-28	9.63385e-28
	AN1342	Alanine--glyoxylate aminotransferase 1 [Source:SWISS;Acc:P43567]	59.24	89.15	38.57	189.16	183.79	192.59	1.08698	5.58739e-09	1.49285e-08
	AN1348	"""54S ribosomal protein L8, mitochondrial [Source:SWISS;Acc:O94345]"""	126.07	110.49	111.09	77.75	87.75	83.14	-1.0509	2.04612e-20	1.00848e-19
	AN1349	R3H domain-containing protein 1 [Source:SWISS;Acc:Q15032]	91.27	85.42	78.75	55.54	53.86	53.64	-1.13504	1.24739e-39	1.38553e-38
	AN1350	Pre-mRNA-splicing factor cwf18 [Source:SWISS;Acc:Q9UU80]	36.96	24.56	36.83	6.68	9.18	10.92	-2.54313	6.52398e-23	3.62123e-22
	AN1353	Transcription initiation factor TFIID subunit 13 [Source:SWISS;Acc:P11747]	45.32	36.92	37.44	13.54	14.74	11.19	-2.15504	1.31681e-43	1.72648e-42
	AN1359	Axial budding pattern protein 2 [Source:SWISS;Acc:P38928]	5.56	6.51	4.69	18.18	16.95	16.07	1.13089	6.61585e-19	3.01897e-18
	AN1361	Mitotic-spindle organizing protein 1 [Source:SWISS;Acc:Q5BDL9]	11.01	15.31	11.06	59.38	72.42	60.4	1.06548	0.00134022	0.00236662
	AN1362	CUE domain-containing protein 5 [Source:SWISS;Acc:O14319]	101.69	94.96	103.72	42.78	46.83	46.26	-1.67145	9.16149e-42	1.12197e-40
	AN1365	Charged multivesicular body protein 6 [Source:SWISS;Acc:Q503V0]	31.67	26.74	36.66	22.6	21.02	19.25	-1.18058	1.81073e-10	5.26424e-10
	AN1368	-	97.64	85.44	84.75	41.88	41.1	40.52	-1.63992	2.01838e-55	4.08978e-54
	AN1371	-	2.46	2.4	2.34	9.16	14.19	11.22	1.69751	5.89711e-10	1.66333e-09
	AN1372	"""Rhomboid protein 1, mitochondrial [Source:SWISS;Acc:P53259]"""	7.57	7.41	6.99	31.5	28.79	30.09	1.53457	6.40551e-37	6.4376e-36
	AN1373	-	0.08	0	0	0.46	0.39	0.32	3.37849	0.00843435	0.013627
	AN1374	-	1.68	1.52	1.27	5.37	5.42	5.95	1.42999	3.42629e-18	1.51658e-17
	AN1375	-	45.15	41.11	38.25	17.75	17.88	15.72	-1.78222	6.54674e-57	1.43684e-55
	AN1376	Phosphatidyl-N-methylethanolamine N-methyltransferase [Source:SWISS;Acc:P05375]	21.15	16.37	23.64	76.47	67.6	68.77	1.2168	9.90751e-13	3.27205e-12
	AN1381	-	52.44	39.05	42.85	31.2	28.74	30.07	-1.09883	5.04329e-17	2.1068e-16
	AN1383	mRNA stability protein mug134 [Source:SWISS;Acc:P79058]	197.39	185.01	184.78	128.5	134.45	122.32	-1.09459	2.69875e-26	1.73962e-25
	AN1387	Meiotic recombination protein rec14 [Source:SWISS;Acc:Q09150]	18.69	21.38	17.09	68.47	64.58	70.48	1.30604	6.35028e-30	4.76746e-29
	AN1389	-	29.31	26.21	26.77	14.05	12.49	13.03	-1.54752	2.53425e-42	3.1813e-41
	AN1392	Probable kinetochore protein spc25 [Source:SWISS;Acc:Q5BDI8]	12.54	8.55	11.91	5.83	3.45	4.93	-1.80245	2.63082e-11	8.05959e-11
	AN1393	"""Probable 54S ribosomal protein L32, mitochondrial [Source:SWISS;Acc:O94379]"""	77.46	63.31	80.17	49.3	51.86	45.37	-1.1931	1.62842e-14	5.94361e-14
	AN1399	Shugoshin [Source:SWISS;Acc:Q5BDI1]	5.99	4.19	5.83	1.67	2.06	1.88	-2.02443	4.50842e-17	1.88965e-16
	AN1400	Type 1 phosphatases regulator ypi1 [Source:SWISS;Acc:A1CQN6]	25.46	19.73	23.07	15.6	11.94	14.06	-1.28453	6.28096e-13	2.10063e-12
	AN1401	Exportin-1 [Source:SWISS;Acc:P14068]	94.07	76.8	82.8	61.77	56.18	59.65	-1.00124	4.18734e-20	2.02894e-19
	AN1402	Nodulation protein L [Source:SWISS;Acc:P08632]	38.5	31.09	34.39	14.8	15.3	16.36	-1.65525	6.83223e-40	7.71703e-39
	AN1404	-	6.37	4.83	5.18	17.59	19.09	16.31	1.17835	9.54823e-13	3.1586e-12
	AN1412	Probable lysosomal cobalamin transporter [Source:SWISS;Acc:Q5BDG8]	40.33	32.98	38.3	16.69	16.4	13.69	-1.76721	7.64624e-35	7.06186e-34
	AN1414	Protein pacG [Source:SWISS;Acc:Q05534]	90.72	99.14	76.08	316.9	321.15	326.12	1.36909	2.01012e-52	3.68583e-51
	AN1416	Uncharacterized lipoprotein YbbD [Source:SWISS;Acc:P40406]	8.15	7.15	6.92	22.81	19.93	22.06	1.05347	5.22542e-19	2.39648e-18
	AN1418	Glucosamine-6-phosphate isomerase 1 [Source:SWISS;Acc:A4FV08]	1966.18	1758.83	1981.8	723.01	684.03	742.4	-1.94432	4.27615e-64	1.23959e-62
	AN1420	Protein sip5 [Source:SWISS;Acc:Q5BDG0]	98.02	90.07	92.14	45.68	40.83	42.99	-1.60856	3.77527e-54	7.25401e-53
	AN1421	-	10.19	6.14	10.85	5.43	6.39	5.97	-1.14051	1.45426e-06	3.31205e-06
	AN1422	-	47.98	46.9	46.09	23.04	20.16	20.63	-1.78395	1.05447e-29	7.85176e-29
	AN1423	Uncharacterized membrane protein YCR023C [Source:SWISS;Acc:P25351]	256.5	239.99	273.05	101.3	98.21	93.56	-1.90882	1.43755e-54	2.7943e-53
	AN1424	-	0.63	0.52	0.46	0.54	0.34	0.21	-1.04157	0.0274119	0.0410973
	AN1425	Cutinase transcription factor 1 beta [Source:SWISS;Acc:P52959]	98.96	92.56	103.34	32.95	28	30.69	-2.18699	4.39329e-69	1.53536e-67
	AN1426	Carboxypeptidase S1 homolog A [Source:SWISS;Acc:C5FW30]	3.6	3.67	2.33	15.42	14.62	15.76	1.76053	1.91539e-24	1.14082e-23
	AN1427	UNC93-like protein C922.05c [Source:SWISS;Acc:Q9URX1]	704.48	542.11	527.99	165.54	168.41	162.51	-2.33002	1.93956e-109	2.73996e-107
	AN1428	Putative N-acetylglucosamine-6-phosphate deacetylase [Source:SWISS;Acc:Q5BJY6]	909.29	896.74	876.56	338.87	325.29	342.05	-1.92368	1.54786e-92	1.24201e-90
	AN1430	NAD/NADP-dependent betaine aldehyde dehydrogenase [Source:SWISS;Acc:A3M365]	107.8	110.76	84.74	69.74	59.25	65.17	-1.14729	6.65124e-31	5.21594e-30
	AN1431	-	4.12	2.49	3.96	12.23	12.27	10.13	1.17719	1.82494e-07	4.43415e-07
	AN1436	-	37.17	32.23	31.48	18.7	19.75	20.49	-1.26588	2.05453e-31	1.6512e-30
	AN1442	Translocation protein sec66 [Source:SWISS;Acc:Q9UUA4]	62.65	63.97	57.89	43.88	42.48	39.88	-1.07083	1.13584e-24	6.86294e-24
	AN1443	-	8.53	6.8	8.08	1.82	1.88	2.32	-2.44834	1.51244e-44	2.05275e-43
	AN1445	Histidine protein methyltransferase 1 [Source:SWISS;Acc:Q9UTQ8]	18.14	15.45	13.96	10.28	10.16	10.31	-1.14868	4.87178e-15	1.83355e-14
	AN1448	-	53.51	42.94	46.29	29.09	25.35	29.06	-1.27214	4.04244e-26	2.5776e-25
	AN1451	-	43.96	40.53	42.69	19.15	14.62	14.84	-1.94835	3.83814e-37	3.90036e-36
	AN1455	Dolichyl-diphosphooligosaccharide--protein glycosyltransferase subunit stt3 [Source:SWISS;Acc:O94335]	6.51	8.99	4.74	29.35	30.91	26.41	1.62307	1.65082e-22	9.01346e-22
	AN1458	-	58.94	33.46	36.11	16.18	18.76	17.9	-1.78371	9.18133e-24	5.28942e-23
	AN1461	Protein OS-9 homolog [Source:SWISS;Acc:Q5BDB9]	15.79	11.65	13.21	4.03	3.22	2.88	-2.51758	1.60905e-38	1.71689e-37
	AN1465	-	41.63	26.16	18.86	84.25	85.28	88.91	1.10143	5.71938e-10	1.61547e-09
	AN1466	PWWP domain-containing protein 1 [Source:SWISS;Acc:O59676]	112.78	105.69	101.44	48.17	40.67	47	-1.73541	1.10843e-64	3.31629e-63
	AN1469	"""Jype co-chaperone JAC1, mitochondrial [Source:SWISS;Acc:P53193]"""	128.15	136.38	101.16	55.06	41.28	53.53	-1.83343	2.14331e-48	3.36423e-47
	AN1470	-	1.57	1.49	1.64	6.29	6.95	7.92	1.65498	8.69058e-14	3.04714e-13
	AN1472	Putative malic acid transport protein [Source:SWISS;Acc:O59815]	0.97	1.55	0.66	4.08	4.39	3.95	1.47313	1.84301e-06	4.16618e-06
	AN1474	RNA 3'erminal phosphate cyclase-like protein [Source:SWISS;Acc:Q9Y2P8]	22.24	22.44	20.75	66.25	75.29	66.63	1.14096	4.82413e-22	2.5861e-21
	AN1480	Ureidoglycolate lyase [Source:SWISS;Acc:P32459]	3.51	4.09	2.24	22.53	22.45	23.32	2.26625	9.99788e-30	7.45567e-29
	AN1481	Uncharacterized transporter C3H1.06c [Source:SWISS;Acc:Q10072]	4.44	5.7	3.07	18.13	17.16	16.25	1.47496	3.59334e-17	1.51561e-16
	AN1488	None [Source:SWISS;Acc:Q5Z880]	21.84	21.43	20.38	13.87	12.13	14.94	-1.13374	1.57307e-20	7.77618e-20
	AN1490	-	270.68	226.76	287.55	143.02	148.44	137.42	-1.41938	1.62151e-24	9.70968e-24
	AN1495	Small nuclear ribonucleoprotein G [Source:SWISS;Acc:O74966]	210.61	184.52	193.81	87.34	104.13	104.53	-1.69459	7.47752e-38	7.7559e-37
	AN1500	Zinc finger protein PLAG1 [Source:SWISS;Acc:Q9QYE0]	2.56	2.87	1.55	57.99	58.19	63.55	4.21068	2.50841e-176	1.57246e-173
	AN1504	-	20.72	15.93	15.9	7.59	8.81	7.21	-1.64217	8.03465e-31	6.2714e-30
	AN1506	Bypass of stop codon protein 6 [Source:SWISS;Acc:Q08280]	6.65	6.24	4	19.86	17.62	17.49	1.21067	5.68257e-14	2.014e-13
	AN1507	-	9.32	7.97	9.48	5.76	8.42	5.19	-1.06643	7.28286e-05	0.000144533
	AN1508	U6 snRNA phosphodiesterase [Source:SWISS;Acc:Q7SEZ0]	0.54	0.33	0.39	6.48	7.72	7.79	3.58118	5.05997e-20	2.44428e-19
	AN1509	-	29	53.41	24.97	545.69	565.35	544.47	3.45941	6.74995e-27	4.45115e-26
	AN1510	Endoplasmic oxidoreductin-1 [Source:SWISS;Acc:Q7SEY9]	105.47	97.08	104.65	21.04	18.67	19.51	-2.8843	3.03514e-128	7.24821e-126
	AN1511	Peroxisomal membrane protein PAS20 [Source:SWISS;Acc:P80667]	182.75	176.39	171.65	86.06	84.03	82.56	-1.58985	6.75605e-61	1.72426e-59
	AN1515	-	0.86	1.25	0.59	2.93	3.29	2.85	1.26385	3.65701e-05	7.44768e-05
	AN1517	Protein gar2 [Source:SWISS;Acc:P41891]	58.45	46.82	50.64	26.66	26.66	24.98	-1.51737	2.11177e-33	1.82753e-32
	AN1518	Uncharacterized transcriptional regulatory protein C139.03 [Source:SWISS;Acc:Q9UTN0]	84.23	77	75.75	45.95	42.46	43	-1.33686	6.72909e-45	9.27099e-44
	AN1523	"""ATP synthase subunit alpha, mitochondrial [Source:SWISS;Acc:P37211]"""	422.59	513.89	355.99	2150.13	2103.76	2207.55	1.82853	1.60665e-65	4.92803e-64
	AN1527	FAS1 domain-containing protein AN1527 [Source:SWISS;Acc:Q5BD53]	169.48	143.85	175.72	110.57	104.95	98.99	-1.21581	5.45467e-19	2.49705e-18
	AN1532	-	0.68	1.04	0.77	4.61	5.06	3.82	1.86541	8.88582e-06	1.90072e-05
	AN1535	Protein DSF2 [Source:SWISS;Acc:P38213]	4.19	4.47	3.64	16.6	16.09	16.09	1.49655	5.14976e-30	3.88361e-29
	AN1537	Zinc finger CCCH domain-containing protein C337.12 [Source:SWISS;Acc:O74823]	32.17	26.38	27.83	12.19	9.72	12.13	-1.85736	1.4706e-39	1.62984e-38
	AN1538	Transcription initiation factor IIF subunit beta [Source:SWISS;Acc:O94424]	117.92	117.67	115.48	44.89	42.72	45.27	-1.9418	1.10067e-70	4.01444e-69
	AN1540	-	3.68	4.55	3.09	13.46	11.51	13.47	1.21178	5.70821e-08	1.42883e-07
	AN1545	Protein phosphatase PP2A regulatory subunit B [Source:SWISS;Acc:Q12702]	250.65	255.58	235.2	140.57	141.53	145.05	-1.29127	1.23382e-46	1.81455e-45
	AN1551	Probable beta-glucosidase btgE [Source:SWISS;Acc:Q5BD29]	0.46	0.7	0.35	1.92	1.94	1.48	1.34221	0.000284547	0.000535963
	AN1558	Myosin-1 [Source:SWISS;Acc:Q00647]	60.39	55.86	56.97	32.07	32.58	33.51	-1.30565	6.35779e-37	6.39605e-36
	AN1559	OPA3-like protein [Source:SWISS;Acc:Q9P7W0]	47.53	38.15	40.66	22.63	20.46	23.74	-1.44609	3.6791e-28	2.55904e-27
	AN1563	D-2-hydroxyacid dehydrogenase [Source:SWISS;Acc:Q2VEQ7]	2.85	3.09	2.38	19.86	15.53	16.79	2.12843	4.03574e-30	3.0596e-29
	AN1564	PMS1 protein homolog 1 [Source:SWISS;Acc:P54277]	0.28	0.53	0.2	1.06	1.02	0.84	1.04866	0.01367	0.021457
	AN1566	Uncharacterized methyltransferase C70.08c [Source:SWISS;Acc:O74529]	0.2	0.18	0.12	1.9	1.7	2.63	3.10565	5.11597e-06	1.11793e-05
	AN1568	Uncharacterized sugar kinase YDR109C [Source:SWISS;Acc:Q04585]	0.05	0.12	0.06	2.06	2.08	2.32	4.24403	4.28762e-12	1.3661e-11
	AN1569	Uncharacterized transcriptional regulatory protein C530.05 [Source:SWISS;Acc:O59741]	0.19	0.31	0.02	2.35	2.12	2.34	3.28404	9.40028e-14	3.28862e-13
	AN1572	-	0.06	0.08	0.16	1.11	1.21	1.24	2.98026	1.65089e-05	3.46265e-05
	AN1573	Probable asparticype endopeptidase opsB [Source:SWISS;Acc:Q8NKB6]	8.75	8.47	6.36	4.33	3.71	4.4	-1.41997	1.0895e-15	4.23719e-15
	AN1579	-	0.12	0.05	0.05	0.8	0.56	0.16	2.27968	0.0388113	0.0568621
	AN1583	Acetylornithine deacetylase [Source:SWISS;Acc:O68873]	0	0	0	0	0.24	0.38	3.54908	0.0481395	0.0694133
	AN1586	Copper amine oxidase 1 [Source:SWISS;Acc:Q12556]	1.46	0.67	1.29	0.67	0.63	0.44	-1.48774	0.000827714	0.00149182
	AN1587	-	0.09	0	0.03	1.34	1.24	1.41	4.69456	2.57801e-09	7.00554e-09
	AN1588	-	0	0	0	0.13	0.19	0.23	4.39009	0.00192884	0.00334769
	AN1589	-	0.04	0.07	0.08	0.43	0.51	0.58	2.47636	0.00101844	0.00182182
	AN1595	Putative sterigmatocystin biosynthesis protein stcT [Source:SWISS;Acc:Q00717]	0.21	0.41	0.17	2.37	1.85	0.7	2.06177	0.00923994	0.0148425
	AN1597	-	0.05	0.19	0.2	0.62	0.64	2.38	2.45825	0.00570414	0.00940068
	AN1598	Ent-kaurene oxidase [Source:SWISS;Acc:O94142]	0.09	0.11	0.19	0.79	1.01	1.69	2.60745	7.68684e-05	0.000152175
	AN1599	-	0.61	1.23	0.67	2.23	2.52	2.38	1.01152	0.00161933	0.0028342
	AN1600	NmrA-like family domain-containing protein 1 [Source:SWISS;Acc:Q0VCN1]	0.49	1.23	0.4	14.33	14.54	13.43	3.78547	6.03556e-29	4.37088e-28
	AN1602	"""Endo-beta-1,4-glucanase D [Source:SWISS;Acc:Q5BCX8]"""	2.51	2.72	1.61	6.99	7.46	7.37	1.14463	2.10149e-05	4.36215e-05
	AN1606	Annexin A13 [Source:SWISS;Acc:Q99JG3]	1.54	2.3	1.4	13.52	12.64	12.19	2.35587	1.13544e-26	7.43788e-26
	AN1607	Sterol 3-beta-glucosyltransferase UGT80A2 [Source:SWISS;Acc:Q9M8Z7]	75.95	64.65	75.79	30.55	27.93	30.82	-1.76912	2.0643e-45	2.90392e-44
	AN1609	-	1.48	0.95	1.11	0.21	0.4	0.39	-2.3317	1.46255e-06	3.3279e-06
	AN1610	-	0.08	0.14	0	1.5	0.47	1.22	3.39032	0.000317303	0.000595314
	AN1612	Inorganic phosphate transporter PHO84 [Source:SWISS;Acc:P25297]	0.23	0.25	0.19	0.92	1.11	0.49	1.40711	0.0150273	0.0234736
	AN1613	-	0.11	0	0	0.94	1.48	1.55	4.69287	0.000319289	0.000598704
	AN1614	Sterol 24-C-methyltransferase [Source:SWISS;Acc:L7IP31]	11.74	27.52	9.84	262	252.09	242.07	3.45012	5.61403e-16	2.21165e-15
	AN1615	-	1.58	0.81	1.21	0.73	0.93	0.57	-1.19815	0.00379874	0.00639177
	AN1620	"""Initiation-specific alpha-1,6-mannosyltransferase [Source:SWISS;Acc:Q9UTR6]"""	2.45	2.42	2.46	1.54	1.54	1.58	-1.19152	0.000368483	0.000687478
	AN1621	Uncharacterized N-acetyltransferase p20 [Source:SWISS;Acc:P05332]	1.62	1.27	0.71	3.83	4.96	2.5	1.06913	0.0338022	0.0499685
	AN1624	"""ATP synthase subunit 9, mitochondrial [Source:SWISS;Acc:P16000]"""	2459.13	3052.85	2247.74	7875.47	7561.14	7734.42	1.01484	3.18911e-22	1.72157e-21
	AN1625	-	222.28	236.58	239.13	91.19	80.66	89.4	-1.92529	3.08839e-62	8.37204e-61
	AN1632	Serine/threonine-protein kinase atg1 [Source:SWISS;Acc:Q5BCU8]	66.19	61.37	66.79	37.95	36.23	35.18	-1.32179	8.5132e-31	6.63461e-30
	AN1634	Pre-mRNA-splicing ATP-dependent RNA helicase prp28 [Source:SWISS;Acc:Q5BCU6]	31.86	26.56	29.34	16.67	14	17.73	-1.35913	6.40781e-24	3.72798e-23
	AN1637	Molybdenum cofactor sulfurase [Source:SWISS;Acc:Q9UV64]	21.6	17.41	15.48	10.05	7.27	9.8	-1.49462	1.17221e-24	7.07419e-24
	AN1638	Aminopeptidase 2 [Source:SWISS;Acc:Q59KZ1]	22.94	31.3	17.2	97.69	87.04	98.89	1.51273	4.15453e-24	2.43541e-23
	AN1640	-	0.04	0.14	0.12	0.57	0.36	0.39	1.6687	0.0156775	0.0244095
	AN1641	Uncharacterized transcriptional regulatory protein C1683.13c [Source:SWISS;Acc:Q9P6I9]	0.84	1.28	0.79	6.15	5.92	5.87	2.12177	6.79288e-17	2.81656e-16
	AN1642	Vanillyl-alcohol oxidase [Source:SWISS;Acc:P56216]	0.57	0.45	0.27	0	0	0.06	-4.90956	0.000404184	0.000750874
	AN1647	-	0.71	1.12	0.95	0.74	0.33	0.43	-1.46583	0.0329511	0.0488038
	AN1651	-	168.87	155.26	215.01	63.66	63.18	55.36	-2.15307	1.03728e-36	1.02814e-35
	AN1654	-	113.47	99.56	98.63	66.77	58.98	68.41	-1.25313	2.09569e-28	1.47611e-27
	AN1662	Protein PBDC1 homolog [Source:SWISS;Acc:Q08971]	265.03	245.46	275.19	159.3	176.13	166.8	-1.32931	5.33372e-25	3.26402e-24
	AN1664	Protein AIM2 [Source:SWISS;Acc:P39721]	9.73	14.94	5.62	68.04	64.05	65.62	2.18032	1.01487e-24	6.1431e-24
	AN1668	RNA polymerase II transcription factor B subunit 3 [Source:SWISS;Acc:Q6CT73]	35.83	32.85	29.26	19.83	20.29	19.71	-1.23717	1.9618e-25	1.22521e-24
	AN1669	-	51.08	40.51	47.11	28.66	20.9	22.78	-1.45529	1.24264e-22	6.82196e-22
	AN1670	-	63.6	67.91	59.21	20.63	22.87	18.19	-2.12237	7.00817e-74	2.99115e-72
	AN1673	Phospho-2-dehydro-3-deoxyheptonate aldolase [Source:SWISS;Acc:P80576]	2.4	2.4	1.39	20.65	19.87	23.56	2.87631	3.76813e-52	6.78111e-51
	AN1675	Lysophospholipase 1 [Source:SWISS;Acc:P0C957]	71.36	106.7	69.62	298.47	310.39	291.87	1.3651	7.14069e-22	3.77549e-21
	AN1676	-	0.64	0.93	0.4	2.88	3.29	3.39	1.76488	3.4396e-05	7.01631e-05
	AN1677	D-arabinitol 2-dehydrogenase [ribulose-forming] [Source:SWISS;Acc:P50166]	126.87	153.98	124.06	90.05	80.09	87.38	-1.18728	8.03291e-26	5.08008e-25
	AN1678	Activator of stress genes 1 [Source:SWISS;Acc:P40467]	0.21	0.2	0.16	1.13	1.44	1.61	2.37625	4.44858e-07	1.05085e-06
	AN1679	Aldehyde reductase 1 [Source:SWISS;Acc:P27800]	0.36	0.67	0.35	4.2	4.03	4.55	2.69802	1.43608e-11	4.46494e-11
	AN1682	-	160.53	153.93	121.29	83.89	83.92	85.86	-1.35198	3.81443e-42	4.735e-41
	AN1685	3-phytase B [Source:SWISS;Acc:O00093]	3.3	4.52	2.27	11.11	11	11.99	1.26883	3.49296e-10	9.99271e-10
	AN1688	Uncharacterized protein Saci_1674 [Source:SWISS;Acc:P46218]	0.61	1.28	0.43	5.04	4.25	6.22	2.2347	1.61024e-09	4.43701e-09
	AN1689	Putative aldehyde dehydrogenase-like protein C922.07c [Source:SWISS;Acc:Q9URW9]	20.7	26.68	17.29	81.81	78.14	80.89	1.39186	1.49372e-27	1.01367e-26
	AN1690	Thymocyte nuclear protein 1 [Source:SWISS;Acc:Q9P016]	43.59	36.76	31.19	12.02	11.35	11.39	-2.23566	8.75411e-50	1.43941e-48
	AN1698	Transcription elongation factor spt5 [Source:SWISS;Acc:Q5BCN2]	29.7	26.35	27.31	17.37	14.43	16.79	-1.26894	5.43589e-27	3.59644e-26
	AN1703	Pisatin demethylase [Source:SWISS;Acc:Q12645]	0.52	0.52	0.27	1.46	1.76	2.09	1.5336	0.000309983	0.000582125
	AN1710	Aspartate-RNA ligase [Source:SWISS;Acc:Q38XB6]	3.15	2.74	2.17	15.34	15.28	14.51	1.99887	2.12387e-38	2.24472e-37
	AN1711	60S ribosomal export protein NMD3 [Source:SWISS;Acc:P38861]	272.26	231.35	261.19	93.48	87.5	93.48	-2.00009	4.01127e-66	1.26122e-64
	AN1713	Lipase 4 [Source:SWISS;Acc:P36165]	209.94	173.53	231.9	27.94	28.49	27.47	-3.38575	1.3957e-114	2.22204e-112
	AN1716	-	13.38	10.69	10.47	3.51	2.75	2.41	-2.51932	2.17087e-32	1.82056e-31
	AN1718	-	8.08	9.84	7.36	39.03	33.24	31.77	1.43908	5.79657e-15	2.16858e-14
	AN1719	-	0.57	1.49	0.71	8.73	7.28	9.68	2.69978	1.51689e-18	6.82872e-18
	AN1720	Mediator of RNA polymerase II transcription subunit 8 [Source:SWISS;Acc:Q5BCL0]	25.71	20.22	19.42	9.1	9.11	8.11	-1.84844	1.38414e-29	1.0276e-28
	AN1723	Guanyl-specific ribonuclease T1 [Source:SWISS;Acc:P00651]	0.3	0.29	0.22	7.11	4.29	5.73	3.83502	1.46613e-12	4.7853e-12
	AN1730	Uncharacterized protein YGL159W [Source:SWISS;Acc:P53110]	0.27	0.64	0.5	4.07	2.45	2.65	2.15511	3.15245e-07	7.54271e-07
	AN1731	"""Proline dehydrogenase 1, mitochondrial [Source:SWISS;Acc:O45228]"""	0.34	0.54	0.35	4.93	5.94	5.47	3.21805	4.52738e-22	2.42962e-21
	AN1732	Proline-specific permease [Source:SWISS;Acc:P18696]	1.09	1.14	0.73	4.23	3.45	4.22	1.51054	1.39086e-07	3.39837e-07
	AN1733	"""Delta-1-pyrroline-5-carboxylate dehydrogenase, mitochondrial [Source:SWISS;Acc:Q9P8I0]"""	9.72	7.35	4.88	53.06	54.95	46.27	2.32681	1.00491e-44	1.37507e-43
	AN1734	3-dehydroshikimate dehydratase [Source:SWISS;Acc:P07046]	133.49	156.98	127.81	95.96	82.89	96.33	-1.14531	2.27517e-24	1.3535e-23
	AN1736	-	0.05	0.2	0.09	0.72	0.78	1.38	2.62011	6.18338e-05	0.000123544
	AN1742	Probable beta-mannosidase A [Source:SWISS;Acc:Q5BCI8]	1.6	2.16	1.24	11.2	9.8	11.27	2.21113	4.12333e-35	3.8329e-34
	AN1744	Arabinose 5-phosphate isomerase KpsF [Source:SWISS;Acc:P42502]	10.59	11	9.12	46.98	43.34	40.23	1.57353	6.61185e-38	6.87222e-37
	AN1745	Nicotinamide-nucleotide adenylyltransferase 2 [Source:SWISS;Acc:P53204]	175.62	163.4	162.9	81.38	82.52	86.54	-1.52413	7.34245e-52	1.30576e-50
	AN1747	Uncharacterized protein C26H8.11c [Source:SWISS;Acc:O74793]	0.34	0.41	0.12	2.9	1.46	1.71	2.30073	0.000191503	0.000365445
	AN1754	-	523.51	523.87	567.07	244.33	236.04	241	-1.761	4.17276e-50	6.92927e-49
	AN1756	-	4.5	2.77	5.61	1.46	1.96	0.38	-2.41659	9.57658e-06	2.04542e-05
	AN1758	Pre-mRNA-splicing factor dre4 [Source:SWISS;Acc:Q09685]	15.55	10.83	10.54	3.51	1.87	3.33	-2.59127	2.22356e-31	1.78276e-30
	AN1759	-	34.27	27.64	31.05	8.75	6.25	7.85	-2.5643	1.28808e-51	2.26658e-50
	AN1763	4-formylbenzenesulfonate dehydrogenase TsaC1/TsaC2 [Source:SWISS;Acc:P94681]	1.06	0.95	0.46	4.53	6	3.97	2.03044	6.23827e-07	1.45783e-06
	AN1764	-	10.13	8.16	7.78	4.88	4.16	3.9	-1.54274	3.09204e-13	1.05272e-12
	AN1773	-	26.82	24.89	22.72	9.15	9.16	7.33	-2.063	1.3879e-44	1.89139e-43
	AN1776	U1 snRNP-associated protein usp106 [Source:SWISS;Acc:Q9USM4]	133.58	116.22	124.66	33.49	36.2	35.47	-2.38001	1.8954e-85	1.1808e-83
	AN1777	Transcription factor BYE1 [Source:SWISS;Acc:Q6C0K9]	16.93	18.41	15.37	7.27	7.69	7.75	-1.64687	2.36077e-42	2.96724e-41
	AN1778	3-methyl-2-oxobutanoate hydroxymethyltransferase [Source:SWISS;Acc:Q9Y7B6]	140.04	142.06	132.95	85.05	76.2	80.46	-1.30684	9.85077e-40	1.09538e-38
	AN1779	Hsk1-interacting molecule 1 [Source:SWISS;Acc:O59836]	23.41	23.79	19.6	11.09	9.78	10.64	-1.56892	1.23173e-48	1.95479e-47
	AN1784	None [Source:SWISS;Acc:A1CLY8]	0.01	0.01	0.01	0.16	0.12	0.11	3.10638	0.000535438	0.000983057
	AN1793	Aristolochene synthase [Source:SWISS;Acc:Q03471]	0.18	0.14	0	2.4	3.38	3.41	4.36572	1.03179e-07	2.54646e-07
	AN1795	Zinc/cadmium resistance protein [Source:SWISS;Acc:P20107]	222.96	194.56	233.73	83.18	82.73	77.35	-1.93671	1.78892e-50	3.02578e-49
	AN1797	Probable glucose transporter rco-3 [Source:SWISS;Acc:Q92253]	32.86	33.31	21.29	113.48	114.3	115.08	1.48944	7.54276e-36	7.28141e-35
	AN1798	Sterol esterase 2 [Source:SWISS;Acc:Q07950]	108.4	120.15	106.67	77.39	68.84	72.34	-1.12001	1.10133e-27	7.54532e-27
	AN1799	Lipase 1 [Source:SWISS;Acc:O94091]	0.2	0.07	0.05	0.73	1.15	0.82	2.64429	2.36367e-05	4.88715e-05
	AN1801	-	2.76	2.26	3.01	1.38	1	2.12	-1.3902	0.000219417	0.000417205
	AN1807	-	0.05	0.32	0.07	2.03	1.17	1.04	2.75769	0.000875395	0.00157606
	AN1808	L-amino-acid oxidase [Source:SWISS;Acc:P23623]	0.26	0.31	0.08	1.09	1.02	1.07	1.8238	0.000397002	0.000738489
	AN1812	-	107.54	112.24	89.51	405.69	359.63	379.56	1.32855	1.77283e-47	2.67794e-46
	AN1817	-	1.23	1.05	0.72	17.37	18.69	16.46	3.55498	8.67225e-28	5.96589e-27
	AN1821	6-hydroxynicotinate 3-monooxygenase [Source:SWISS;Acc:P86491]	0.43	0.24	0.39	0.13	0.08	0.15	-2.10274	0.0375264	0.0551303
	AN1822	Levodione reductase [Source:SWISS;Acc:Q9LBG2]	1.06	1.1	1.01	5.94	6.85	6.88	2.08042	1.64858e-10	4.80536e-10
	AN1824	-	3.02	3.31	1.83	12.68	11.63	10.98	1.62205	9.34667e-17	3.84999e-16
	AN1827	-	13.21	13.85	13.08	58.57	63.04	55.82	1.65559	9.57197e-51	1.63834e-49
	AN1828	-	29.89	23.91	25.28	10.99	10.05	10.78	-1.95024	4.14913e-22	2.23021e-21
	AN1832	Antigen 1 [Source:SWISS;Acc:Q00746]	2.38	2.5	2.15	9.92	11.67	8.94	1.57121	3.25796e-10	9.3364e-10
	AN1833	Zinc-regulated transporter 1 [Source:SWISS;Acc:O94639]	0	0	0.13	0.33	0.59	0.63	2.94939	0.00272363	0.00465622
	AN1837	Rodlet protein [Source:SWISS;Acc:P28346]	4.58	7.72	3.49	83.73	87.84	91.86	3.41059	2.15395e-57	4.85487e-56
	AN1839	None [Source:SWISS;Acc:Q5B2K4]	1.12	0.92	0.32	3.92	3.29	3.81	1.72037	8.92241e-05	0.000175372
	AN1840	Non-specific lipidransfer protein [Source:SWISS;Acc:Q07598]	0	0.13	0.22	0.89	0.71	0.49	1.94565	0.0209554	0.0320253
	AN1845	Secretory component protein SHR3 [Source:SWISS;Acc:Q02774]	34.89	27.84	23.29	11.02	14.32	11.95	-1.76815	1.15651e-23	6.63603e-23
	AN1846	-	8.19	9.01	6.44	58.28	50.11	57.99	2.29845	2.17842e-67	7.21108e-66
	AN1847	-	1.05	1.48	0.7	5.44	4.56	4.68	1.70404	1.95168e-11	6.02318e-11
	AN1851	Probable T-complex protein 1 subunit theta [Source:SWISS;Acc:P78921]	40.51	45.7	31.89	117.1	112.92	113.22	1.0449	1.8305e-23	1.03904e-22
	AN1853	Putative nitroreductase HBN1 [Source:SWISS;Acc:Q96VH4]	0.88	0.78	0.95	2.79	5.18	5.87	1.82447	3.12168e-05	6.3925e-05
	AN1857	Kynureninase 2 [Source:SWISS;Acc:Q5BC73]	5.49	4.35	3.66	22.64	23.12	22.03	1.83056	3.17981e-34	2.85528e-33
	AN1859	Protein AF-9 homolog [Source:SWISS;Acc:Q5BC71]	78.95	60.95	67.46	26.68	25.15	25.84	-1.95342	3.44978e-50	5.76689e-49
	AN1862	-	0.62	0.48	0.37	3.06	2.53	2.78	2.01314	1.6216e-08	4.20167e-08
	AN1863	-	1.11	1.05	1.28	8.11	9.12	9.54	2.34151	2.57981e-10	7.44406e-10
	AN1866	-	0.95	0.54	0.84	0	0.46	0.56	-1.76501	0.0325926	0.04833
	AN1867	Negative regulator of the PHO system [Source:SWISS;Acc:Q9HGY5]	19.84	16.87	18.21	9.96	10.04	10.75	-1.38412	4.95429e-17	2.07134e-16
	AN1869	Uncharacterized protein AN5342 [Source:SWISS;Acc:Q5B288]	1.14	1	1.2	0.58	0.88	0.77	-1.13254	0.0272601	0.0408881
	AN1870	Arabinoxylan arabinofuranohydrolase [Source:SWISS;Acc:Q45071]	0	0.05	0.19	0.56	0.9	0.44	2.37307	0.0136343	0.0214077
	AN1873	Uncharacterized protein C5H10.03 [Source:SWISS;Acc:Q09676]	355.14	346.56	331.47	92.42	92.43	83.92	-2.48671	2.13755e-137	6.69987e-135
	AN1875	Cytoplasmic 60S subunit biogenesis factor REI1 homolog [Source:SWISS;Acc:G0S920]	143.37	120.9	125.17	62.22	58.82	60.19	-1.62334	4.44564e-53	8.31898e-52
	AN1876	Protein MAM3 [Source:SWISS;Acc:Q12296]	99.49	104.55	105.27	71.38	77.54	68.78	-1.00803	8.69637e-18	3.78087e-17
	AN1877	None [Source:SWISS;Acc:Q9RKB5]	1.95	2.4	2	0.91	1.15	0.8	-1.67089	7.88255e-07	1.82887e-06
	AN1879	Probable di- and tripeptidase DUG2 [Source:SWISS;Acc:P38149]	9.68	11.62	6.8	31.89	32.41	33	1.31982	1.0055e-21	5.27192e-21
	AN1880	-	2.81	2	1.96	7.64	6.99	7.95	1.24317	1.23133e-10	3.62496e-10
	AN1883	Argininosuccinate synthase [Source:SWISS;Acc:P22768]	83.33	102.79	63.21	432.64	408.39	420.73	1.82832	6.4202e-50	1.05912e-48
	AN1885	L-xylulose reductase [Source:SWISS;Acc:Q8NK50]	0.07	0.63	0	3.02	4.32	1.97	3.23245	2.26701e-05	4.69506e-05
	AN1887	-	0.25	0.22	0.12	0.86	0.91	0.65	1.5637	0.016044	0.0249568
	AN1888	Putative fructose-bisphosphate aldolase [Source:SWISS;Acc:P0CJ44]	0	0.08	0	0.54	0.26	1.01	4.05842	0.0127323	0.0200856
	AN1891	Putative isoaspartyl peptidase/L-asparaginase [Source:SWISS;Acc:Q54WW4]	291.1	333.48	310.34	39.91	35.38	39.33	-3.5594	1.02676e-198	7.92187e-196
	AN1892	Mitochondrial import inner membrane translocase subunit tim-17 [Source:SWISS;Acc:P59670]	706.32	697.46	649.64	362.15	387.32	366.98	-1.41887	3.61811e-54	6.96538e-53
	AN1895	Maleylacetoacetate isomerase [Source:SWISS;Acc:O43123]	0.95	0.63	0.47	1.82	2.76	1.58	1.07046	0.0328234	0.0486362
	AN1896	Fumarylacetoacetase [Source:SWISS;Acc:Q00770]	4.24	1.98	2	11.85	10.31	13.17	1.59817	8.53486e-10	2.38719e-09
	AN1897	"""Homogentisate 1,2-dioxygenase [Source:SWISS;Acc:Q00667]"""	7.45	3.29	4.55	3.17	3.88	3.67	-1.01881	0.000279707	0.00052754
	AN1898	Tetratricopeptide repeat protein 36 homolog [Source:SWISS;Acc:A7RL75]	6.74	3.01	3.19	1.11	1.95	2.14	-1.85967	7.00528e-06	1.51364e-05
	AN1899	Probable 4-hydroxyphenylpyruvate dioxygenase 1 [Source:SWISS;Acc:Q4WHU1]	44.63	20.38	24.99	3	3.9	3.8	-3.58439	2.19133e-46	3.18999e-45
	AN1900	Uncharacterized protein C18H10.09 [Source:SWISS;Acc:O60140]	23.17	23.97	18.36	8.18	8.02	8.34	-1.90179	1.37918e-59	3.36574e-58
	AN1902	Uncharacterized protein C1420.01c [Source:SWISS;Acc:Q9UTM5]	305.6	284.61	278.24	128.68	124.91	125.28	-1.69225	6.43033e-78	3.16158e-76
	AN1905	Chromo domain-containing protein 2 [Source:SWISS;Acc:O42934]	67	52.74	58.59	6.97	8.22	6.26	-3.6042	1.19952e-103	1.36718e-101
	AN1911	Probable mannose-1-phosphate guanyltransferase [Source:SWISS;Acc:O60064]	11.89	10.73	9.21	57.62	56.85	59.78	1.94016	6.3764e-65	1.92058e-63
	AN1915	"""Electron transfer protein 1, mitochondrial [Source:SWISS;Acc:Q10361]"""	12.48	12.8	8.34	37.32	37.14	35.62	1.21853	8.4136e-21	4.23e-20
	AN1917	Putative mitochondrial 2-oxoglutarate/malate carrier protein [Source:SWISS;Acc:P0C582]	239.89	209.9	203.29	106.37	106.4	112.77	-1.51233	3.94434e-58	9.15781e-57
	AN1918	Phosphoenolpyruvate carboxykinase [ATP] [Source:SWISS;Acc:Q96UL8]	4991.51	5447.14	4679.42	2331.63	2290.49	2357.54	-1.61427	7.95602e-75	3.54662e-73
	AN1920	Na_+_/H_+_ antiporter 2 [Source:SWISS;Acc:O42701]	0.96	1.59	0.87	0.72	0.86	0.74	-1.05479	0.0099109	0.0158391
	AN1924	Copper resistance protein CRF1 [Source:SWISS;Acc:P45815]	16.02	17.64	13.36	76.38	78.93	80.25	1.84124	1.53919e-75	7.0173e-74
	AN1926	Tryptophan 2-halogenase [Source:SWISS;Acc:Q0VZ69]	0.42	0.12	0.19	0.78	1.37	1.13	1.62576	0.0347704	0.0513393
	AN1930	-	97.78	91.82	83.21	64.07	66.47	58.66	-1.04829	5.8216e-26	3.68861e-25
	AN1935	Transgelin [Source:SWISS;Acc:Q08873]	66.11	59.05	66.74	29.38	26.04	31.52	-1.65127	7.15552e-37	7.15552e-36
	AN1936	-	63.05	50.08	56.36	26.58	25.42	34.43	-1.66453	2.3268e-20	1.14233e-19
	AN1939	-	286.07	318.1	321.08	163.44	159.23	166.54	-1.43775	1.1133e-33	9.73529e-33
	AN1943	Smr domain-containing protein C1235.03 [Source:SWISS;Acc:O74840]	40.52	32.04	37.68	21.39	20.54	21.88	-1.30518	1.21522e-21	6.35158e-21
	AN1962	None [Source:SWISS;Acc:Q5A220]	11.91	14.48	7.97	59.24	54.25	59.51	1.85117	4.43497e-37	4.49177e-36
	AN1969	"""Uncharacterized alpha-1,2-galactosyltransferase C8D2.17 [Source:SWISS;Acc:O13640]"""	5.13	5.49	3.07	40.45	48.11	45.08	2.76536	3.55188e-55	7.09668e-54
	AN1973	Vesicle transport v-SNARE protein vti1 [Source:SWISS;Acc:P78768]	181.35	157	165.3	52.44	49.71	47.41	-2.30635	4.15465e-90	3.10979e-88
	AN1978	-	0.36	0.33	0.68	3.39	3.7	2.09	2.05994	0.00152793	0.00268297
	AN1979	-	8.51	6.6	4.45	44.25	50.56	39.53	2.11845	1.54972e-19	7.26679e-19
	AN1981	Geranylgeranyl transferase type-2 subunit alpha [Source:SWISS;Acc:O94412]	4.42	5.6	4.88	17.08	15.59	16.61	1.18417	6.38585e-11	1.90966e-10
	AN1984	Bromodomain-containing factor 1 [Source:SWISS;Acc:P35817]	95.37	86.52	97.61	46.94	46.56	48.36	-1.47271	2.12134e-35	1.99972e-34
	AN1990	"""Homocitrate synthase, mitochondrial [Source:SWISS;Acc:O94225]"""	634.48	514.42	653.36	430.52	421.75	432.56	-1.00871	4.34155e-14	1.54692e-13
	AN1992	U4/U6.U5 tri-snRNP-associated protein snu66 [Source:SWISS;Acc:O94538]	32.19	23.1	29.35	8.79	7.95	9.11	-2.21628	1.10979e-44	1.51651e-43
	AN1996	Sad1-interacting factor 3 [Source:SWISS;Acc:Q09877]	91.79	90.74	86.49	54.29	49.48	50.26	-1.30652	1.97754e-40	2.29835e-39
	AN20003	Probable intron-encoded endonuclease aI4 [Source:SWISS;Acc:Q0H8Y0]	1.36	1.16	0.42	0	0.23	0	-4.16936	0.000472501	0.000871975
	AN20004	ATP synthase protein 8 [Source:SWISS;Acc:P0CY41]	2.21	1.35	1.92	0.31	0.19	0.18	-3.55891	1.12954e-07	2.78156e-07
	AN20005	Cytochrome b [Source:SWISS;Acc:P00161]	19.92	26.66	20.86	4.41	3.57	6.11	-2.80227	1.15961e-40	1.36033e-39
	AN20006	Intron-encoded DNA endonuclease I-AniI [Source:SWISS;Acc:P03880]	0.86	0.4	0.33	0.11	0	0	-4.38436	0.00658037	0.0107722
	AN20008	NADH-ubiquinone oxidoreductase chain 4 [Source:SWISS;Acc:P03913]	1.82	1.69	1.21	0.93	0.99	1.16	-1.11545	0.00325275	0.00551938
	AN20010	ATP synthase subunit a [Source:SWISS;Acc:P00852]	3.62	1.74	4.77	0.5	2.11	1.03	-2.10265	0.000163419	0.000313642
	AN20012	Cytochrome c oxidase subunit 3 [Source:SWISS;Acc:P00421]	8.43	6.87	8.62	4.77	4.92	3.7	-1.43486	2.8183e-07	6.77391e-07
	AN20014	Cytochrome c oxidase subunit 1 [Source:SWISS;Acc:P00402]	15.21	17.43	12.83	8.82	9.01	9.52	-1.23857	1.12651e-17	4.87863e-17
	AN20018	NADH-ubiquinone oxidoreductase chain 3 [Source:SWISS;Acc:P15956]	2.32	1.31	1.13	0	0	1.28	-2.69049	0.0254018	0.0382955
	AN20019	#N/A	6.9	8.05	6.77	3.55	4.74	7.16	-1.08667	0.000281071	0.000529814
	AN2004	-	6.31	5.13	5.37	0.77	1.33	0.9	-3.03568	5.41623e-17	2.25508e-16
	AN20049	-	1296.49	979.04	1146.17	503.33	459.72	509.67	-1.713	1.55635e-44	2.10948e-43
	AN20055	-	80.17	66.15	106.94	40.53	38.93	39.31	-1.67829	7.02528e-18	3.0663e-17
	AN2006	-	42.77	30.67	36.66	9.08	5.4	7.84	-2.83377	9.82695e-52	1.73835e-50
	AN2016	Probable sucrose utilization protein SUC1 [Source:SWISS;Acc:P33181]	2.13	2.31	1.39	16.25	15.7	15.02	2.52685	3.46074e-49	5.59859e-48
	AN2017	Alpha-glucosidase [Source:SWISS;Acc:Q12558]	7.57	8.11	5.42	33.31	33.96	32.82	1.77326	2.08001e-51	3.62195e-50
	AN2019	-	0.17	0.31	0.21	5.41	3.26	3.89	3.55223	5.57673e-07	1.30811e-06
	AN2021	Vegetative incompatibility protein HET-E-1 [Source:SWISS;Acc:Q00808]	0.37	0.56	0.24	1.38	1.67	2.05	1.66599	1.0153e-07	2.50947e-07
	AN2022	Heterokaryon incompatibility protein S [Source:SWISS;Acc:B2ACC7]	0	0.06	0	0.3	0.42	0.41	3.69545	0.00490283	0.00814028
	AN2025	-	1.1	0.94	0.86	0.47	0.43	0.25	-1.81891	5.43042e-05	0.000108934
	AN2026	-	7.08	8.77	6.24	45.25	47.62	44.62	2.05764	1.5218e-34	1.38508e-33
	AN2029	-	0.66	0.39	0.41	2.09	0.65	1.89	1.15232	0.0268965	0.0403729
	AN2032	Conidial yellow pigment biosynthesis polyketide synthase [Source:SWISS;Acc:Q03149]	0.23	0.18	0.17	0.07	0.06	0.11	-1.69966	0.00127373	0.00225477
	AN2035	None [Source:SWISS;Acc:Q9Y7D5]	0	0.01	0.01	0.15	0.13	0.31	4.3166	1.3759e-05	2.90532e-05
	AN2037	-	0.57	1.07	0.85	0.07	0.32	0.16	-2.72423	0.00047578	0.000877864
	AN2038	None [Source:SWISS;Acc:F5HN72]	0.38	0.61	0.39	1.56	1.76	1.28	1.21364	0.00755996	0.0122716
	AN2039	Estradiol 17-beta-dehydrogenase 2 [Source:SWISS;Acc:P37059]	0.17	0.4	0	3.44	2.92	3.06	3.57475	7.65209e-08	1.90306e-07
	AN2041	-	0.14	0.06	0	0.4	0.57	0.84	2.72523	0.0223972	0.0340525
	AN2046	-	18.49	16.4	15.87	12.73	9.94	10.99	-1.12667	5.2019e-13	1.74615e-12
	AN2048	t-SNARE affecting a late Golgi compartment protein 2 [Source:SWISS;Acc:Q9P6P1]	23.26	13.73	14.28	9.92	8.99	9.91	-1.35253	5.7048e-12	1.80502e-11
	AN2053	Nucleoside transporter FUN26 [Source:SWISS;Acc:P31381]	66.01	62.22	66.78	37.89	32.51	37.75	-1.37361	2.61643e-28	1.83132e-27
	AN2055	Mitochondrial distribution and morphology protein 34 [Source:SWISS;Acc:Q5BBM5]	334.61	353.55	331.23	189.86	179.11	185.08	-1.38207	2.00003e-46	2.91574e-45
	AN2056	UPF0674 endoplasmic reticulum membrane protein C2G5.01 [Source:SWISS;Acc:O94280]	131.69	119.75	125.68	63.2	68.27	65.88	-1.45503	3.82125e-39	4.166e-38
	AN2059	-	0.86	0.88	0.93	3.53	2.68	3.4	1.33833	7.05789e-07	1.64362e-06
	AN2062	78 kDa glucose-regulated protein homolog [Source:SWISS;Acc:P83616]	109.14	80.66	98.82	39.85	38.16	37.68	-1.82597	4.27887e-42	5.30495e-41
	AN2063	HBS1-like protein [Source:SWISS;Acc:Q9Y450]	71.02	68.08	74.78	47.42	43.82	44.37	-1.1733	8.46236e-22	4.46019e-21
	AN2068	Vigilin 1 [Source:SWISS;Acc:O59810]	40.04	40.69	32.61	20.58	19.47	19.36	-1.40708	5.0888e-55	1.01472e-53
	AN2070	-	69.4	52.49	57.36	28.56	28.12	30.55	-1.53465	4.46599e-36	4.33629e-35
	AN2072	Ubiquitin carboxylerminal hydrolase 5 [Source:SWISS;Acc:P39944]	28.32	26.66	27.49	11.09	10.42	11.03	-1.83457	3.10414e-55	6.22691e-54
	AN2074	Cationic amino acid transporter 1 [Source:SWISS;Acc:Q9URZ4]	0.06	0.08	0.12	0.62	0.56	0.61	2.23995	0.0065979	0.0107991
	AN2082	BSD domain-containing protein C22A12.14c [Source:SWISS;Acc:O13905]	52.91	48.09	39.56	33.54	30.19	34.42	-1.02264	5.01387e-22	2.68495e-21
	AN2083	-	8.98	7.49	7.66	1.55	1.24	1.17	-3.11277	5.4715e-45	7.56953e-44
	AN2085	Proteasome subunit beta type-2 [Source:SWISS;Acc:P25043]	164.52	187.31	159.47	119	114.68	111.08	-1.11554	3.40658e-27	2.27483e-26
	AN2088	-	14.4	9.52	12.2	4.36	3.84	3.35	-2.20206	2.33343e-19	1.08655e-18
	AN2094	Protein dopey [Source:SWISS;Acc:Q9Y7B3]	3.67	4.13	3.37	10.63	10.45	10.81	1.03824	6.93485e-19	3.16166e-18
	AN2095	SWR1 complex subunit vps71 [Source:SWISS;Acc:O59669]	18.82	17.71	14.73	9.12	7.93	10	-1.47344	1.54414e-17	6.63001e-17
	AN2096	Glycerol uptake protein 1 [Source:SWISS;Acc:P53154]	2.43	2.08	1.33	7.13	9.17	8.71	1.61608	2.21393e-13	7.5839e-13
	AN2098	Acylphosphatase [Source:SWISS;Acc:Q8G4T0]	9.46	5.77	4.51	81.26	78.34	70.22	2.82697	2.73649e-34	2.46383e-33
	AN2099	"""Alternative oxidase, mitochondrial [Source:SWISS;Acc:Q9P959]"""	162.46	155.22	152.38	49.99	46.82	47.25	-2.24006	5.81478e-105	6.94312e-103
	AN2102	L-azetidine-2-carboxylic acid acetyltransferase [Source:SWISS;Acc:Q09927]	0.24	0	0.2	0.85	1.71	1.33	2.49182	0.0149419	0.023351
	AN2106	-	53.51	50.71	49.92	19.22	18.65	16.85	-1.98815	2.39854e-74	1.04144e-72
	AN2107	GTP-binding protein 2 [Source:SWISS;Acc:Q9BX10]	7.39	8.64	6.48	28	26.29	29.04	1.40433	1.05292e-32	8.92712e-32
	AN2110	-	2.59	2.57	1.3	34.37	32.5	36.16	3.48913	4.01446e-73	1.66384e-71
	AN2111	Putative glutamine amidotransferase-like protein C13C5.04 [Source:SWISS;Acc:Q09686]	0	0.04	0	0.75	0.98	0.41	5.19894	0.000238085	0.000451673
	AN2112	6-phosphogluconolactonase [Source:SWISS;Acc:O34499]	0.04	0.3	0.27	3.22	3.25	2.62	3.34978	1.28313e-10	3.77414e-10
	AN2116	Uncharacterized protein YLL056C [Source:SWISS;Acc:Q12177]	0.6	0.14	0.09	33.56	31.66	36.96	6.47923	9.27963e-32	7.5609e-31
	AN2126	F-actin-capping protein subunit alpha [Source:SWISS;Acc:Q5BBF4]	6.23	5.68	4.41	23.19	20.35	22.38	1.50743	1.80246e-24	1.07483e-23
	AN2129	COP9 signalosome complex subunit 5 [Source:SWISS;Acc:Q5BBF1]	7.04	6.28	4.21	20.62	21.26	18.97	1.27581	1.05295e-12	3.47062e-12
	AN2133	Putative uracil phosphoribosyltransferase urg2 [Source:SWISS;Acc:Q9US43]	13.77	18.47	10.98	58.85	62.74	59.22	1.50537	2.47325e-21	1.27214e-20
	AN2134	-	0.19	0.09	0	0.89	0.46	0.82	2.48227	0.00926582	0.0148817
	AN2135	-	28.19	21.22	20.66	17.12	14.78	15.66	-1.05804	2.11699e-15	8.11984e-15
	AN2141	Protection of telomeres protein 1 [Source:SWISS;Acc:O13988]	4.52	3.88	3.65	1.67	1.69	1.82	-1.70841	9.80604e-17	4.03092e-16
	AN2145	Altered inheritance of mitochondria protein 6 [Source:SWISS;Acc:Q75E59]	1.89	1.85	2.04	9.33	8.94	8.77	1.70674	1.31559e-17	5.67786e-17
	AN2146	-	43.44	34.19	36.89	27.85	20.95	22.34	-1.23322	2.09337e-16	8.47315e-16
	AN2148	Cell division cycle protein cdt2 [Source:SWISS;Acc:Q10990]	34.82	30.52	28.79	16.77	15.68	17.17	-1.41709	6.56234e-40	7.43732e-39
	AN2155	Cytosolic Fe-S cluster assembly factor nbp35 [Source:SWISS;Acc:Q5BBC5]	108.5	103.37	100.83	53.7	53.73	54.9	-1.47933	6.93524e-47	1.029e-45
	AN2158	"""_R,R_-butanediol dehydrogenase [Source:SWISS;Acc:P39714]"""	0.08	0.15	0	6.19	4.33	4.61	5.6083	1.35491e-14	4.96881e-14
	AN2162	E3 ubiquitin-protein ligase RNF216 [Source:SWISS;Acc:P58283]	17.58	15.11	19.22	8.36	7.52	8.05	-1.62781	7.62652e-24	4.42418e-23
	AN2164	Importin-9 [Source:SWISS;Acc:Q91YE6]	4.96	4.98	2.95	22.09	24.84	22.4	1.96487	1.19782e-40	1.40352e-39
	AN2165	Demethylmenaquinone methyltransferase [Source:SWISS;Acc:Q72HI4]	8.89	9.67	7.38	26.58	24.79	24.17	1.01144	4.9558e-12	1.57399e-11
	AN2168	TNF receptor-associated factor 5 [Source:SWISS;Acc:P70191]	59.25	55.19	54.6	30.48	31.48	30.35	-1.38303	2.86916e-38	3.02286e-37
	AN2169	Probable syntaxin-8B [Source:SWISS;Acc:Q54IX6]	118.85	105.74	102.63	66.54	66.26	65.66	-1.24974	8.36501e-37	8.34007e-36
	AN2171	-	1391.99	1404.88	1493.85	552.71	566.15	526.98	-1.90654	1.36688e-61	3.58896e-60
	AN2175	Glucose oxidase [Source:SWISS;Acc:P13006]	0.85	0.74	0.24	0.16	0	0	-4.01466	0.000365265	0.000681855
	AN2181	Transcription initiation factor IIA subunit 2 [Source:SWISS;Acc:Q5BB99]	174.73	151.51	161.24	111.41	112.81	102.78	-1.22864	3.75407e-24	2.20582e-23
	AN2182	-	10.95	6.49	8.24	5.48	4.71	5.84	-1.18539	7.68124e-09	2.03011e-08
	AN2184	Nitric oxide synthase-interacting protein homolog [Source:SWISS;Acc:Q55DU4]	20.04	15.27	13.49	6.96	6.05	5.9	-1.87741	1.03777e-28	7.41715e-28
	AN2186	-	0.11	0.23	0	3.69	3.37	3.33	4.51676	8.42898e-21	4.23561e-20
	AN2188	-	3.51	3.11	2.54	15.91	13.01	14.63	1.71926	1.35409e-17	5.83398e-17
	AN2189	-	4.66	4.69	3.52	19.18	16.83	18.48	1.56161	2.3914e-20	1.17347e-19
	AN2193	-	43.76	62.78	34.47	344.05	347.9	351.59	2.29081	8.07631e-52	1.43119e-50
	AN2207	Probable catechol O-methyltransferase 2 [Source:SWISS;Acc:Q8NKC1]	0	0	0.24	0.9	0.27	1.32	2.58683	0.0319935	0.0475047
	AN2208	Uncharacterized oxidoreductase C115.03 [Source:SWISS;Acc:O42896]	20.86	21.63	16.59	69.77	69.96	66.17	1.26862	6.90836e-29	4.98137e-28
	AN2209	Transmembrane protein DDB_G0273707/DDB_G0273361 [Source:SWISS;Acc:Q556Z9]	162.63	137.02	196.6	29.32	34.6	31.46	-2.9175	4.23825e-65	1.28041e-63
	AN2213	26S protease regulatory subunit 4 homolog [Source:SWISS;Acc:P36612]	192.77	181.08	182.27	115.75	115.9	114.95	-1.2008	8.83877e-34	7.76295e-33
	AN2219	-	152.04	136.95	141.16	44.35	41.94	40.66	-2.26377	8.48987e-104	9.78775e-102
	AN2221	-	340.38	350.5	355.36	248.07	235.76	232.34	-1.21758	4.50097e-27	2.9917e-26
	AN2224	Vacuolar protein sorting-associated protein 17 [Source:SWISS;Acc:Q9URW7]	46.64	47.82	42.74	29.37	27.5	30.76	-1.14856	4.28013e-29	3.12216e-28
	AN2225	Uncharacterized protein YLL056C [Source:SWISS;Acc:Q12177]	26.37	42.29	19.56	96.14	97.95	92.1	1.17763	2.85538e-10	8.21385e-10
	AN2228	-	27.83	20.54	19.64	11.37	10.28	8.54	-1.712	2.21272e-22	1.20487e-21
	AN2234	-	3.95	2.41	2.15	8.56	9.03	11.55	1.28931	7.14359e-09	1.89301e-08
	AN2237	Carboxypeptidase S1 homolog A [Source:SWISS;Acc:C5FW30]	4.64	7.29	3.02	45.22	47.74	45.51	2.73189	2.71321e-44	3.65772e-43
	AN2238	Protein psi1 [Source:SWISS;Acc:Q09912]	130.27	145.18	126.72	70.64	71.22	71.53	-1.4327	3.30234e-45	4.61315e-44
	AN2240	Protein pbn1 [Source:SWISS;Acc:Q5BB40]	2.8	3.18	1.66	10.96	9.59	11.97	1.59825	2.39093e-14	8.64804e-14
	AN2241	Protein RDR1 [Source:SWISS;Acc:Q4I0C5]	0.33	0.46	0.44	2.3	1.81	3.73	2.15606	2.00313e-07	4.85416e-07
	AN2245	Pre-mRNA-splicing factor cwc2 [Source:SWISS;Acc:Q5BB35]	72.37	58.89	63.13	23.41	19.56	22.59	-2.10209	4.85608e-58	1.11969e-56
	AN2247	-	14	12.12	12.04	6.95	5.43	7.17	-1.46053	7.30387e-24	4.23946e-23
	AN2248	4-aminobutyrate aminotransferase [Source:SWISS;Acc:P14010]	11.09	11.78	7.34	102.85	100.25	92.23	2.7949	2.6353e-106	3.38873e-104
	AN2251	UPF0187 protein sll1024 [Source:SWISS;Acc:P72926]	1.79	3.83	2.04	23.93	24.04	21.22	2.67567	9.88061e-35	9.0422e-34
	AN2252	-	6.2	5.62	4.53	21.54	18.29	18.53	1.30136	8.35772e-14	2.93535e-13
	AN2253	UPF0235 protein Mmc1_3654 [Source:SWISS;Acc:A0LDU6]	2.08	2.53	1.02	6.16	6.93	6.26	1.13635	0.0127865	0.0201586
	AN2254	-	0.04	0.05	0.1	0.67	0.57	0.4	2.50685	0.0153104	0.0238861
	AN2256	Putative SWI/SNF-related matrix-associated actin-dependent regulator of chromatin subfamily A member 3-like 1 [Source:SWISS;Acc:Q9FF61]	1.49	1.8	1.18	10.04	8.76	9.21	2.16596	1.28789e-36	1.27016e-35
	AN2257	-	91.59	85.19	86.55	45.14	42.46	47.1	-1.49018	3.18265e-42	3.96546e-41
	AN2260	Probable NADH dehydrogenase [ubiquinone] 1 alpha subcomplex subunit 12 [Source:SWISS;Acc:Q9N2W7]	171.24	249.52	159.5	614.43	675.38	635.14	1.06784	4.3324e-14	1.54421e-13
	AN2265	Serine/threonine-protein kinase ksp1 [Source:SWISS;Acc:O14328]	272.53	281.31	264.15	174.58	167.41	177.09	-1.14382	2.14898e-34	1.94357e-33
	AN2267	-	219.46	189.98	252.11	20.45	17.57	18.02	-4.07634	1.32658e-154	5.54399e-152
	AN2270	None [Source:SWISS;Acc:Q5AF56]	15.07	10.67	8.73	36.95	36.99	33.43	1.16786	3.74673e-16	1.49304e-15
	AN2274	-	55.45	50.67	46.7	19.61	17.87	16.76	-1.99714	3.54629e-76	1.66992e-74
	AN2275	60S ribosomal protein L2 [Source:SWISS;Acc:Q75AP7]	831.73	887.96	748.39	2865.99	2932.09	2910.49	1.27557	1.45179e-51	2.54127e-50
	AN2276	Bifunctional transcriptional activator/DNA repair enzyme Ada [Source:SWISS;Acc:P06134]	2.9	3.6	2.7	11.21	12.54	13.37	1.46746	6.17702e-11	1.84942e-10
	AN2278	Chromatin structure-remodeling complex subunit snf21 [Source:SWISS;Acc:Q9UTN6]	91.77	77.87	83.97	41.73	39.72	44.99	-1.48733	7.58827e-41	9.02851e-40
	AN2280	Meiotically up-regulated gene 66 protein [Source:SWISS;Acc:O13978]	32.4	24.47	25.41	12.8	12.18	12.87	-1.66405	1.02977e-26	6.75513e-26
	AN2281	Peroxisomal biogenesis factor 3 [Source:SWISS;Acc:Q874C0]	45.6	39.8	34.54	27.37	26.51	29.58	-1.02424	2.15154e-21	1.11352e-20
	AN2282	Uncharacterized transporter C1002.16c [Source:SWISS;Acc:Q9US44]	4.54	4.16	2.81	35.31	34.69	35.98	2.71577	6.38208e-83	3.72164e-81
	AN2285	Putative DNA helicase ino80 [Source:SWISS;Acc:Q5BAZ5]	50.66	41.14	41.9	17.25	16.36	17.99	-1.85106	6.93124e-67	2.24259e-65
	AN2287	GABA-specific permease [Source:SWISS;Acc:P32837]	0.83	1.03	0.57	3.7	3.67	3.64	1.6837	1.11721e-07	2.75254e-07
	AN2289	General alpha-glucoside permease [Source:SWISS;Acc:O14091]	81.65	82.42	83.79	39.05	37.99	37.54	-1.62272	2.14453e-47	3.22968e-46
	AN2294	Elongator complex protein 3 [Source:SWISS;Acc:Q02908]	97.56	89.23	75.9	49.23	46.94	48.45	-1.35704	1.53913e-52	2.83777e-51
	AN2297	-	33.36	35.91	31.04	21.89	21.21	21	-1.14732	1.19749e-26	7.83487e-26
	AN2305	-	0.21	0.67	0.34	1.16	1.49	1.85	1.38022	0.00250897	0.00430171
	AN2307	DNA polymerase epsilon subunit C [Source:SWISS;Acc:Q6BX14]	55.87	41.13	51.02	16.77	8.88	16.9	-2.61177	1.40614e-24	8.45031e-24
	AN2308	Probable chloride channel protein UM03490-D [Source:SWISS;Acc:P0C197]	33.05	28.55	31.25	16.16	17.06	17.33	-1.37643	1.67391e-28	1.18653e-27
	AN2309	-	16.36	11.97	8.64	9.04	10.68	6.56	-1.12937	7.68763e-05	0.000152175
	AN2312	Plasma membrane proteolipid 3 [Source:SWISS;Acc:Q9C1W4]	188.08	167.07	191.36	117.59	143.77	116.46	-1.12441	9.17522e-16	3.58781e-15
	AN2313	"""Sensitive to high expression protein 9 homolog, mitochondrial [Source:SWISS;Acc:Q5BAW7]"""	43.14	40.61	37.9	20.23	21.8	20.32	-1.48428	3.17656e-38	3.33621e-37
	AN2314	"""1,4-alpha-glucan-branching enzyme [Source:SWISS;Acc:Q9Y8H3]"""	128.32	99.54	134.8	57.51	51.67	62.37	-1.59393	2.0267e-25	1.26417e-24
	AN2315	"""ATP synthase subunit beta, mitochondrial [Source:SWISS;Acc:P23704]"""	442.22	547.97	373.52	2135.82	2167.23	2227.28	1.76206	1.22236e-56	2.63661e-55
	AN2318	-	5.43	5.2	4.13	15.17	17.29	15.25	1.20329	2.17691e-17	9.31105e-17
	AN2319	-	2.7	2.18	2.15	1.53	0.72	1.25	-1.54108	6.49757e-05	0.00012959
	AN2320	Dimethyl-sulfide monooxygenase [Source:SWISS;Acc:E9JFX9]	0.52	0.7	0.57	8.21	6.64	8.47	3.17903	1.39578e-27	9.49772e-27
	AN2324	Nitrogen assimilation transcription factor nirA [Source:SWISS;Acc:P28348]	1.7	1.5	0.98	4.61	3.33	4.61	1.11728	1.13769e-06	2.61063e-06
	AN2326	Protein SERAC1 [Source:SWISS;Acc:Q2TBM9]	0.61	0.92	0.35	2.89	1.88	1.98	1.37671	9.31349e-05	0.000182628
	AN2328	Adenylyltransferase and sulfurtransferase uba4 [Source:SWISS;Acc:O59954]	19.09	12.92	19.7	6.2	5.31	6.08	-2.10501	7.37267e-22	3.89404e-21
	AN2330	-	3.28	4.09	4.71	2.25	1.48	1.87	-1.67424	6.44724e-07	1.50456e-06
	AN2331	Pectin lyase A [Source:SWISS;Acc:Q5BAU9]	27.94	20.58	20.26	10.9	10.22	10.81	-1.59112	2.28147e-34	2.06155e-33
	AN2333	Alkaline ceramidase YPC1 [Source:SWISS;Acc:P38298]	4.16	8.02	4.94	47.28	41.49	41.99	2.35558	3.76856e-29	2.75702e-28
	AN2337	-	4.26	3.37	2.46	21.31	19.16	18.1	1.98744	2.4697e-19	1.14894e-18
	AN2338	-	5.14	5.16	3.31	44.29	49.22	45.07	2.8286	4.58928e-71	1.69854e-69
	AN2343	Putative nitroreductase HBN1 [Source:SWISS;Acc:Q96VH4]	3.04	2.64	3.26	14.35	13.35	12.59	1.56797	1.46011e-09	4.03442e-09
	AN2346	Ankyrin-3 [Source:SWISS;Acc:G5E8K5]	0.14	0.17	0.07	0.45	0.76	0.47	1.69945	0.0248738	0.0375391
	AN2349	Leptomycin B resistance protein pmd1 [Source:SWISS;Acc:P36619]	33.73	14.36	11.7	9.44	8.01	8.17	-1.66907	6.98945e-05	0.00013904
	AN2360	Acid phosphatase [Source:SWISS;Acc:Q12546]	0.28	0.78	0.47	2	2.31	1.34	1.3732	0.00134132	0.00236815
	AN2361	Haloacetate dehalogenase H-2 [Source:SWISS;Acc:Q01399]	1.51	1.16	1.37	12.16	8.12	9.58	2.28798	9.49068e-12	2.97753e-11
	AN2362	-	8.05	7.9	7.42	4.4	3.06	2.51	-1.76828	2.4358e-13	8.31554e-13
	AN2363	Autoinducer 2 sensor kinase/phosphatase LuxQ [Source:SWISS;Acc:Q8D5Z6]	39.21	33.61	32.89	22.87	21.87	21.89	-1.14818	1.08731e-30	8.4344e-30
	AN2366	Trypsin-1 [Source:SWISS;Acc:P35035]	3.26	4.47	1.3	29.01	25.47	29.41	2.67818	1.77402e-24	1.05976e-23
	AN2368	Drug resistance protein YOR378W [Source:SWISS;Acc:Q08902]	0.03	0.25	0.04	0.73	0.53	0.68	2.13367	0.0101999	0.0162725
	AN2370	-	0.13	0	0	4.47	2.43	4.74	6.04022	4.65594e-10	1.32105e-09
	AN2374	-	1.16	2	1.09	13.75	12.42	11.63	2.64395	8.89155e-30	6.65539e-29
	AN2375	Nitrogen assimilation transcription factor nirA [Source:SWISS;Acc:P28348]	15.05	26.7	15.14	100.71	98.02	96.11	1.86784	2.93051e-26	1.88416e-25
	AN2376	-	0	0.03	0	0.47	0.29	0.11	4.1847	0.00897682	0.0144407
	AN2379	-	0.12	0.17	0.06	1.65	0.66	1.29	2.86175	4.60374e-06	1.00952e-05
	AN2387	Bifunctional solanapyrone synthase [Source:SWISS;Acc:D7UQ40]	0.63	0.92	0.57	2.7	2.13	2.51	1.28421	0.000246966	0.000467901
	AN2389	Putative 2-dehydropantoate 2-reductase [Source:SWISS;Acc:Q8YX96]	0.83	0.39	0.11	13.79	10.53	13.14	4.33547	6.70954e-30	5.03341e-29
	AN2405	Uncharacterized methyltransferase C1347.09 [Source:SWISS;Acc:O94628]	4.62	4.62	3.26	19.64	20.59	22.99	1.8088	1.27068e-22	6.96442e-22
	AN2406	-	29.82	34.72	24.35	124.05	127.46	119.99	1.51242	1.03686e-37	1.06773e-36
	AN2408	-	1.53	0.96	1.26	4.03	3.97	4.7	1.26207	1.0315e-07	2.54638e-07
	AN2411	-	3.56	3.3	2.93	1.49	1.97	1.34	-1.56101	1.83751e-06	4.15469e-06
	AN2412	Calcium/calmodulin-dependent protein kinase [Source:SWISS;Acc:Q00771]	6.65	5.46	5.22	51.1	46.27	54.13	2.61878	5.53174e-88	3.80023e-86
	AN2416	NEDD8-activating enzyme E1 catalytic subunit [Source:SWISS;Acc:Q8TBC4]	55.88	58.17	50.7	25.02	21.88	22.84	-1.76422	1.83809e-56	3.94775e-55
	AN2419	Protein transport protein sec9 [Source:SWISS;Acc:O74786]	108.76	94.52	96.77	45.65	38.64	39.25	-1.79846	1.0452e-56	2.26423e-55
	AN2421	Zinc finger protein C25B8.19c [Source:SWISS;Acc:Q9UTA1]	9.45	11.99	7.85	62.17	57.24	54.55	2.08078	7.75009e-58	1.77473e-56
	AN2424	Beta-hexosaminidase [Source:SWISS;Acc:P49008]	0.28	0.2	0.14	1.59	1.45	0.85	2.17426	3.37767e-06	7.48521e-06
	AN2426	Histone H4.2 [Source:SWISS;Acc:Q8NIQ8]	1774.88	1643.04	1679.8	1293.17	1318.63	1283.01	-1.00973	7.26932e-25	4.42691e-24
	AN2434	Protein FAM50 homolog [Source:SWISS;Acc:Q7PYQ5]	40.77	36.3	32.27	26.08	25.51	25.7	-1.02761	2.52831e-19	1.17511e-18
	AN2435	Probable ATP-citrate synthase subunit 2 [Source:SWISS;Acc:O13907]	27.11	25.01	15.81	227.93	247.63	247.03	2.92352	2.54041e-110	3.64004e-108
	AN2436	Probable ATP-citrate synthase subunit 1 [Source:SWISS;Acc:Q8X097]	22.22	20.05	10.63	161.93	166.05	167.79	2.76046	1.11094e-64	3.31629e-63
	AN2445	-	6.28	5.36	5.47	2.41	1.9	2.4	-1.91547	2.09057e-10	6.05674e-10
	AN2446	DNA polymerase delta subunit 4 [Source:SWISS;Acc:O59835]	75.96	75.02	76.85	37.74	39.28	34.24	-1.62491	3.32301e-34	2.97853e-33
	AN2455	Zinc finger protein ZPR1 [Source:SWISS;Acc:P53303]	167.27	121.24	164.94	88.11	85.25	88.12	-1.32187	6.06407e-19	2.77223e-18
	AN2460	-	37.24	29.09	29.28	9.57	8.02	9.61	-2.31077	5.52217e-67	1.79247e-65
	AN2463	Beta-galactosidase [Source:SWISS;Acc:P00723]	3.97	4.25	4.66	14.96	15.17	15.41	1.3235	4.91524e-20	2.37704e-19
	AN2465	Myo-inositol transporter 1 [Source:SWISS;Acc:Q10286]	0.24	0.14	0.19	0.78	0.59	0.74	1.37512	0.0343732	0.0507826
	AN2469	3-oxoacyl-[acyl-carrier-protein] reductase FabG [Source:SWISS;Acc:Q9X248]	5.68	6.63	3.95	18.72	16.35	15.06	1.08792	6.44858e-08	1.61134e-07
	AN2472	Probable protein phosphatase 2C 58 [Source:SWISS;Acc:Q67UP9]	419.97	460.82	492.01	339.2	305.77	335.01	-1.05913	1.79675e-16	7.29021e-16
	AN2475	Sugar transporter STL1 [Source:SWISS;Acc:P39932]	905.68	962.89	979.61	590.16	591.85	589.18	-1.19852	6.58732e-27	4.34677e-26
	AN2476	Probable rhamnogalacturonate lyase C [Source:SWISS;Acc:Q5B5P1]	4.33	4.03	4.23	14.15	14.44	13.26	1.22315	1.50637e-15	5.82233e-15
	AN2477	Uncharacterized protein C691.05c [Source:SWISS;Acc:O13621]	196.71	182.79	204.34	73.73	68.6	74.04	-1.93985	4.37967e-60	1.09003e-58
	AN2479	N-acetyltransferase ats1 [Source:SWISS;Acc:P79081]	24.39	30.19	17.37	155.65	161.77	133.89	2.04504	7.57973e-40	8.51341e-39
	AN2484	Profilin [Source:SWISS;Acc:P39825]	176.99	221.37	170.01	737.55	764.8	721.2	1.38918	2.29952e-36	2.25236e-35
	AN2488	-	278.93	427.95	245.97	1132.59	1161.16	1113.36	1.34305	8.16465e-19	3.71053e-18
	AN2490	Protein mlo2 [Source:SWISS;Acc:Q09329]	14.31	13.56	8.3	6.73	7.06	7.28	-1.2613	1.23764e-13	4.30128e-13
	AN2493	None [Source:SWISS;Acc:Q02QC9]	3.95	3.8	2.53	11.93	12.57	11.84	1.34297	6.87929e-17	2.85003e-16
	AN2494	Adenosine deaminase CECR1 [Source:SWISS;Acc:P58780]	4.59	5.15	3.25	16.16	17.54	18.54	1.51859	1.43781e-21	7.49936e-21
	AN2502	-	2.4	2.62	2.34	19.12	17.64	16.35	2.33177	3.28658e-40	3.77599e-39
	AN2506	Uncharacterized protein YLL056C [Source:SWISS;Acc:Q12177]	0.1	0.06	0.06	0.51	0.41	1.1	2.61885	0.0181917	0.0280583
	AN2508	"""Cysteine desulfurase, mitochondrial [Source:SWISS;Acc:P87185]"""	674.05	667.85	603.49	304.63	294.24	301.49	-1.62462	1.77994e-87	1.20627e-85
	AN2509	"""Indoleamine 2,3-dioxygenase [Source:SWISS;Acc:P47125]"""	86.67	83.03	85.55	51.29	57.05	53.24	-1.1618	5.59544e-25	3.41792e-24
	AN2513	EKC/KEOPS complex subunit bud32 [Source:SWISS;Acc:Q5BAB7]	23.92	21.15	18.89	11.5	10.66	13.61	-1.38056	1.03979e-18	4.70627e-18
	AN2516	None [Source:SWISS;Acc:Q59LF3]	69.52	77.43	68.65	53.23	48.3	49.51	-1.02762	1.06829e-21	5.59527e-21
	AN2520	Pheromone alpha factor receptor [Source:SWISS;Acc:P0CI39]	13.42	8.54	9.1	5.91	5.25	5.49	-1.3893	3.3227e-15	1.25903e-14
	AN2521	Tumor susceptibility gene 101 protein [Source:SWISS;Acc:Q6IRE4]	9.02	8.55	6.41	21.71	22.54	24.03	1.00984	1.62305e-13	5.59808e-13
	AN2522	-	15.83	19.22	14.46	50.64	51.77	50.12	1.13086	4.35168e-23	2.43161e-22
	AN2527	Rhamnogalacturonan acetylesterase [Source:SWISS;Acc:Q00017]	3.04	2.6	1.77	18.83	18.93	19.65	2.48596	2.97857e-65	9.05305e-64
	AN2528	Rhamnogalacturonan acetylesterase [Source:SWISS;Acc:Q00017]	0.14	0.26	0.27	1.84	2.07	1.73	2.46584	0.00103383	0.00184771
	AN2529	"""Delta_3,5_-Delta_2,4_-dienoyl-CoA isomerase, mitochondrial [Source:SWISS;Acc:O35459]"""	3.67	5.19	1.95	12.8	12.7	12.81	1.29788	1.18866e-06	2.72198e-06
	AN2531	Vacuolar basic amino acid transporter 1 [Source:SWISS;Acc:Q04301]	230.53	247.91	252.63	119.82	115.46	119.37	-1.56013	2.22644e-41	2.70354e-40
	AN2532	Copper amine oxidase 1 [Source:SWISS;Acc:Q12556]	2.31	3.74	2.39	10.77	12.89	14.5	1.67933	4.08667e-16	1.62398e-15
	AN2534	"""Probable arabinan endo-1,5-alpha-L-arabinosidase A [Source:SWISS;Acc:Q5BA96]"""	1.25	0.85	0.54	2.75	4.2	3.34	1.43304	0.00131078	0.00231668
	AN2535	-	2879.24	2848.39	3510.73	406.01	448.58	368.34	-3.56778	2.5482e-125	5.43796e-123
	AN2538	-	0.26	0.47	0.16	0.98	1.03	0.9	1.21614	0.021943	0.0334177
	AN2540	-	0.23	0.08	0.04	1.02	0.84	0.82	2.47864	0.00130167	0.00230138
	AN2547	None [Source:SWISS;Acc:Q9Y7D5]	0.23	0.33	0.28	2.6	2.23	2.33	2.60581	4.07352e-33	3.49208e-32
	AN2548	BAHD acyltransferase DCR [Source:SWISS;Acc:Q9FF86]	0	0	0	0.1	0.18	0.18	3.48977	0.031568	0.0469076
	AN2549	4-coumarate--CoA ligase-like 7 [Source:SWISS;Acc:Q9M0X9]	0.43	0.57	0.2	1.22	1.01	1.71	1.24821	0.00641577	0.010525
	AN2554	LanC-like protein 1 [Source:SWISS;Acc:Q9QX69]	11.25	8.25	11.4	30.45	28.16	32.52	1.0316	6.33882e-10	1.7844e-09
	AN2555	Serineype carboxypeptidase F [Source:SWISS;Acc:P52718]	0.35	0.33	0.16	11.32	11.04	10.09	4.79928	1.1007e-50	1.88076e-49
	AN2556	-	1.28	0.87	0.99	7.48	7.02	5.37	2.12592	3.24202e-12	1.0389e-11
	AN2558	Putative sterigmatocystin biosynthesis monooxygenase stcW [Source:SWISS;Acc:Q00730]	7.48	9.95	6.07	44.29	41.18	44.64	1.97074	2.14973e-42	2.71218e-41
	AN2559	None [Source:SWISS;Acc:K4BW79]	0.4	0.67	0.45	9.5	9.78	9.61	3.7183	1.54274e-29	1.14281e-28
	AN2560	Low-affinity methionine permease [Source:SWISS;Acc:P38734]	0	0.04	0.04	1.01	0.97	0.53	4.48115	9.61582e-05	0.000188372
	AN2561	Uncharacterized protein in dcmA 3'region [Source:SWISS;Acc:P43388]	0.44	0.52	0.22	13.65	12.97	12.73	4.55772	6.86517e-37	6.87202e-36
	AN2562	UNC93-like protein C922.05c [Source:SWISS;Acc:Q9URX1]	0	0	0.04	0.34	0.35	0.47	4.04747	0.00476234	0.00791881
	AN2567	UPF0136 membrane protein YJR085C [Source:SWISS;Acc:P47131]	20.97	19.58	14.9	100.97	108.43	100.41	1.8034	1.68541e-32	1.41937e-31
	AN2570	-	3.02	2.63	2.08	16.03	19.1	15.82	2.20615	1.83671e-28	1.29825e-27
	AN2577	Probable enoyl-CoA hydratase 2 [Source:SWISS;Acc:Q54XZ0]	2.81	2.12	1.03	16.55	14.07	15.87	2.44533	3.81523e-20	1.85311e-19
	AN2581	None [Source:SWISS;Acc:Q5A599]	113.36	137.69	117.19	75.33	70.8	74.87	-1.22272	1.52914e-28	1.08467e-27
	AN2583	"""Glyceraldehyde 3-phosphate dehydrogenase GAPCP2, chloroplastic [Source:SWISS;Acc:Q5E924]"""	0.07	0.26	0.23	4.54	3.38	4.42	3.9028	5.45217e-15	2.04202e-14
	AN2585	Sugar transporter STL1 [Source:SWISS;Acc:P39932]	5.78	4.69	5.01	2.61	2.89	2.69	-1.42051	1.208e-12	3.96993e-12
	AN2586	Phospholipase D1 [Source:SWISS;Acc:P36126]	0	0	0.03	0.23	0.08	0.08	3.25397	0.042659	0.062046
	AN2588	-	0	0	0	0.37	0.15	0.43	4.23865	0.00365098	0.00615554
	AN2591	Monocarboxylate transporter 12 [Source:SWISS;Acc:Q6ZSM3]	0.14	0.22	0	2.78	2.57	1.95	3.89236	1.59994e-09	4.41226e-09
	AN2592	-	0.94	1.92	0.66	27.09	30.45	27.86	4.09244	9.0621e-62	2.40457e-60
	AN2593	6-hydroxynicotinate 3-monooxygenase [Source:SWISS;Acc:P86491]	0	0	0	0.2	0.16	0.55	4.06206	0.00729245	0.0118662
	AN2594	Thioredoxin-like protein AAED1 [Source:SWISS;Acc:Q8AV19]	14.63	20.48	13.09	158.62	150.15	141.58	2.65507	1.64932e-76	7.87747e-75
	AN2596	None [Source:SWISS;Acc:Q9Y7C8]	0.86	0.77	0.56	4.31	5.01	4.93	2.21458	5.00689e-16	1.97791e-15
	AN2597	-	5.45	3.81	4.16	47.28	46.69	45.53	2.86444	7.18277e-87	4.73968e-85
	AN2598	Probable urea active transporter 1 [Source:SWISS;Acc:O94469]	0.07	0.2	0.17	2.74	3.04	2.12	3.64181	1.13776e-14	4.18624e-14
	AN2601	Maltose permease MAL31 [Source:SWISS;Acc:P38156]	0.03	0	0	0.43	0.35	0.45	4.9716	0.00153658	0.00269675
	AN2604	-	0.33	0.42	0.19	1.06	1.03	0.83	1.15821	0.0142253	0.0222971
	AN2606	Spore wall maturation protein DIT1 [Source:SWISS;Acc:P21623]	0.31	0.77	0.51	6.42	6.57	7.58	3.18678	4.89906e-30	3.69734e-29
	AN2609	Demethylsterigmatocystin 6-O-methyltransferase [Source:SWISS;Acc:Q9UQY0]	0.47	0.74	0.18	1.67	2.29	2.31	1.69352	0.000549945	0.00100766
	AN2610	Isotrichodermin C-15 hydroxylase [Source:SWISS;Acc:O13317]	6.98	9.86	3.92	56.88	49.04	56.42	2.47637	3.47936e-35	3.24331e-34
	AN2611	Fusicoccadiene synthase [Source:SWISS;Acc:A2PZA5]	17.02	26.56	9.84	191.01	179.02	197.62	2.93599	5.00097e-17	2.08999e-16
	AN2615	-	5.29	6.22	5.07	20.42	19.57	19.79	1.34609	1.90276e-22	1.03721e-21
	AN2617	-	0.72	0.5	0.39	2.52	1.78	2.55	1.55322	0.00244877	0.0042028
	AN2623	Acyl-coenzyme A:6-aminopenicillanic-acid-acyltransferase 40 kDa form [Source:SWISS;Acc:P21133]	1.43	0.81	0.93	4.73	4.09	4.97	1.60596	1.91849e-07	4.65354e-07
	AN2626	"""Initiation-specific alpha-1,6-mannosyltransferase [Source:SWISS;Acc:Q9UTR6]"""	8.79	9.89	8.03	23.65	26.51	27.58	1.01695	3.9527e-12	1.2618e-11
	AN2636	"""ATP-dependent RNA helicase mss116, mitochondrial [Source:SWISS;Acc:Q2UST1]"""	0.08	0.13	0.17	3.52	2.25	2.62	3.89862	8.53811e-14	2.99745e-13
	AN2637	Tyrosyl-DNA phosphodiesterase 2 [Source:SWISS;Acc:O95551]	2.59	6.06	2.22	27.68	25.69	30.68	2.44021	8.20686e-21	4.12812e-20
	AN2640	-	134.06	142.11	136.05	92.18	90.19	93.77	-1.11447	1.38795e-25	8.71709e-25
	AN2643	Putative HCoxin efflux carrier TOXA [Source:SWISS;Acc:Q00357]	0.1	0.04	0	0.68	1.01	0.98	3.88907	8.1835e-05	0.000161608
	AN2644	-	0.09	0.11	0.11	3.26	3.44	3.18	4.45112	1.39345e-19	6.56163e-19
	AN2648	6-hydroxy-D-nicotine oxidase [Source:SWISS;Acc:P08159]	10.04	15.86	9.37	223.57	225.21	235.98	3.77956	3.65877e-135	1.07934e-132
	AN2649	-	7.65	10.4	5.77	91.03	78.7	91.01	2.93694	3.68256e-81	2.0074e-79
	AN2650	Uncharacterized transcriptional regulatory protein C530.11c [Source:SWISS;Acc:O59746]	6.53	5.71	4.92	18.98	18.57	19.75	1.24171	7.15718e-20	3.43312e-19
	AN2651	Sphingoid long-chain base transporter RSB1 [Source:SWISS;Acc:C8ZI10]	0	0	0	0.51	0.25	0.12	3.38787	0.0431604	0.062739
	AN2652	-	0.72	0.73	0.26	5.08	4.31	5.06	2.60809	3.68627e-16	1.4707e-15
	AN2653	FAD-dependent urate hydroxylase [Source:SWISS;Acc:A6T923]	0.74	0.55	0.83	4.12	5.39	5.12	2.23751	2.34777e-11	7.2123e-11
	AN2659	-	0.2	0.26	0.27	1.31	1.19	1.42	1.92309	4.16567e-07	9.86114e-07
	AN2661	Probable RNA-directed DNA polymerase from transposon BS [Source:SWISS;Acc:Q95SX7]	14.53	11.31	10.34	8.66	8.46	7.89	-1.00444	4.28957e-16	1.70124e-15
	AN2662	Acetamidase [Source:SWISS;Acc:P08158]	5.21	8.53	5.47	48.12	46.41	43.64	2.33651	1.9297e-44	2.60848e-43
	AN2663	Pantothenate transporter liz1 [Source:SWISS;Acc:O43000]	2.43	2.2	2.24	6.03	6.13	8.88	1.09655	3.20444e-06	7.1123e-06
	AN2665	Sugar transporter STL1 [Source:SWISS;Acc:P39932]	0.09	0.29	0.19	1.41	1	1.09	2.10801	0.000337729	0.000631982
	AN2667	Uncharacterized transcriptional regulatory protein C3C7.04 [Source:SWISS;Acc:O14130]	0.83	0.47	0.61	2.62	3.04	1.91	1.49231	6.55727e-06	1.41959e-05
	AN2668	None [Source:SWISS;Acc:Q84MB6]	2.05	2.36	1.98	9.56	9.07	11.87	1.71612	4.68247e-13	1.57601e-12
	AN2669	Sphingoid long-chain base transporter RSB1 [Source:SWISS;Acc:C8ZI10]	0	0	0.05	0.72	1.65	1.61	5.50012	2.05378e-05	4.26665e-05
	AN2674	Putative acyl-coenzyme A synthetase [Source:SWISS;Acc:C8VTR6]	2.37	3.72	1.57	7.7	7.65	8.91	1.17952	1.14125e-06	2.61819e-06
	AN2675	Uncharacterized transporter C1529.01 [Source:SWISS;Acc:Q9USN4]	0.98	1.41	0.93	4.74	4.79	4.86	1.62845	1.5967e-13	5.51286e-13
	AN2681	Uncharacterized transcriptional regulatory protein C11D3.07c [Source:SWISS;Acc:Q10086]	1.13	1.26	0.53	4.6	4.43	4.54	1.74493	3.30111e-10	9.45734e-10
	AN2682	Putative 12-oxophytodienoate reductase 4 [Source:SWISS;Acc:Q69TH8]	0.11	0.3	0.1	1.38	1	1.13	2.25244	0.000136418	0.000263585
	AN2690	-	0.04	0	0.05	1.17	0.91	0.56	4.23447	0.000517397	0.000951153
	AN2692	-	153.96	142.05	162.31	88.48	91.56	91	-1.27491	4.34618e-25	2.67437e-24
	AN2696	Bifunctional solanapyrone synthase [Source:SWISS;Acc:D7UQ40]	0.46	0.61	0.17	0	0.09	0.18	-2.67953	0.0217565	0.0331637
	AN2697	Tannase [Source:SWISS;Acc:P78581]	0	0	0.03	0.13	0.27	0.21	3.49134	0.0237461	0.0359562
	AN2700	UNC93-like protein C922.05c [Source:SWISS;Acc:Q9URX1]	0.2	0.35	0.16	1.02	1.12	1.06	1.70911	0.000136308	0.000263475
	AN2701	-	0.81	0.71	0.66	2.57	2.14	2.47	1.2471	1.09214e-10	3.22941e-10
	AN2702	-	3.28	6.34	1.74	9.59	10.91	12.23	1.0053	0.00230697	0.00396991
	AN2703	-	90.99	104.87	89.15	67.12	70.79	63.11	-1.02636	3.85123e-20	1.86969e-19
	AN2713	Transposon Ty3-I Gag-Pol polyprotein [Source:SWISS;Acc:Q7LHG5]	1.5	1.6	1.78	4.5	5.84	5.1	1.08739	0.000612608	0.00111839
	AN2716	"""Enoyl-CoA delta isomerase 2, mitochondrial [Source:SWISS;Acc:O75521]"""	0.06	0.07	0	2.2	1.81	1.41	4.89171	4.84224e-05	9.77019e-05
	AN2717	Probable RNA-dependent RNA polymerase 2 [Source:SWISS;Acc:Q7XM31]	0	0.02	0	1.01	0.85	0.78	7.02182	2.34199e-08	6.00772e-08
	AN2718	Zinc finger protein 317 [Source:SWISS;Acc:Q96PQ6]	0.05	0	0.13	7.37	7.15	6.02	6.12844	1.43776e-12	4.70036e-12
	AN2720	-	11.23	16.05	8.39	150.08	147.55	141.44	3.08051	1.43748e-85	9.06785e-84
	AN2723	Histidinol dehydrogenase 1 [Source:SWISS;Acc:Q5WIU9]	0.08	0.09	0	0.5	0.68	0.51	2.89497	0.00822585	0.013309
	AN2725	Transcriptional activator of proteases prtT [Source:SWISS;Acc:Q5B8L0]	4.26	3.93	3.26	13.41	15.12	12.83	1.36249	1.30627e-19	6.16851e-19
	AN2728	4-hydroxyetrahydrodipicolinate synthase [Source:SWISS;Acc:A4SX51]	0.11	0.28	0.21	14.6	20.41	17.74	5.87079	5.34317e-29	3.88629e-28
	AN2729	Uncharacterized transporter C1002.16c [Source:SWISS;Acc:Q9US44]	0.28	0.3	0.04	4.25	4.35	3.83	3.85084	1.95399e-15	7.50613e-15
	AN2730	Sulfate permease 2 [Source:SWISS;Acc:P23622]	8.41	19.86	8.88	181.26	179.07	179.41	3.38049	4.72417e-17	1.97926e-16
	AN2733	Uroporphyrinogen decarboxylase [Source:SWISS;Acc:P32347]	19.75	20.79	15.65	73.29	67.26	71.32	1.38533	2.63649e-34	2.37592e-33
	AN2734	60S acidic ribosomal protein P0 [Source:SWISS;Acc:Q9C3Z6]	379.34	382.81	316.03	1582.46	1559.36	1571.59	1.60368	1.66729e-95	1.50657e-93
	AN2735	tRNA _guanine-N_7_-_-methyltransferase non-catalytic subunit trm82 [Source:SWISS;Acc:Q2UKH7]	11.64	12.29	8.51	29.76	30.21	33.46	1.02779	4.88222e-15	1.83678e-14
	AN2737	mRNA export factor MEX67 [Source:SWISS;Acc:Q99257]	60.18	54.32	55.65	31.34	30.34	30.52	-1.38582	1.01705e-38	1.09102e-37
	AN2740	"""3',5'-cyclic-nucleotide phosphodiesterase regA [Source:SWISS;Acc:Q23917]"""	146.85	154.99	143.44	83.9	82.34	79.79	-1.35082	3.3045e-44	4.43697e-43
	AN2742	Guanine nucleotide-binding protein subunit gamma [Source:SWISS;Acc:Q7RWT0]	60.22	66.85	45.54	225.84	231.13	236.02	1.40791	7.97663e-35	7.3467e-34
	AN2745	Nerminal acetyltransferase B complex catalytic subunit naa20 [Source:SWISS;Acc:O74457]	9.8	8.93	9.78	34.69	46.22	40.49	1.48576	1.7534e-15	6.7537e-15
	AN2747	"""DNA-directed RNA polymerases I, II, and III subunit RPABC2 [Source:SWISS;Acc:P20435]"""	99.3	79.1	86.71	55.33	48.22	56.21	-1.34369	6.92581e-23	3.83577e-22
	AN2750	-	0.08	0.22	0.03	0.6	0.99	0.91	2.44054	0.000681841	0.00124095
	AN2753	-	1.06	0.71	0.29	0	0	0.26	-3.65642	0.0234947	0.0356292
	AN2764	Flap endonuclease 1 [Source:SWISS;Acc:Q5B9L6]	129.87	102.38	116.31	25.31	22.34	22	-2.85883	3.29699e-102	3.55579e-100
	AN2768	-	62.89	46.4	65.5	13.46	12.38	12.99	-2.71883	4.15681e-54	7.95665e-53
	AN2775	Eukaryotic translation initiation factor 2A [Source:SWISS;Acc:O74965]	233.62	220.59	217.88	113.1	110.49	113.66	-1.49497	6.73308e-57	1.47452e-55
	AN2777	Uncharacterized protein YisK [Source:SWISS;Acc:O06724]	2.49	2.46	2.07	7.81	7.51	8.09	1.22948	3.01628e-10	8.66113e-10
	AN2779	Uncharacterized protein YJL213W [Source:SWISS;Acc:P40896]	0	0	0	0.42	0.39	0.49	5.10087	8.51468e-05	0.000167784
	AN2780	Uncharacterized transcriptional regulatory protein C139.03 [Source:SWISS;Acc:Q9UTN0]	0.45	0.69	0.87	4.12	4.43	3.61	2.06131	5.38972e-11	1.62241e-10
	AN2781	Probable amino-acid permease PB1C11.02 [Source:SWISS;Acc:Q9C0V0]	0.96	0.73	0.36	6.75	5.97	8.65	2.90762	2.88562e-21	1.47517e-20
	AN2784	Uncharacterized protein YjlB [Source:SWISS;Acc:O34612]	0.82	1.14	0.73	18.51	21.06	21.29	3.82818	2.68117e-20	1.31309e-19
	AN2785	Transcriptional activator protein acu-15 [Source:SWISS;Acc:P87000]	0.78	0.85	0.26	3.86	4.15	4.04	2.21002	6.21487e-12	1.96208e-11
	AN2786	L-pipecolate oxidase [Source:SWISS;Acc:O43029]	1.21	1.64	1.06	5.14	4.49	5.44	1.42163	1.7248e-06	3.90689e-06
	AN2793	3-isopropylmalate dehydrogenase B [Source:SWISS;Acc:P87257]	0.32	0.14	0	0.46	1.65	0.76	2.21558	0.0136195	0.0213945
	AN2794	Inositol transporter 1 [Source:SWISS;Acc:Q8VZR6]	2.33	2.9	1.17	13.49	13.67	13.37	2.19102	7.81802e-25	4.74953e-24
	AN2800	Haloalkane dehalogenase [Source:SWISS;Acc:Q9A919]	114.07	145.13	118	87.27	77.86	87.27	-1.09953	1.02744e-19	4.88398e-19
	AN2808	-	0.29	0.31	0.2	0.68	1.13	0.92	1.28533	0.0315195	0.0468634
	AN2809	-	0.78	0.87	0.41	9	9.61	12.24	3.3682	1.30079e-20	6.47489e-20
	AN2810	Disintegrin and metalloproteinase domain-containing protein B [Source:SWISS;Acc:Q4WQ08]	3.02	3.82	2.65	10.8	10.61	12.43	1.34515	6.344e-16	2.49433e-15
	AN2821	N amino acid transport system protein [Source:SWISS;Acc:P38680]	1.07	0.51	0.53	2.68	3.34	3.32	1.6577	6.66262e-06	1.44146e-05
	AN2823	Large-conductance mechanosensitive channel [Source:SWISS;Acc:Q0AWD5]	90.7	79.56	105.25	59.07	53.59	54.09	-1.35454	1.54591e-16	6.30559e-16
	AN2826	-	0.3	0.15	0.19	2.03	0.84	2.27	2.49636	1.22422e-05	2.59339e-05
	AN2828	Probable beta-glucosidase L [Source:SWISS;Acc:Q5B9F2]	0.45	0.56	0.58	3.95	3.74	4.34	2.40802	3.67916e-18	1.62707e-17
	AN2829	Acetamidase [Source:SWISS;Acc:Q12559]	3.25	3.04	1.92	8.67	9.62	9.27	1.25533	5.50422e-10	1.55557e-09
	AN2830	Alkylglycerol monooxygenase [Source:SWISS;Acc:Q5M8F9]	1.57	1.4	2.01	0.3	0.63	0.35	-2.52202	7.02039e-06	1.51657e-05
	AN2853	Uncharacterized protein C530.07c [Source:SWISS;Acc:O59743]	5.21	4.25	4.45	14.43	13.9	14.32	1.07486	1.03814e-08	2.71656e-08
	AN2854	None [Source:SWISS;Acc:Q5A7S7]	167.9	174.15	164.48	109.43	99.65	113.21	-1.1505	6.02773e-30	4.5287e-29
	AN2855	pH-response transcription factor pacC/RIM101 [Source:SWISS;Acc:Q00202]	267.26	250.01	242.17	139.58	134.75	133.55	-1.39162	2.00979e-54	3.89906e-53
	AN2858	Uncharacterized oxidoreductase YisS [Source:SWISS;Acc:P40332]	3.66	4.27	1.79	11.01	10.3	9.49	1.17584	6.33759e-07	1.47931e-06
	AN2859	None [Source:SWISS;Acc:A8DRH7]	0.68	0.59	0.61	6.69	6.1	4.8	2.67408	1.65709e-12	5.39279e-12
	AN2862	Microtubule integrity protein mal3 [Source:SWISS;Acc:Q10113]	1.31	1.62	0.42	5.09	4.71	5.33	1.68733	3.7932e-06	8.36722e-06
	AN2864	Probable metabolite transport protein GIT1 [Source:SWISS;Acc:P25346]	1.06	1.53	0.79	3.03	3.08	4.48	1.14562	0.000540362	0.000991372
	AN2870	Uncharacterized N-acetyltransferase STK_02580 [Source:SWISS;Acc:Q976C3]	0.81	0.82	0.66	4.34	4.8	5.1	2.12008	1.99168e-12	6.4503e-12
	AN2877	Protein KES1 [Source:SWISS;Acc:P35844]	393.08	432.6	390.39	232.23	241.1	248.12	-1.27359	1.0592e-36	1.04874e-35
	AN2878	-	1.65	1.63	1.96	6.37	5.94	7.65	1.40967	1.28803e-10	3.78632e-10
	AN2879	Acetamidase [Source:SWISS;Acc:Q12559]	2.88	2.62	2.46	8.61	10.07	9.92	1.33938	4.21115e-13	1.42215e-12
	AN2882	Homoserine dehydrogenase [Source:SWISS;Acc:Q5B998]	6.29	8.03	4.5	68.94	57.27	70.46	2.86715	5.62402e-71	2.07386e-69
	AN2883	Uncharacterized protein C140.04 [Source:SWISS;Acc:Q9P7B7]	15.83	9.94	12.27	4.72	3.55	2.74	-2.32803	2.42717e-21	1.24972e-20
	AN2884	-	1.28	1.2	1	5.02	5.17	4.9	1.62691	1.1746e-14	4.31706e-14
	AN2887	Autophagy-related protein 11 [Source:SWISS;Acc:Q5B993]	12.94	13.5	14.27	8.26	8.12	8.48	-1.20235	1.51737e-19	7.11844e-19
	AN2890	AB hydrolase superfamily protein C4A8.06c [Source:SWISS;Acc:O14158]	1.33	1	0.71	8.29	9.43	6.88	2.52611	5.78272e-22	3.07859e-21
	AN2891	-	1.44	2.07	0.93	10.78	10.54	9.02	2.23066	3.26032e-13	1.10738e-12
	AN2894	-	3102.6	2891.14	3172.5	879.22	787	855.51	-2.47835	6.31407e-106	7.91627e-104
	AN2895	Protein SERAC1 [Source:SWISS;Acc:Q5SNQ7]	0.19	0.15	0.07	0.51	0.32	0.67	1.39645	0.00457662	0.00762011
	AN2901	Arginase [Source:SWISS;Acc:Q12611]	157.54	117.93	152.01	69.25	64.19	74.41	-1.58329	1.20778e-27	8.25208e-27
	AN2902	RNA polymerase II subunit A Cerminal domain phosphatase [Source:SWISS;Acc:Q9P376]	98.55	96.76	91.65	30.68	25.82	30.4	-2.21401	1.19144e-100	1.24481e-98
	AN2904	26S protease regulatory subunit 6B homolog [Source:SWISS;Acc:P78578]	206.15	196.23	209.79	94.61	90.72	98.42	-1.6362	3.0735e-47	4.60108e-46
	AN2910	Probable 5-hydroxyisourate hydrolase [Source:SWISS;Acc:O74492]	7.26	7.47	5.15	21.2	25.46	18.99	1.17766	1.24653e-09	3.46047e-09
	AN2911	Transcription factor atf1 [Source:SWISS;Acc:P52890]	628.18	534.5	664.89	194.81	175.29	190.45	-2.23029	8.48308e-63	2.34395e-61
	AN2913	-	7.97	8.91	8.84	56.31	53.41	59.31	2.18479	1.02086e-58	2.42635e-57
	AN2914	Probable argininosuccinate lyase [Source:SWISS;Acc:P50514]	25.16	30.5	20.36	133.19	116.32	124.7	1.78863	5.67803e-50	9.38231e-49
	AN2916	"""Probable succinate dehydrogenase [ubiquinone] flavoprotein subunit, mitochondrial [Source:SWISS;Acc:Q9UTJ7]"""	134.45	143.89	102.25	413.87	409.95	423.88	1.22502	2.05145e-37	2.10174e-36
	AN2917	26S protease regulatory subunit 7 homolog [Source:SWISS;Acc:P33299]	132.37	138.73	112.85	79.58	69.51	76.76	-1.27497	2.99078e-42	3.73568e-41
	AN2920	-	0.62	0.2	0.28	2.36	3.41	2.77	2.42457	2.26827e-05	4.69669e-05
	AN2928	-	0.3	0.28	0.25	5.75	5.86	5.81	3.8909	6.64637e-43	8.5138e-42
	AN2931	-	4.38	3.85	2.76	0.98	0.63	1.63	-2.27032	5.4774e-11	1.64831e-10
	AN2934	Copper transport protein CTR2 [Source:SWISS;Acc:P38865]	2.74	1.6	1.52	8.03	8.38	11.17	1.59921	4.55025e-05	9.20513e-05
	AN2937	-	3.48	4.05	2.92	13.79	14.18	11.2	1.41256	3.16371e-17	1.3406e-16
	AN2938	"""Peroxisomal coenzyme A diphosphatase 1, peroxisomal [Source:SWISS;Acc:Q12524]"""	2.23	2.82	1.31	11.87	9.88	12.97	1.94099	2.88642e-15	1.09954e-14
	AN2940	Uncharacterized membrane protein C776.05 [Source:SWISS;Acc:O94673]	97.38	89.35	99.51	26.76	28.11	23.11	-2.37942	1.11935e-74	4.92417e-73
	AN2941	-	3.78	2.9	2.3	1.79	1.3	1.14	-1.58984	6.16378e-07	1.44142e-06
	AN2942	-	10.84	7.97	14.46	1.38	0.99	0.6	-4.03719	4.00297e-34	3.56887e-33
	AN2943	Serine/threonine-protein kinase HAL4/SAT4 [Source:SWISS;Acc:P25333]	480.01	474.45	497.11	91.59	89.61	88.77	-2.95022	4.84289e-157	2.31306e-154
	AN2944	Transcriptional activator protein DAL81 [Source:SWISS;Acc:P21657]	4.75	6.33	3.59	41.9	42.42	39.01	2.59236	1.25356e-68	4.32069e-67
	AN2946	Probable dipeptidyl-aminopeptidase B [Source:SWISS;Acc:Q5B934]	41.1	47.57	42.39	29.85	27.2	28.98	-1.10093	2.52675e-22	1.37288e-21
	AN2947	"""1-phosphatidylinositol 4,5-bisphosphate phosphodiesterase 1 [Source:SWISS;Acc:P40977]"""	0.93	0.89	0.52	5.98	5.18	4.22	2.24174	4.2976e-16	1.70375e-15
	AN2948	-	6.1	5.51	4.09	25.67	23.18	20.9	1.60545	1.24326e-17	5.37494e-17
	AN2950	-	1.21	1.06	2.41	0.67	0.81	0.79	-1.77773	0.0323907	0.0480448
	AN2952	Spherulin-4 [Source:SWISS;Acc:P11113]	1.58	2.37	0.91	5.98	4.47	4.69	1.10412	0.00258418	0.00442838
	AN2953	-	4.93	5.4	2.77	30.31	26.9	30.17	2.23145	5.89694e-35	5.46134e-34
	AN2954	-	0.22	0.13	0.06	1.36	1.38	1.48	2.94678	4.84195e-13	1.62805e-12
	AN2955	-	0.38	0.34	0.21	1.1	1.18	1.05	1.38434	3.58755e-09	9.66769e-09
	AN2962	Choline transport protein [Source:SWISS;Acc:P19807]	2.27	2.4	0.95	6.16	5.57	5.38	1.13315	2.48362e-05	5.12356e-05
	AN2964	"""Pyruvate dehydrogenase complex protein X component, mitochondrial [Source:SWISS;Acc:P16451]"""	33.08	36.08	23.96	102.58	109.28	97.62	1.21336	1.96968e-23	1.11741e-22
	AN2968	Inorganic pyrophosphatase [Source:SWISS;Acc:Q5B912]	88.68	124.21	63.01	494.65	485.9	491.03	1.8889	3.83883e-33	3.29653e-32
	AN2978	-	7.4	9.01	8.94	70.75	87.64	79.48	2.62346	3.37984e-52	6.1191e-51
	AN2979	Uncharacterized protein YMR295C [Source:SWISS;Acc:Q03559]	28.02	27.68	24.5	7.84	6.15	6.89	-2.44877	1.36848e-75	6.2675e-74
	AN2983	Morphogenesis-related protein MSB1 [Source:SWISS;Acc:P21339]	0.07	0.08	0.01	0.35	0.38	0.37	2.29027	0.000664773	0.00121054
	AN2987	Retinol dehydrogenase 14 [Source:SWISS;Acc:Q9ERI6]	0.39	0.42	0.22	2.25	2.36	2.05	2.1766	2.66688e-05	5.49371e-05
	AN2992	Probable eukaryotic translation initiation factor 2 subunit beta [Source:SWISS;Acc:P56329]	340.97	324.69	308.09	163.77	158.43	155.26	-1.55923	1.55548e-67	5.16605e-66
	AN2993	Uncharacterized protein M6_Spy0233 [Source:SWISS;Acc:Q5XDZ5]	1.51	1.29	0.83	4.45	4.57	3.55	1.2921	2.19395e-05	4.55032e-05
	AN2996	Multiprotein-bridging factor 1 [Source:SWISS;Acc:Q5B8Y4]	703.49	597.64	709.41	141.36	157.85	141.15	-2.72573	1.00863e-98	1.02187e-96
	AN2998	"""C-1etrahydrofolate synthase, cytoplasmic [Source:SWISS;Acc:Q8WZJ7]"""	12.5	15.47	9.47	73.22	70.89	77.04	2.08823	7.76734e-60	1.91416e-58
	AN2999	"""Isocitrate dehydrogenase [NADP], mitochondrial [Source:SWISS;Acc:P79089]"""	639.81	646.77	542.41	300.76	303.56	296.01	-1.52298	1.70896e-82	9.79477e-81
	AN3002	-	2.14	2.58	1.6	12.06	10.1	10.93	1.90095	1.43569e-25	9.01123e-25
	AN3005	Vacuolar import and degradation protein 27 [Source:SWISS;Acc:Q1MTR3]	316.18	266.61	350.92	51.79	47.1	44.34	-3.21325	1.73182e-105	2.09279e-103
	AN3010	tRNA _guanine_9_-N1_-methyltransferase [Source:SWISS;Acc:Q5B8X0]	11.62	7.74	10.44	4.59	5.13	4.77	-1.58115	2.65553e-12	8.56428e-12
	AN3013	Uncharacterized glycosyl hydrolase YIR007W [Source:SWISS;Acc:P40566]	43.93	42.72	43.22	24.05	21.39	21.07	-1.46876	9.65692e-37	9.5995e-36
	AN3014	Superkiller protein 3 [Source:SWISS;Acc:O94474]	30.54	30.25	31.82	15.69	14.46	17.01	-1.46483	2.22181e-32	1.86172e-31
	AN3017	Putative epoxide hydrolase [Source:SWISS;Acc:Q06816]	5.27	8.82	3.2	51.67	48.76	49.4	2.62732	7.56359e-34	6.66047e-33
	AN3021	-	14.15	13.44	14.03	6.77	5.41	5.71	-1.71612	8.37951e-33	7.11655e-32
	AN3023	-	11.46	14.68	13.68	4.19	4.44	4.68	-2.10833	1.76904e-27	1.19484e-26
	AN3024	-	49.57	52.12	52.92	32.12	29.38	34.84	-1.21393	1.4271e-20	7.07673e-20
	AN3031	Threonine synthase [Source:SWISS;Acc:Q42598]	44.27	41.03	33.41	143.26	142.7	141.44	1.34799	3.00779e-50	5.0533e-49
	AN3032	-	102.84	316.16	76.31	12798.3	13238.5	13901.5	5.86162	2.21748e-20	1.09026e-19
	AN3033	DNA primase small subunit [Source:SWISS;Acc:O14215]	1.56	1.48	0.83	5.84	6.6	6.29	1.79818	1.00446e-13	3.50548e-13
	AN3036	-	1.28	0.6	1.5	0.41	0.35	0.82	-1.65027	0.00380499	0.00640122
	AN3037	Acetylcholinesterase [Source:SWISS;Acc:P22303]	0.39	0.23	0.24	2.25	1.82	1.69	2.23587	3.00876e-08	7.6652e-08
	AN3040	DNA replication regulator sld2 [Source:SWISS;Acc:Q5B8U0]	4.71	3.86	3.39	2.16	1.87	1.82	-1.53368	7.43811e-11	2.2197e-10
	AN3041	Uncharacterized MFSype transporter C1271.10c [Source:SWISS;Acc:O94343]	2.45	2.43	2.33	0.68	0.7	0.8	-2.24224	2.46839e-10	7.13487e-10
	AN3042	-	4.79	7.09	4.97	23	20.54	23.12	1.43891	1.84182e-14	6.70056e-14
	AN3043	Thiol-specific monooxygenase [Source:SWISS;Acc:Q9HFE4]	2.79	3.7	2.29	17.6	16.22	16.97	2.0282	2.20751e-29	1.62924e-28
	AN3044	"""Probable arabinan endo-1,5-alpha-L-arabinosidase D [Source:SWISS;Acc:Q5B8T6]"""	27.42	38.11	27.91	17.54	15.09	17.71	-1.40585	1.48618e-20	7.35755e-20
	AN3053	Probable glycosidase crf1 [Source:SWISS;Acc:Q8J0P4]	0.61	0.54	0.28	1.59	1.97	1.06	1.2159	0.0054258	0.0089744
	AN3054	Uncharacterized glycosidase Rv0584 [Source:SWISS;Acc:O86365]	0.72	0.75	0.82	3.14	2.27	2.98	1.36342	3.4197e-07	8.15879e-07
	AN3057	Farnesylcysteine lyase [Source:SWISS;Acc:P57681]	1.93	2.28	1.42	12.63	11.61	12.51	2.21328	4.70977e-32	3.88798e-31
	AN3062	Spindle pole body protein pcp1 [Source:SWISS;Acc:Q92351]	0.5	0.47	0.52	0.31	0.26	0.17	-1.51261	0.000440188	0.000815494
	AN3063	Protein SGT1 homolog [Source:SWISS;Acc:Q9CS74]	41.32	33.14	32.5	14.92	13.09	17.62	-1.72887	3.09959e-37	3.15624e-36
	AN3072	None [Source:SWISS;Acc:Q9FMG4]	117.39	100.38	95.76	45.06	38.5	44.28	-1.78252	2.48872e-69	8.72792e-68
	AN3073	"""Asparagine-RNA ligase, mitochondrial [Source:SWISS;Acc:Q9P6I0]"""	17.08	16.62	10.27	55.5	51.83	55.07	1.39357	1.45646e-24	8.74222e-24
	AN3074	cAMP-independent regulatory protein pac2 [Source:SWISS;Acc:Q10294]	19.53	17.86	17.96	140.64	132.02	136.93	2.37851	4.78305e-122	9.22576e-120
	AN3075	Transcriptional regulatory protein moc3 [Source:SWISS;Acc:Q9UT46]	0.33	0.31	0.36	3.29	3.25	2.24	2.62865	2.76964e-15	1.05545e-14
	AN3077	-	1.37	0.96	1.07	0.39	0.35	0.23	-2.38598	0.000942326	0.00169231
	AN3078	-	0.53	0.22	1.8	0	0	0	-3.75221	0.0147018	0.0230045
	AN3079	-	71531.3	68199.3	68004.9	13645	13389.6	12944.6	-2.90795	1.14478e-209	9.56844e-207
	AN3080	Uncharacterized protein C4.03c [Source:SWISS;Acc:Q9USS7]	2.1	2.01	1.54	6.83	6.93	7.03	1.4028	1.1139e-18	5.03261e-18
	AN3081	Uncharacterized amino-acid permease C15C4.04c [Source:SWISS;Acc:O60113]	1.91	3.17	1.01	9.74	8.54	9	1.68465	5.50023e-10	1.55489e-09
	AN3083	Bifunctional solanapyrone synthase [Source:SWISS;Acc:D7UQ40]	0.02	0	0	1.05	0.84	0.69	6.34269	4.47619e-06	9.82841e-06
	AN3084	Putative lipase YOR059C [Source:SWISS;Acc:Q08448]	0.69	0.72	0.53	5.95	7.13	5.36	2.75981	2.70073e-26	1.73978e-25
	AN3085	Uncharacterized protein YKR070W [Source:SWISS;Acc:P36151]	2.03	1.95	2.05	15.39	14.73	15.56	2.40997	6.05768e-46	8.67979e-45
	AN3086	-	7.64	7.4	6.96	4.02	4.63	4.79	-1.20655	3.69446e-14	1.32294e-13
	AN3089	-	368.96	394.75	376.55	235.21	245.89	225.76	-1.21616	1.26405e-30	9.79782e-30
	AN3094	TBC domain-containing protein C1778.09 [Source:SWISS;Acc:Q9Y7J5]	21.72	17.98	17.76	8.27	8.47	10.02	-1.58361	1.01912e-36	1.01206e-35
	AN3095	Conidiophore development protein hymA [Source:SWISS;Acc:O60032]	4.56	3.32	3.53	13.34	14.41	14.74	1.39201	2.43457e-16	9.81462e-16
	AN3096	Ribosomal protein arginine N-methyltransferase rmt3 [Source:SWISS;Acc:O13648]	103.91	79.25	84.06	62.26	59.39	61.43	-1.05412	5.83568e-20	2.80998e-19
	AN3097	-	20.63	17	17.86	5.07	5.74	7.4	-2.15422	5.9958e-29	4.34522e-28
	AN3101	Peroxide stress-activated histidine kinase mak1 [Source:SWISS;Acc:Q9P7Q7]	101.53	87.32	106.98	39.23	38.25	39.98	-1.82007	2.27707e-44	3.07389e-43
	AN3102	Autoinducer 2 sensor kinase/phosphatase LuxQ [Source:SWISS;Acc:Q9KLK7]	50.88	46.87	47.18	20.14	19.56	19.91	-1.75955	4.83079e-72	1.86357e-70
	AN3104	Allantoicase [Source:SWISS;Acc:P18407]	22.79	25.35	22.47	89.42	92.81	86.36	1.39427	1.58038e-34	1.4345e-33
	AN3105	Lactose permease [Source:SWISS;Acc:P07921]	2.52	2.3	1.54	7.88	7.31	7.57	1.34615	6.85402e-11	2.04845e-10
	AN3112	-	84.25	97.48	67.76	243.21	230.16	240.77	1.01982	9.95594e-23	5.49275e-22
	AN3113	Probable sugar phosphate/phosphate translocator At4g32390 [Source:SWISS;Acc:Q9SUV2]	62.88	66.88	58.04	186.24	185.78	179.7	1.04569	3.97559e-30	3.02085e-29
	AN3114	-	10.37	9.23	6.87	71.36	68.28	72.14	2.50416	5.87757e-100	6.01551e-98
	AN3116	Transcription factor IIIB 60 kDa subunit [Source:SWISS;Acc:Q9P6R0]	13.7	10.4	10.21	7.5	7.87	7.48	-1.06906	5.42075e-15	2.03101e-14
	AN3117	Probable copperransporting ATPase HMA5 [Source:SWISS;Acc:Q9SH30]	1.87	1.97	1.51	5.23	5.81	5.64	1.16505	6.99022e-13	2.32853e-12
	AN3118	Crossover junction endonuclease mus81 [Source:SWISS;Acc:Q5B8L2]	30.24	28.19	23.72	8.34	8.07	9.71	-2.15112	3.0635e-65	9.28305e-64
	AN3119	Uncharacterized protein HI_1014 [Source:SWISS;Acc:P44094]	2	1.73	1.15	5.53	4.47	5.78	1.18691	2.56968e-05	5.29672e-05
	AN3120	Transcriptional activator of proteases prtT [Source:SWISS;Acc:Q5B8L0]	1.78	1.12	1.3	10.12	9.97	9.51	2.31879	2.27819e-29	1.67893e-28
	AN3122	Uncharacterized protein C31F10.16 [Source:SWISS;Acc:P87317]	33.77	32.84	36.78	18.37	16.53	16.58	-1.5202	1.96643e-28	1.38799e-27
	AN3123	Histone transcription regulator 3 homolog [Source:SWISS;Acc:Q5B8K7]	12.73	9.94	10.88	4.14	3.38	3.9	-2.03446	2.43146e-50	4.09875e-49
	AN3125	Protein RTM1 [Source:SWISS;Acc:P40113]	0.73	0.72	0.23	2.06	2.74	2.36	1.61988	0.000131248	0.000254183
	AN3129	Poly [ADP-ribose] polymerase 2-A [Source:SWISS;Acc:Q5Z8Q9]	0.08	0.07	0.28	1.3	1.37	1.02	2.48423	3.93082e-06	8.66319e-06
	AN3135	PRKR-interacting protein 1 [Source:SWISS;Acc:Q9CWV6]	15.05	12.12	11.77	10.76	7.61	7.96	-1.12518	2.77592e-08	7.09181e-08
	AN3136	Probable ubiquitin-conjugating enzyme E2 25 [Source:SWISS;Acc:Q9LUQ5]	0.48	0.8	0.53	2.33	2.01	1.82	1.27944	3.89496e-06	8.58603e-06
	AN3137	PARPype zinc finger-containing protein C2A9.07c [Source:SWISS;Acc:Q9Y7K9]	35.97	36.69	39.61	26.32	25.07	28.07	-1.06016	4.69485e-13	1.57965e-12
	AN3140	-	68.67	53.46	66.84	19.53	17.8	21.12	-2.21459	1.17808e-50	2.00808e-49
	AN3141	-	3.91	4.01	2.68	9.94	10.58	11.3	1.11308	8.69178e-14	3.04714e-13
	AN3143	Pheromone-regulated membrane protein 10 [Source:SWISS;Acc:C4YTQ0]	93.01	84.06	82.17	27.96	28.23	27.52	-2.12413	1.49163e-104	1.73966e-102
	AN3147	Pleckstrin homology domain-containing family A member 8 [Source:SWISS;Acc:Q80W71]	281.27	358.45	335.51	176.49	176.53	170.64	-1.49997	2.17549e-29	1.60679e-28
	AN3148	Meiotically up-regulated gene 56 protein [Source:SWISS;Acc:O13992]	72.84	65.01	82.84	17.46	15.34	17.74	-2.63054	3.62552e-70	1.29409e-68
	AN3149	Mitochondrial inner membrane protease subunit 2 [Source:SWISS;Acc:P46972]	44.78	49.5	35.29	21.95	21.73	22.34	-1.54175	2.43303e-28	1.70533e-27
	AN3155	None [Source:SWISS;Acc:Q5A2J7]	30.7	32.92	30.02	17.01	17.05	16.99	-1.37968	4.35593e-33	3.72782e-32
	AN3157	Putative sulfate transporter YPR003C [Source:SWISS;Acc:P53394]	45	40.73	44.19	28.72	29.77	31.17	-1.03372	2.52687e-18	1.12592e-17
	AN3158	-	1.19	1.43	0.69	5.14	4.58	4.32	1.57845	5.50553e-07	1.29261e-06
	AN3159	Cell division control protein 25 [Source:SWISS;Acc:Q02342]	0.06	0	0	0.31	0.31	0.55	3.79188	0.00954063	0.0152961
	AN3160	Siderophore iron transporter mirB [Source:SWISS;Acc:Q870L2]	0.11	0.09	0.16	3.16	2.68	2.41	3.95829	1.49956e-14	5.48328e-14
	AN3162	-	0.2	0.24	0.06	1.02	0.92	2.49	2.6163	0.00102521	0.00183295
	AN3163	Putative band 7 family protein R614 [Source:SWISS;Acc:Q5UP73]	92.66	82.31	102.93	56.75	53.29	53.22	-1.31832	6.18576e-20	2.97569e-19
	AN3164	-	14.76	8.87	7.79	6.89	6.64	7.09	-1.12094	3.88263e-07	9.22814e-07
	AN3165	-	38.98	35.14	32.99	23.79	22.98	25.26	-1.07105	1.28827e-24	7.76524e-24
	AN3170	Putative tRNA pseudouridine synthase C25B8.05 [Source:SWISS;Acc:Q9UTB3]	32.89	26.19	29.47	20.44	15.68	18.92	-1.19323	2.88807e-17	1.22535e-16
	AN3172	40S ribosomal protein S0 [Source:SWISS;Acc:Q5B8F8]	212.69	226.2	188.85	1383.88	1393.52	1395.93	2.21157	1.26482e-153	5.07444e-151
	AN3174	-	41.04	34.07	27.24	19.91	25.24	24.31	-1.14111	3.8948e-12	1.24371e-11
	AN3175	Rosmarinate synthase [Source:SWISS;Acc:A0PDV5]	0.71	0.6	0.37	4.76	5.62	5.25	2.7332	1.02257e-17	4.43232e-17
	AN3177	CTP-dependent diacylglycerol kinase 1 [Source:SWISS;Acc:Q12382]	18.89	18.88	17.83	73.93	70.78	73.4	1.4568	5.91064e-44	7.86256e-43
	AN3181	-	2.51	3.31	2.01	10.63	10.77	10.14	1.52113	3.6674e-17	1.54555e-16
	AN3183	-	44.9	43.95	46.22	6.9	6.37	6.96	-3.22738	1.58839e-155	7.24161e-153
	AN3186	Flap endonuclease GEN homolog 1 [Source:SWISS;Acc:Q8BMI4]	16.09	15.67	14.76	6.77	7.26	7.11	-1.63268	7.43573e-38	7.72054e-37
	AN3187	Kinetochore protein mis13 [Source:SWISS;Acc:Q9UUB5]	10.28	7.36	6.02	3.03	2.65	1.95	-2.11296	1.99977e-23	1.13384e-22
	AN3196	Unsaturated rhamnogalacturonyl hydrolase YesR [Source:SWISS;Acc:O31521]	0.23	0.33	0.06	1.38	1.3	0.9	2.03823	0.00535649	0.00886268
	AN3199	Lactose permease [Source:SWISS;Acc:P07921]	0.3	0.11	0.26	2.03	2.45	3.09	2.95174	1.16831e-09	3.24964e-09
	AN3200	Beta-glucuronidase [Source:SWISS;Acc:O97524]	17.41	24.92	14.26	63.91	57.58	60.98	1.19759	2.59006e-15	9.8852e-15
	AN3201	Beta-galactosidase [Source:SWISS;Acc:P00723]	0.62	0.86	0.11	3.11	3	3.1	2.10504	2.77707e-08	7.09295e-08
	AN3203	-	837.24	981.09	795.56	184.09	166.28	174.32	-2.85617	1.61856e-176	1.08228e-173
	AN3206	None [Source:SWISS;Acc:Q3L245]	0.02	0.06	0.03	1.63	1.25	1.26	4.67961	1.6919e-08	4.37478e-08
	AN3208	Ferric/cupric reductase transmembrane component 2 [Source:SWISS;Acc:P36033]	3.17	5.06	3.07	82.48	83.89	89.15	4.00326	2.98922e-147	1.15315e-144
	AN3209	Copper transport protein ctr4 [Source:SWISS;Acc:O94722]	15.44	19.24	16.09	108.09	100.36	113.11	2.02238	2.74681e-43	3.5641e-42
	AN3210	Polyol transporter 5 [Source:SWISS;Acc:Q8VZ80]	301.78	300.41	363.91	35.05	30.92	36.34	-3.75779	1.94205e-145	7.21436e-143
	AN3215	-	0.71	0.7	1.29	4.52	3.32	5.19	1.64823	0.00019238	0.000367048
	AN3217	Uncharacterized transcriptional regulatory protein C417.09c [Source:SWISS;Acc:O94490]	0.74	1.23	0.55	5.37	5.25	5.16	2.17272	1.9774e-16	8.01345e-16
	AN3218	-	0	0	0	0.56	0.34	0.83	3.90944	0.010189	0.0162576
	AN3222	IMP-specific 5'-nucleotidase 1 [Source:SWISS;Acc:Q5B8A8]	9.53	9.82	9.84	40.45	39.61	37.97	1.49498	8.79368e-32	7.17078e-31
	AN3225	Pisatin demethylase [Source:SWISS;Acc:Q12645]	0	0.05	0	2.61	2.15	2.25	6.71827	2.52245e-10	7.28903e-10
	AN3226	Uncharacterized oxidoreductase C736.13 [Source:SWISS;Acc:O74959]	1.23	1.74	1.2	35.18	36.18	38.53	4.18359	3.93174e-86	2.54422e-84
	AN3230	"""Erythronolide synthase, modules 3 and 4 [Source:SWISS;Acc:Q03132]"""	0.01	0.02	0.02	0.27	0.26	0.36	3.82788	2.03724e-07	4.93443e-07
	AN3236	-	0.2	0	0	1.8	1.28	1.63	4.13986	3.41855e-05	6.97762e-05
	AN3239	Dibenzothiophene desulfurization enzyme C [Source:SWISS;Acc:P54998]	0.22	0.13	0	1.08	1.37	1.34	2.99938	7.91654e-05	0.00015649
	AN3243	Uncharacterized protein YukJ [Source:SWISS;Acc:C0SPB1]	12.58	17.04	7.87	160.64	183.18	171.32	3.25016	1.87233e-79	9.63048e-78
	AN3244	-	0.15	0.06	0.06	0.66	0.69	0.82	2.49782	0.000618859	0.00112939
	AN3248	FAD-containing monooxygenase EthA [Source:SWISS;Acc:A0R665]	0.21	0.25	0	0.5	0.68	0.79	1.68657	0.0461266	0.0667991
	AN3249	Estradiol 17-beta-dehydrogenase 11 [Source:SWISS;Acc:Q6AYS8]	6.36	8.33	5.28	25.47	25.71	30.35	1.48334	6.79953e-16	2.67029e-15
	AN3255	Glutathione Sransferase 1 [Source:SWISS;Acc:Q9Y7Q2]	10.44	12.78	10.81	49.62	47.06	47.34	1.52645	3.92455e-27	2.61376e-26
	AN3258	-	14.39	11.67	11.29	4.18	3.8	3.7	-2.20213	1.7765e-30	1.36959e-29
	AN3262	-	0.7	1.31	0.38	7.47	7.85	6.21	2.69242	2.19628e-18	9.81232e-18
	AN3264	Uncharacterized MFSype transporter C1399.02 [Source:SWISS;Acc:Q9HE13]	37.75	43.72	19.26	7.46	7.11	7.37	-2.67214	1.07709e-40	1.2665e-39
	AN3265	HECType ubiquitin ligase-interacting protein apyA [Source:SWISS;Acc:Q6SCL4]	1.13	1.21	0.87	0.32	0.15	0.15	-2.88703	2.36773e-05	4.89454e-05
	AN3269	Uncharacterized transcriptional regulatory protein C1773.16c [Source:SWISS;Acc:O94573]	0.42	0.38	0.33	2.17	1.86	1.62	1.82231	3.48987e-06	7.7202e-06
	AN3277	Aristolochene synthase [Source:SWISS;Acc:Q03471]	0	0	0	0.09	0.31	0.6	3.84314	0.015998	0.0248891
	AN3280	-	0.18	0.25	0.18	0.58	0.77	1.09	1.48746	0.0293116	0.0437427
	AN3285	-	0.03	0.04	0.04	0.26	0.25	0.43	2.56589	0.0346942	0.0512417
	AN3286	-	0.08	0	0.03	1.26	1.01	0.64	4.23734	4.59018e-06	1.00699e-05
	AN3287	General amino acid permease AGP2 [Source:SWISS;Acc:P38090]	0	0.1	0	0.19	0.34	0.38	2.6915	0.0372946	0.0548161
	AN3294	Endoglucanase E [Source:SWISS;Acc:P10477]	50.58	48.34	45.74	32.79	30.38	33.53	-1.11227	1.3361e-23	7.6403e-23
	AN3296	-	0.65	0.66	0.56	2.77	3.03	1.67	1.447	0.00243031	0.00417397
	AN3299	Glutathione Sransferase omega-1 [Source:SWISS;Acc:P78417]	1.63	2.03	1.4	6.45	5.6	3.9	1.10036	0.00127037	0.00224921
	AN3301	Drug resistance protein YOR378W [Source:SWISS;Acc:Q08902]	91.29	107.54	104.74	54.5	51.89	55.39	-1.42981	3.83468e-29	2.8013e-28
	AN3303	-	0.27	0.64	0.06	2.16	1.79	1.57	2.02678	0.00115418	0.00205329
	AN3307	"""Cell wall alpha-1,3-glucan synthase ags1 [Source:SWISS;Acc:Q9USK8]"""	0.89	0.82	0.54	2.01	2.35	2.01	1.05131	3.81615e-08	9.66565e-08
	AN3312	None [Source:SWISS;Acc:Q6CEE9]	3.49	1.87	2.66	11.17	11.3	13.34	1.59859	1.40888e-09	3.89704e-09
	AN3328	-	0.11	0.22	0	1.01	0.72	0.7	2.44431	0.00411099	0.00688252
	AN3329	Protein SNQ2 [Source:SWISS;Acc:P32568]	0	0.03	0.01	0.14	0.13	0.15	2.85592	0.0121284	0.0191722
	AN3330	-	0.77	1.16	0.56	4.69	4.06	4.75	1.96108	1.29381e-14	4.74995e-14
	AN3333	Uncharacterized oxidoreductase sll0816 [Source:SWISS;Acc:P74041]	0	0.02	0	0.19	0.15	0.11	3.83082	0.0200313	0.0307113
	AN3339	Zinc-binding alcohol dehydrogenase domain-containing protein cipB [Source:SWISS;Acc:Q5AUY5]	0	0.12	0	2.4	1.86	1.71	5.11058	7.69911e-06	1.65642e-05
	AN3341	Probable chromate transport protein [Source:SWISS;Acc:Q55027]	0.96	0.89	0.72	4.72	4.36	3.72	1.808	1.77381e-09	4.87166e-09
	AN3344	-	0.29	0.41	0.06	6.04	5.51	6.04	4.03199	6.41731e-16	2.52216e-15
	AN3345	Choline transport protein [Source:SWISS;Acc:P19807]	0.19	0.13	0.13	0.65	0.73	0.56	1.61455	0.015228	0.0237723
	AN3346	-	0.03	0.11	0.07	1.07	0.88	1.08	3.31	1.71757e-05	3.59349e-05
	AN3347	Choline transport protein [Source:SWISS;Acc:P19807]	1.49	2.72	0.9	10.1	9.32	12.12	2.14732	2.23204e-15	8.5546e-15
	AN3349	Prostacyclin synthase [Source:SWISS;Acc:O35074]	0.24	0.52	0.23	1.98	1.11	1.86	1.81003	0.000133497	0.000258291
	AN3351	Bifunctional solanapyrone synthase [Source:SWISS;Acc:D7UQ40]	0	0	0	0.54	0.2	0.51	4.81155	0.000399259	0.000742298
	AN3355	Amidase [Source:SWISS;Acc:P27765]	0.02	0	0.03	0.11	0.13	0.3	2.86362	0.0484339	0.0698077
	AN3357	High-affinity glucose transporter HXT2 [Source:SWISS;Acc:P23585]	133.87	178.57	84.25	587.87	584.85	567.32	1.67002	7.29611e-24	4.23741e-23
	AN3361	Opsin-1 [Source:SWISS;Acc:Q9UW81]	1615.59	1797.7	1525.61	896.55	912.87	896.8	-1.39274	3.05473e-52	5.55053e-51
	AN3363	Kinesin-like protein bimC [Source:SWISS;Acc:P17120]	3	2.95	2.36	0.48	0.39	0.48	-3.09793	1.41468e-35	1.34622e-34
	AN3366	MKL/myocardin-like protein 2 [Source:SWISS;Acc:P59759]	27.45	24.07	19.23	87.54	89.32	92.76	1.34807	3.74308e-26	2.39586e-25
	AN3368	Beta-mannosidase B [Source:SWISS;Acc:Q5B7W2]	15.92	16.64	12.94	10.56	8.62	9.09	-1.17217	2.80662e-21	1.43698e-20
	AN3370	GPI mannosyltransferase 1 [Source:SWISS;Acc:Q5B7W0]	2.05	2.32	1.32	6.1	6.97	5.03	1.17989	1.68432e-06	3.8178e-06
	AN3372	Nibrin [Source:SWISS;Acc:Q9DE07]	11.48	11.5	9.59	6.79	6.64	7.06	-1.16297	9.08398e-18	3.94596e-17
	AN3377	Aspergillopepsin-2 [Source:SWISS;Acc:P24665]	0.24	0.65	0.3	8.71	12.86	11.09	4.21146	2.84477e-21	1.45577e-20
	AN3378	Homocysteine S-methyltransferase [Source:SWISS;Acc:Q47690]	0.45	0.64	0.47	3.26	2.75	2.55	1.94589	1.40923e-09	3.89704e-09
	AN3380	Fatty acid synthase subunit alpha [Source:SWISS;Acc:Q5B7V0]	0.15	0.18	0.05	0.5	0.23	0.44	1.15092	0.02537	0.0382533
	AN3384	Trichothecene 3-O-acetyltransferase [Source:SWISS;Acc:Q12226]	2.31	1.4	2.35	0.21	0.5	0.49	-2.88007	2.30234e-09	6.28366e-09
	AN3385	-	0.03	0.19	0.1	2.77	2.8	2.53	4.13059	8.17366e-14	2.87353e-13
	AN3397	-	0.04	0.04	0.04	0.12	1.28	0.69	3.55256	0.00254562	0.0043638
	AN3399	FAD-linked oxidoreductase DDB_G0289697 [Source:SWISS;Acc:Q54H55]	0	0.09	0.04	1.18	0.5	0.21	3.29424	0.00405098	0.00678847
	AN3400	Uncharacterized oxidoreductase MexAM1_META1p0182 [Source:SWISS;Acc:Q49117]	0	0	0	0.62	0.75	0.88	4.47073	0.00135355	0.00238932
	AN3407	-	1.93	2.26	1.72	8.77	5.95	7.56	1.4178	4.78126e-12	1.52e-11
	AN3408	Peptide transporter PTR2 [Source:SWISS;Acc:P32901]	107.15	121.87	85.21	332.12	328.98	335.39	1.18694	2.35243e-32	1.96624e-31
	AN3413	40S ribosomal protein S2 [Source:SWISS;Acc:P25443]	643.27	655.38	532.28	1854.94	1742.63	1839.91	1.02583	1.81392e-38	1.93138e-37
	AN3414	Aldo-keto reductase yakc [NADP_+_] [Source:SWISS;Acc:Q09923]	0.53	0.51	0.13	1.35	1.52	1.48	1.37337	0.035536	0.0523616
	AN3415	ADP-ribosyl-[dinitrogen reductase] glycohydrolase [Source:SWISS;Acc:P14300]	0.13	0.27	0.27	0.74	1.15	1.47	1.74918	0.0112111	0.0178007
	AN3419	Putative acetyltransferase C18B11.09c [Source:SWISS;Acc:Q09707]	0.59	0.95	0.57	3.74	3.76	3.67	1.87164	7.16973e-07	1.6685e-06
	AN3421	-	3.74	3.57	1.96	9.59	8.4	11.18	1.13594	5.67193e-06	1.23538e-05
	AN3423	Transcription elongation factor spt6 [Source:SWISS;Acc:Q5B7Q7]	85.17	69.19	75.07	25.66	22.46	25.44	-2.12514	1.45372e-76	6.97644e-75
	AN3425	Uncharacterized protein C20F10.03 [Source:SWISS;Acc:O42973]	292.09	290.81	323.72	187.11	198.22	190.17	-1.17221	3.53957e-21	1.80396e-20
	AN3429	Uncharacterized isochorismatase family protein HVO_2328 [Source:SWISS;Acc:D4GWH7]	4.99	5.26	2.89	18.53	19.82	20.78	1.649	1.57056e-16	6.39835e-16
	AN3432	Bifunctional protein gal10 [Source:SWISS;Acc:Q9HDU3]	4.87	6.56	3.63	28.58	28.86	29.87	2.03137	9.55648e-34	8.37131e-33
	AN3434	Ras-like protein 1 [Source:SWISS;Acc:Q59XU5]	12.8	9.94	12.83	1.68	2.02	1.68	-3.28799	3.98324e-31	3.15327e-30
	AN3437	Anucleate primary sterigmata protein B [Source:SWISS;Acc:O60039]	13.12	8.92	11.79	2.95	2.03	2.26	-2.71445	9.59189e-49	1.52709e-47
	AN3438	PH and SEC7 domain-containing protein C11E3.11c [Source:SWISS;Acc:O13690]	0.61	0.49	0.51	2.32	2.24	2.43	1.63347	3.72505e-14	1.33342e-13
	AN3439	Protein unc-50 homolog [Source:SWISS;Acc:Q7ZUU1]	41.64	42.41	38.33	27.55	26.57	27.64	-1.1183	2.62904e-22	1.42614e-21
	AN3447	Protein cps3 [Source:SWISS;Acc:P41000]	151.03	143.41	137.01	76.33	75.89	75.18	-1.42026	1.60254e-55	3.27362e-54
	AN3448	Chromatin structure-remodeling complex subunit RSC1 [Source:SWISS;Acc:P53236]	19.08	15.54	15.88	11.5	10.51	13.05	-1.01457	5.67374e-15	2.12342e-14
	AN3450	Cell cycle serine/threonine-protein kinase hsk1 [Source:SWISS;Acc:P50582]	11.72	8.94	13.08	6.66	4.45	6.13	-1.49675	3.83238e-12	1.22416e-11
	AN3451	Condensin complex subunit 1 [Source:SWISS;Acc:O94679]	6.93	5.35	6.47	4.35	3.86	4.52	-1.05075	1.2197e-10	3.59282e-10
	AN3452	Oxysterol-binding protein-like protein 1 [Source:SWISS;Acc:O94512]	157.56	137.03	157.22	71.69	70.48	72.88	-1.59378	1.60685e-39	1.77693e-38
	AN3454	Nucleoporin pom152 [Source:SWISS;Acc:O94385]	48.47	45	43.89	31.78	31.14	31.6	-1.02332	5.66883e-27	3.74808e-26
	AN3459	Cys-Gly metallodipeptidase dug1 [Source:SWISS;Acc:Q9P6I2]	50.41	48.92	43.94	28.5	27.64	32.41	-1.20133	7.95715e-29	5.71297e-28
	AN3463	DnaJ homolog subfamily C member 3 [Source:SWISS;Acc:Q27968]	30.99	21.06	23.05	15.34	15.35	16.63	-1.1674	2.51343e-15	9.60003e-15
	AN3465	-	10.08	11.65	12.57	6.36	5.85	3.74	-1.7409	2.09293e-09	5.72927e-09
	AN3467	NADH dehydrogenase [ubiquinone] 1 beta subcomplex subunit 9 [Source:SWISS;Acc:Q945M1]	102.58	108.56	95.76	601.99	619.22	617.93	1.84549	1.92795e-75	8.71049e-74
	AN3468	Histone H2A [Source:SWISS;Acc:P08844]	2085.45	2016.13	1886.33	881.74	914.6	849.58	-1.78941	4.55184e-90	3.38185e-88
	AN3469	Histone H2B [Source:SWISS;Acc:P23754]	1129.52	1019.43	1005.31	696.27	723.63	652.43	-1.18569	2.33124e-34	2.10462e-33
	AN3470	Cysteine protease atg4 [Source:SWISS;Acc:Q5B7L0]	55.33	42.34	58.35	28.24	26.86	29.27	-1.42014	8.91408e-19	4.04562e-18
	AN3474	-	160.98	195.96	180.64	114.67	120.9	112.3	-1.24356	6.17271e-22	3.27925e-21
	AN3479	Pheromone-regulated membrane protein 10 [Source:SWISS;Acc:Q754J7]	0.09	0.23	0.03	4.18	4.32	4	4.71541	3.16771e-24	1.86895e-23
	AN3482	-	0.07	0	0	1.12	1.35	0.79	5.15783	0.000820401	0.00147944
	AN3484	-	0.09	0.48	0.19	16.04	12.72	15.59	5.34646	1.2376e-48	1.961e-47
	AN3485	-	0.65	2.12	0.7	132.79	136.19	125.29	6.31026	1.44553e-38	1.54405e-37
	AN3487	-	0.31	0.31	0	5.96	3.39	4.1	3.98704	2.80262e-11	8.57281e-11
	AN3489	Uncharacterized protein C57A7.05 [Source:SWISS;Acc:P87136]	127.77	147.49	134.38	78.23	70.83	74.26	-1.37228	2.1709e-35	2.04452e-34
	AN3496	Nonribosomal peptide synthetase 8 [Source:SWISS;Acc:Q4WVN4]	0.23	0.23	0.2	0.09	0.02	0.01	-2.85396	9.23979e-06	1.97559e-05
	AN3497	Ent-kaurene oxidase [Source:SWISS;Acc:O94142]	0.31	0.43	0.03	1.18	0.77	1.92	1.86856	0.00262412	0.00449298
	AN3499	Anhydro-N-acetylmuramic acid kinase [Source:SWISS;Acc:Q8RD30]	0.77	1.42	0.69	7.16	7.59	7.33	2.42609	7.15021e-17	2.95861e-16
	AN3501	Pyrimidine pathway regulatory protein 1 [Source:SWISS;Acc:P07272]	6.81	7.84	5.42	21.79	23.4	22.09	1.25284	5.06157e-20	2.44428e-19
	AN3504	Alpha-glucosidase 2 [Source:SWISS;Acc:Q9F234]	0.02	0.02	0	0.38	0.43	0.52	4.62937	0.00016805	0.000322037
	AN3505	D-alanine--D-alanine ligase [Source:SWISS;Acc:Q3A2G9]	1.17	1.26	0.72	6.61	9.05	11.39	2.59138	3.21672e-17	1.36249e-16
	AN3507	-	0.27	0.65	1.01	0	0	0	-3.72523	0.0120781	0.0190958
	AN3512	-	1944.42	2059.88	2083.76	1188.43	1324.62	1221.46	-1.37649	4.24341e-33	3.63462e-32
	AN3513	None [Source:SWISS;Acc:O70511]	0.2	0.24	0.14	0.45	0.66	0.6	1.12202	0.0143255	0.0224437
	AN3515	Maltose permease MAL31 [Source:SWISS;Acc:P38156]	0.52	0.48	0.23	3.75	4.45	5.16	2.96465	1.50899e-15	5.83018e-15
	AN3524	Uncharacterized oxidoreductase ORF334 [Source:SWISS;Acc:P49305]	0.35	0.87	0.66	3.6	3.23	3.39	1.90526	2.04933e-07	4.96253e-07
[truncated: 2,176 more rows]
