# Supplementary material for: The MYB-like protein MylA contributes to conidiogenesis and conidial germination in Aspergillus nidulans
Source: Commun Biol. 2024 Jun 25;7:768. doi: 10.1038/s42003-024-05866-7 (PMC11199622; doi:10.1038/s42003-024-05866-7)
Supplement: Supplementary file 6 — Supplementary Data 3 [file 42003_2024_5866_MOESM6_ESM.xlsx]

## Sheet: Fig. 2
	Fig. 2e. The transcript levels of mylA.
	mylA	V12	V18	A6	A12	A24	A48	Conidia
	rep1	1.72806	0.952078	0.904893	0.868031	1.09365	1.63107	4.67776
	rep2	1.6012	1.02041	0.96984	1.01102	0.992509	1.66534	4.54985
	rep3	1.61234	1.02751	1.10636	0.541795	0.965369	1.63107	4.01617

## Sheet: Fig. 3
	Fig. 3b. Fungal colony diameter (cm)
	Replicate	Dark			Light
		WT	ΔmylA	Cʹ mylA	WT	ΔmylA	Cʹ mylA
	rep1	6.4	3	6.5	6.4	2.9	6.2
	rep2	6.3	3.3	6.3	6.3	2.8	6.3
	rep3	6.3	3.2	6.4	6.3	3.2	6.4
	Fig. 3c. Conidia production (Log10(number oof conidia per plate))
	Replicate	Dark			Light
		WT	ΔmylA	Cʹ mylA	WT	ΔmylA	Cʹ mylA
	rep1	8.54407	7	8.74036	9.17609	7.69897	9.09691
	rep2	8.65321	7.30103	8.54407	9.20412	7.77815	9.11394
	rep3	8.47712	7.30103	8.47712	9.11394	7.77815	9.16137
	Fig. 3d. Expression levels of central development regulators
	brlA	12h			24h
		WT	ΔmylA	Cʹ mylA	WT	ΔmylA	Cʹ mylA
	rep1	0.887814	1.06314	0.855592	2.13612	7.96309	4.297
	rep2	0.964818	1.06314	0.949339	2.24232	8.95894	4.6697
	rep3	1.14737	1.0485	0.904376	2.15098	6.78961	4.47947
	abaA	12h			24h
		WT	ΔmylA	Cʹ mylA	WT	ΔmylA	Cʹ mylA
	rep1	1.0529	0.613177	0.801648	2.19017	3.20289	2.40223
	rep2	1.02411	0.576094	0.790612	1.79134	3.65374	2.42734
	rep3	0.922982	0.630415	0.717495	2.08644	3.52928	2.37738
	wetA	24h			48h
		WT	ΔmylA	Cʹ mylA	WT	ΔmylA	Cʹ mylA
	rep1	1.0529	0.613177	0.801648	2.19017	3.20289	2.40223
	rep2	1.02411	0.576094	0.790612	1.79134	3.65374	2.42734
	rep3	0.922982	0.630415	0.717495	2.08644	3.52928	2.37738
	Fig. 3f. Fungal colony diameter (cm)
	Replicate	WT	ΔmylA	Cʹ mylA
	rep1	7.9	7.3	8
	rep2	7.9	7.5	8
	rep3	7.7	7.1	7.8
	Fig. 3g. Cleistothecium size (μm)
	Replicate	WT	ΔmylA	Cʹ mylA
	rep1	370.33	87.16	180.47
	rep2	273.33	101.33	319.78
	rep3	330.4	81.58	260.31
	rep4	246.03	121.14	227.32
	rep5	249.92	94.65	231.82
	rep6	257.61	129.14	262.63
	rep7	222.4	122.09	334.42
	rep8	268.95	96.47	254.35
	rep9	315.81	116.76	285.79
	rep10	347.73	124.34	288.41
	rep11	273.13	130.86	190.29
	rep12	239.59	114.35	280.72
	rep13	293.15	124.69	326.49
	rep14	270.62	99.24	230.7
	rep15	309.28	120.02	314.97
	rep16	335.22	126.77	254.66
	rep17	232.72	83.53	159.6
	rep18	219.99	123.4	239.34
	rep19	228.95	77.99	218.28
	rep20	234.05	90.59	278.19
	rep21	258.67	87.66	292.53
	rep22	300.29	78.76	227.66
	rep23	334.69	87.74	260.94
	rep24	277.1	75.65	228.71
	rep25	211.88	82.28	221.19
	rep26	260.04	98.79	261.06
	rep27	254.48	104.73	226.92
	rep28	258.54	69.85	201.33
	rep29	312.65	103.03	307.95
	rep30	318.64	96.33	224.83

## Sheet: Fig. 4
	Fig. 4b. Relative spore survival rate against thermal stress
	Replicate	Control			55°C for 30 min
		WT	ΔmylA	Cʹ mylA	WT	ΔmylA	Cʹ mylA
	rep1	1.02341	1.02208	1.02581	0.240803	0.0283912	0.3
	rep2	0.953177	0.946372	1.01613	0.311037	0.0283912	0.26129
	rep3	1.02341	1.03155	0.958064	0.250836	0.0378549	0.232258
	Fig. 4c. Relative spore survival rate against oxidative stress
	Replicate	Control			0.1 M H2O2 for 30 min
		WT	ΔmylA	Cʹ mylA	WT	ΔmylA	Cʹ mylA
	rep1	1.02341	1.02208	1.02581	0.511706	0.25552	0.706452
	rep2	0.953177	0.946372	1.01613	0.622074	0.264984	0.783871
	rep3	1.02341	1.03155	0.958064	0.64214	0.293375	0.648387
	Fig. 4d. Amount of trehalose (μg/108 conidia)
	Replicate	WT	ΔmylA	Cʹ mylA
	rep1	1.55076	0.804208	1.58167
	rep2	1.56503	0.807775	1.60663
	rep3	1.4937	0.825606	1.55136
	Fig. 4f. Expression levels of trehalose biosynthetic genes
	tpsA	WT	ΔmylA	Cʹ mylA
	rep1	0.863012	0.691333	0.867009
	rep2	1.13875	0.663171	0.744384
	rep3	0.998236	0.531246	0.694535
	tpsC	WT	ΔmylA	Cʹ mylA
	rep1	1.08482	0.452958	0.471103
	rep2	0.96423	0.516718	0.504916
	rep3	0.950955	0.495669	0.501428
	ccg9	WT	ΔmylA	Cʹ mylA
	rep1	0.960797	0.493904	0.762585
	rep2	0.987809	0.49734	0.716466
	rep3	1.05139	0.451345	0.706602
	orlA	WT	ΔmylA	Cʹ mylA
	rep1	0.976635	0.549385	1.30365
	rep2	1.04673	0.505538	1.25055
	rep3	0.976635	0.488317	1.12705
	tppC	WT	ΔmylA	Cʹ mylA
	rep1	0.963364	0.372717	0.890582
	rep2	1.02538	0.380549	1.15095
	rep3	1.01126	0.410699	1.05909
	Fig. 4g. Relative long-term spore survival rate (%)
	Replicate	2 days			7 days			10 days
		WT	ΔmylA	Cʹ mylA	WT	ΔmylA	Cʹ mylA	WT	ΔmylA	Cʹ mylA
	rep1	102.341	108.361	106.355	87.291	61.204	86.2876	84.2809	45.1505	80.2676
	rep2	95.3177	100.334	105.351	83.2776	68.2274	89.2977	83.2776	40.1338	77.2575
	rep3	102.341	109.365	99.3311	84.2809	67.2241	82.2742	81.2709	45.1505	73.2442

## Sheet: Fig. 5
	Fig. 5b. Expression levels of fksA
	fksA	WT	ΔmylA	Cʹ mylA
	rep1	1.15346	3.08649	0.51144
	rep2	0.821293	3.61995	0.525818
	rep3	1.02525	3.90675	0.409699
	Fig. 5c. Amount of β-glucan (pg/104 conidia)
	Replicate	WT	ΔmylA	Cʹ mylA
	rep1	50.473	85.473	66.6892
	rep2	50.7432	80.6081	58.446
	rep3	46.8919	81.8919	55.5405

## Sheet: Fig. 6
	Fig. 6c. Germination rate (%)
	Time (h)	WT			ΔmylA			Cʹ mylA
	3h	0	0	0	0	0	0	0	0	0
	4h	26.3158	20.8333	20	0	0	0	26	27.027	28.5714
	5h	78.5714	84.8485	83.3333	7.31707	2.27273	2.5641	86.2069	88.8889	81.8182
	6h	93.8461	91.4894	93.4783	17.5	25.8065	22.8571	86.6667	89.4737	88.6364
	7h	95.6522	97.3684	94.7368	26.3158	41.0714	40	97.0588	100	94.7368
	8h	98.5507	97.5	100	89.1304	92.5	91.4286	100	100	97.4359
	9h	100	100	100	90.2439	93.8775	97.561	100	100	100

## Sheet: Fig. 7
	Fig. 6c. Germination rate (%)
	Time (h)	WT			ΔmylA			ΔrgsA			ΔmylAΔrgsA
	3h	2.5641	6.25	5.88235	0	2.27273	0	21.6216	24.3902	29.4118	8	7.14286	6.06061
	4h	19.3548	18.75	18.5185	3.44828	6.45161	3.44828	24.2424	29.7297	34.375	14.8148	12	15.1515
	5h	45.1613	51.3513	51.4286	15	10.5263	14.8936	63.0435	70	62.5	20	11.7647	15.625
	6h	89.2857	84.375	87.8788	18.4211	17.9487	13.9535	85.4545	83.6735	81.0811	11.7647	18.5185	19.3548
	7h	92.1053	98	95.8333	30.7692	26.6667	34.4828	95.2381	96.7742	92.1053	28.125	29.1667	26.6667
	8h	100	96.875	100	80	88.5714	85.7143	96.875	100	100	81.4815	85.2941	79.1667
	9h	100	100	100	89.1892	91.1111	92.6829	97.2973	100	95	87.5	90	91.6667
	10h	96.7742	100	100	94.8718	96.5517	94.2857	97.0588	100	100	93.1034	96.7742	93.1034
